# Supplementary material for: RNA degradation triggered by decapping is largely independent of initial deadenylation
Source: EMBO J. 2024 Sep 25;43(24):6496–524. doi: 10.1038/s44318-024-00250-x (PMC11649920; doi:10.1038/s44318-024-00250-x)
Supplement: Supplementary file 4 — Dataset EV2 [file 44318_2024_250_MOESM4_ESM.xlsx]

## Sheet: Legend
Dataset EV2: Audebert et al., “RNA degradation triggered by decapping is largely independent of initial deadenylation”
Supplementary table with RNA sequencing (Illumina) results for co-purified RNA
All replicates come from fully independent experiments (different dates of culture and purification)
Geneid	An identifier that takes into account intron/exon signal
BY_ctrl_rep1	Purification with a strain that does not express any TAP-tagged protein
BY_ctrl_rep2	Purification with a strain that does not express any TAP-tagged protein
BY_ctrl_rep3	Purification with a strain that does not express any TAP-tagged protein
Input_rep1	Input RNA extract (useful as the base for enrichment ratios)
Input_rep2	Input RNA extract (useful as the base for enrichment ratios)
Input_rep3	Input RNA extract (useful as the base for enrichment ratios)
Lsm1_rep1	Lsm1-TAP co-purified RNA
Lsm1_rep2	Lsm1-TAP co-purified RNA
Lsm1_rep3	Lsm1-TAP co-purified RNA
Pab1_rep1	Pab1-TAP co-purified RNA
Pab1_rep2	Pab1-TAP co-purified RNA
Pab1_rep3	Pab1-TAP co-purified RNA
Rpl16_rep1	Pab1-TAP co-purified RNA
Rpl16_rep2	Pab1-TAP co-purified RNA
Rpl16_rep3	Pab1-TAP co-purified RNA
Upf1_rep1	Pab1-TAP co-purified RNA
Upf1_rep2	Pab1-TAP co-purified RNA
Upf1_rep3	Pab1-TAP co-purified RNA
Log2_BY	Average of log2 for relative amount of transcript (control purification)
Log2_input	Average of log2 for relative amount of transcript (total RNA)
Log2_Upf1	Average of log2 for relative amount of transcript (Upf1-TAP purification)
Log2_Rpl16a	Average of log2 for relative amount of transcript (Rpl16a-TAP purification)
Log2_Pab1	Average of log2 for relative amount of transcript (Pab1-TAP purification)
norm_Log2_BY	Log2 enrichment values (comparison with relative transcript levels in total RNA)
norm_Log2_Upf1	Log2 enrichment values (comparison with relative transcript levels in total RNA)
norm_Log2_Rpl16a	Log2 enrichment values (comparison with relative transcript levels in total RNA)
norm_Log2_Pab1	Log2 enrichment values (comparison with relative transcript levels in total RNA)
Syst_name	Transcript name
Gene	Gene name
Description (SGD)	Gene description recovered from yeastgenome.org

## Sheet: RIP results
Geneid	BY_ctrl_rep1	BY_ctrl_rep2	BY_ctrl_rep3	Input_rep1	Input_rep2	Input_rep3	Lsm1_rep1	Lsm1_rep2	Lsm1_rep3	Pab1_rep1	Pab1_rep2	Pab1_rep3	Rpl16_rep1	Rpl16_rep2	Rpl16_rep3	Upf1_rep1	Upf1_rep2	Upf1_rep3	Log2_BY	Log2_input	Log2_Upf1	Log2_Rpl16a	Log2_Pab1	norm_Log2_BY	norm_Log2_Upf1	norm_Log2_Rpl16a	norm_Log2_Pab1	Syst_name	Gene	Description (SGD)
YBR085W	-16.1005	-16.4335	-16.5435	-16.4537	-15.3661	-17.5645	-15.1939	-15.7179	-15.4908	-15.1025	-15.6658	-16.7108	-16.7414	-16.6618	-17.9438	-13.2978	-13.469	-13.545	-16.3592	-16.4614	-13.4373	-17.1157	-15.8264	0.102225	3.02415	-0.654245	0.635046	YBR085W	AAC3	Mitochondrial inner membrane ADP/ATP translocator; exchanges cytosolic ADP for mitochondrially synthesized ATP; expressed under anaerobic conditions; similar to Aac1p; has roles in maintenance of viability and in respiration; AAC3 has a paralog
YFL056C	-15.0284	-16.5555	-16.2879	-16.8633	-16.8425	-18.2275	-13.8965	-15.1601	-15.0354	-14.0483	-15.1442	-16.4915	-16.5119	-16.6121	-20.6808	-12.4898	-13.2154	-13.9106	-15.9573	-17.3111	-13.2053	-17.9349	-15.228	1.35385	4.10583	-0.623806	2.08313	YFL056C	AAD6	Putative aryl-alcohol dehydrogenase; involved in oxidative stress response; similar to P. chrysosporium aryl-alcohol dehydrogenase; ORFs AAD6/YFL056C and AAD16/YFL057C are displaced from one another by -1 frameshift; members of the AAD gene family comprise three pairs (AAD3 + AAD15
YNL141W	-13.6994	-13.7182	-14.0681	-13.1464	-12.9108	-13.6079	-14.6922	-14.0997	-13.4924	-13.234	-13.4738	-13.8851	-12.9234	-12.9653	-15.3232	-13.0412	-12.6773	-14.2722	-13.8286	-13.2217	-13.3302	-13.7373	-13.531	-0.6069	-0.108545	-0.515622	-0.309274	YNL141W	AAH1	Adenine deaminase (adenine aminohydrolase); converts adenine to hypoxanthine; involved in purine salvage; transcriptionally regulated by nutrient levels and growth phase; Aah1p degraded upon entry into quiescence via SCF and the proteasome
YHR047C	-12.4361	-12.8605	-13.1166	-12.981	-13.2361	-13.8237	-12.6546	-13.0362	-12.5413	-12.9523	-13.6192	-13.597	-13.3834	-13.132	-14.377	-12.3408	-12.7642	-11.1181	-12.8044	-13.347	-12.0744	-13.6308	-13.3895	0.542546	1.27257	-0.283863	-0.0425207	YHR047C	AAP1	Arginine/alanine amino peptidase; overproduction stimulates glycogen accumulation; AAP1 has a paralog
YKL106W	-14.2311	-14.3793	-14.8682	-14.5587	-14.487	-14.6729	-14.1872	-14.0736	-13.5869	-14.1177	-14.4681	-15.1403	-13.8874	-13.916	-15.999	-13.7488	-13.9713	-14.0699	-14.4929	-14.5728	-13.93	-14.6008	-14.5753	0.0799612	0.64286	-0.0279429	-0.00248661	YKL106W	AAT1	Mitochondrial aspartate aminotransferase; catalyzes the conversion of oxaloacetate to aspartate in aspartate and asparagine biosynthesis
YLR027C	-12.2311	-12.7532	-12.5189	-10.915	-11.2654	-12.9146	-12.6419	-11.8151	-11.594	-11.6905	-11.8662	-12.4697	-11.1403	-10.982	-13.827	-12.9134	-12.3435	-12.7298	-12.5011	-11.6984	-12.6622	-11.9831	-12.0088	-0.80273	-0.963866	-0.284709	-0.310428	YLR027C	AAT2	Cytosolic aspartate aminotransferase involved in nitrogen metabolism; localizes to peroxisomes in oleate-grown cells
YBR236C	-14.4911	-14.5877	-14.4201	-15.6348	-15.6266	-16.112	-14.328	-14.604	-14.0516	-13.9143	-14.1585	-14.2146	-14.4769	-14.3775	-16.3115	-14.0453	-14.1328	-14.0181	-14.4997	-15.7911	-14.0654	-15.0553	-14.0958	1.29145	1.72571	0.735777	1.6953	YBR236C	ABD1	Methyltransferase; catalyzes the transfer of a methyl group from S-adenosylmethionine to the GpppN terminus of capped mRNA; nuclear protein that relocalizes to the cytosol in response to hypoxia
YKL112W	-13.6786	-14.6734	-15.2634	-16.0468	-16.0086	-16.603	-13.5217	-14.0624	-14.2585	-14.0195	-14.5863	-16.1919	-13.9627	-13.944	-16.7422	-13.9041	-14.5249	-15.31	-14.5385	-16.2194	-14.5797	-14.883	-14.9326	1.68098	1.63974	1.33647	1.28687	YKL112W	ABF1	DNA binding protein with possible chromatin-reorganizing activity; involved in transcriptional activation
YMR072W	-14.0109	-14.1273	-13.6967	-13.7322	-14.1223	-14.8817	-14.5431	-13.9456	-13.5291	-12.2115	-12.2682	-13.7769	-12.4395	-12.4037	-15.6959	-12.8913	-12.8218	-14.9512	-13.945	-14.2454	-13.5548	-13.513	-12.7522	0.300394	0.690621	0.732347	1.49319	YMR072W	ABF2	Mitochondrial DNA-binding protein; involved in mitochondrial DNA replication and recombination	-1.09382	0.380482
YCR088W	-12.6411	-14.0406	-13.9933	-13.1745	-13.3613	-15.5645	-13.0285	-12.9411	-13.4261	-13.0495	-13.2538	-15.3675	-12.185	-11.8745	-16.1365	-12.841	-13.008	-14.7139	-13.5583	-14.0334	-13.521	-13.3987	-13.8903	0.475088	0.512474	0.634776	0.143176	YCR088W	ABP1	Actin-binding protein of the cortical actin cytoskeleton; important for activation of the Arp2/3 complex that plays a key role actin in cytoskeleton organization; inhibits barbed-end actin filament elongation; phosphorylation within its Proline-Rich Regio
YOR239W	-13.6344	-13.6907	-13.834	-15.4137	-15.2786	-16.112	-13.3207	-13.7344	-12.9747	-13.5226	-13.829	-14.9955	-12.9471	-13.2468	-15.5243	-12.4415	-12.6634	-13.1342	-13.7197	-15.6014	-12.7464	-13.9061	-14.1157	1.88172	2.85508	1.69539	1.48573	YOR239W	ABP140	AdoMet-dependent tRNA methyltransferase and actin binding protein; C-terminal domain is responsible for 3-methylcytidine modification of residue 32 of the tRNA anticodon loop of tRNA-Thr and tRNA-Ser and contains an S-adenosylmethionine (AdoMet) binding motif; N-terminal actin binding sequence interacts with actin filaments and localizes to actin patches and cables; N- and C-terminal domains are …
YNR033W	-13.7602	-14.1142	-14.2574	-14.9752	-15.0136	-15.4905	-13.2007	-13.983	-13.7469	-13.6164	-14.3908	-15.0626	-14.0942	-13.9337	-16.1997	-13.2018	-13.5298	-13.838	-14.0439	-15.1598	-13.5232	-14.7425	-14.3566	1.11583	1.63656	0.417232	0.803176	YNR033W	ABZ1	Para-aminobenzoate (PABA) synthase; has similarity to Escherichia coli PABA synthase components PabA and PabB; required for the synthesis of para-aminobenzoic acid
YMR289W	-14.7135	-14.8837	-14.9488	-17.0714	-16.6112	-16.0575	-14.627	-15.3503	-14.2585	-14.0702	-14.2671	-14.5054	-14.9269	-14.8365	-16.4844	-13.544	-13.8781	-13.5171	-14.8486	-16.5801	-13.6464	-15.4159	-14.2809	1.73141	2.93364	1.16412	2.29914	YMR289W	ABZ2	Aminodeoxychorismate lyase (4-amino-4-deoxychorismate lyase); catalyzes the third step in para-aminobenzoic acid biosynthesis; involved in folic acid biosynthesis
YER045C	-14.7786	-16.3951	-16.4578	-17.148	-16.7811	-18.112	-14.2915	-14.4	-15.4413	-14.1537	-14.8104	-16.022	-15.3388	-15.1081	-18.5653	-12.7529	-13.3039	-14.0719	-15.8772	-17.3471	-13.3763	-16.3374	-14.9954	1.4699	3.97079	1.00964	2.3517	YER045C	ACA1	ATF/CREB family basic leucine zipper (bZIP) transcription factor; binds as a homodimer to the ATF/CREB consensus sequence TGACGTCA; important for carbon source utilization; target genes include GRE2 and COS8; ACA1 has a paralog
YGR037C	-12.3663	-13.5715	-13.3818	-12.4049	-12.4913	-14.3448	-13.2933	-12.5878	-12.7375	-10.8623	-10.6023	-12.1872	-11.1433	-11.734	-15.7739	-10.9057	-10.311	-12.1137	-13.1066	-13.0803	-11.1101	-12.8837	-11.2173	-0.0262175	1.9702	0.196601	1.86307	YGR037C	ACB1	Acyl-CoA-binding protein; transports newly synthesized acyl-CoA esters from fatty acid synthetase (Fas1p-Fas2p) to acyl-CoA-consuming processes; subject to starvation-induced
YNR016C	-9.17968	-10.2654	-10.586	-10.7127	-11.0519	-12.4396	-9.38342	-10.1119	-10.0812	-10.8604	-11.2519	-12.2731	-10.0605	-9.81399	-12.6364	-10.2445	-10.6061	-11.3381	-10.0104	-11.4014	-10.7296	-10.837	-11.4618	1.39101	0.671801	0.564419	-0.0604081	YNR016C	ACC1	Acetyl-CoA carboxylase	0.212554
YLR131C	-14.2261	-16.2393	-16.1248	-18.122	-18.3155	-18.353	-13.402	-14.5901	-15.3527	-13.8349	-14.7779	-17.285	-14.84	-14.9816	-18.4584	-14.0291	-14.717	-16.3245	-15.53	-18.2635	-15.0235	-16.0933	-15.2993	2.73346	3.23996	2.17016	2.96424	YLR131C	ACE2	Transcription factor required for septum destruction after cytokinesis; phosphorylation by Cbk1p blocks nuclear exit during M/G1 transition	1.45552	1.81829
YLR144C	-13.839	-14.8356	-15.1029	-14.7746	-15.3856	-16.3206	-14.1152	-14.4919	-14.8624	-13.6938	-14.5951	-15.1258	-14.8136	-14.9376	-17.4584	-13.2007	-13.3632	-14.5635	-14.5925	-15.4936	-13.7091	-15.7365	-14.4716	0.901028	1.78444	-0.242955	1.02201	YLR144C	ACF2	Intracellular beta-1
YBL015W	-14.5594	-15.2738	-14.3736	-15.8741	-16.039	-15.8817	-14.7604	-15.0323	-14.1727	-14.3516	-14.8311	-15.049	-15.2128	-14.7874	-16.5378	-13.884	-14.2209	-13.989	-14.7356	-15.9316	-14.0313	-15.5126	-14.7439	1.19603	1.9003	0.418966	1.18774	YBL015W	ACH1	Protein with CoA transferase activity; particularly for CoASH transfer from succinyl-CoA to acetate; has minor acetyl-CoA-hydrolase activity; phosphorylated; required for acetate utilization and for diploid pseudohyphal growth
YDL203C	-14.2566	-15.2393	-15.732	-16.7396	-16.4053	-17.0575	-13.5452	-14.5809	-14.4814	-13.5109	-14.2064	-15.4018	-14.876	-15.1668	-17.3589	-12.6435	-13.6065	-13.6307	-15.076	-16.7341	-13.2936	-15.8005	-14.373	1.65817	3.44054	0.933594	2.3611	YDL203C	ACK1	Protein that functions in the cell wall integrity pathway; functions upstream of Pkc1p; GFP-fusion protein expression is induced in response to the DNA-damaging agent MMS; non-tagged Ack1p is detected in purified mitochondria
YDR161W	-14.0776	-13.6023	-14.0497	-15.5457	-14.9279	-15.2578	-14.1905	-14.0229	-13.2386	-13.4763	-13.4408	-13.9857	-13.258	-13.2163	-14.6733	-14.072	-13.8955	-14.0103	-13.9099	-15.2438	-13.9926	-13.7159	-13.6343	1.33396	1.25121	1.52796	1.60956	YDR161W	ACL4	Specific assembly chaperone for ribosomal protein Rpl4p; binds to an evolutionarily conserved surface extension of nascent Rpl4p and chaperones Rpl4p until its assembly into the pre-ribosome; transcriptionally co-regulated with rRNA and ribosome biosynthesis genes
YLR304C	-11.3518	-12.1652	-11.9727	-11.7108	-12.1473	-12.9795	-11.5983	-11.7236	-11.2336	-11.5167	-12.7471	-13.5505	-11.8937	-11.8147	-13.7112	-12.155	-12.3056	-11.121	-11.8299	-12.2792	-11.8606	-12.4732	-12.6048	0.449286	0.418666	-0.193953	-0.325537	YLR304C	ACO1	Aconitase; required for the tricarboxylic acid (TCA) cycle and also independently required for mitochondrial genome maintenance; component of the mitochondrial nucleoid; mutation leads to glutamate auxotrophy; human homolog ACO2 can complement yeast null mutant
YJL200C	-13.0959	-13.1822	-13.5289	-13.7224	-13.597	-14.0376	-12.9467	-12.9353	-12.4877	-13.5532	-13.7217	-14.3093	-12.7269	-12.5773	-14.6584	-12.8508	-13.1528	-13.291	-13.269	-13.7857	-13.0982	-13.3209	-13.8614	0.516671	0.687483	0.464773	-0.07573	YJL200C	ACO2	Putative mitochondrial aconitase isozyme; similarity to Aco1p	0.112908
YKL192C	-13.9224	-16.1299	-15.5289	-12.6982	-12.7033	-15.603	-14.8216	-13.631	-14.4751	-12.1452	-12.0609	-14.5337	-12.8006	-12.9401	-16.9438	-13.8113	-13.255	-15.7821	-15.1937	-13.6682	-14.2828	-14.2282	-12.9133	-1.52558	-0.61465	-0.560028	0.754884	YKL192C	ACP1	Mitochondrial matrix acyl carrier protein; involved in biosynthesis of octanoate
YLR153C	-11.9523	-12.0624	-11.9908	-12.139	-12.3545	-12.7463	-12.3078	-12.2142	-11.5332	-12.4649	-13.0399	-13.1312	-11.6456	-11.4401	-13.1442	-11.7209	-11.435	-11.9582	-12.0019	-12.4133	-11.7047	-12.0767	-12.8787	0.411427	0.708587	0.336638	-0.465396	YLR153C	ACS2	Acetyl-coA synthetase isoform; along with Acs1p
YFL039C_exon	-9.5816	-11.3117	-11.1176	-8.63923	-8.97663	-12.1632	-10.4731	-9.86053	-10.7006	-10.0061	-9.87812	-12.1493	-8.97592	-8.8618	-12.8166	-9.57933	-9.9111	-11.4253	-10.6703	-9.92635	-10.3053	-10.2181	-10.6778	-0.743957	-0.378908	-0.291759	-0.751499	YFL039C	ACT1	Actin; structural protein involved in cell polarization
YDR448W	-14.8624	-15.1458	-15.3509	-16.907	-17.0966	-17.4905	-14.6639	-15.2089	-15.0679	-15.2285	-15.2799	-16.7108	-14.792	-14.8678	-17.4078	-13.9547	-14.6417	-14.6488	-15.1197	-17.1647	-14.4151	-15.6892	-15.7397	2.04504	2.74964	1.47554	1.42499	YDR448W	ADA2	Transcription coactivator; component of the ADA and SAGA transcriptional adaptor/HAT (histone acetyltransferase) complexes
YMR184W	-15.9265	-16.4078	-15.9488	-16.1745	-16.6896	-17.0051	-16.7856	-15.5558	-15.0217	-13.6074	-13.7799	-14.1622	-15.1399	-15.4143	-17.8734	-14.3371	-14.3658	-14.5436	-16.0944	-16.6231	-14.4155	-16.1426	-13.8498	0.528723	2.20758	0.480516	2.77324	YMR184W	ADD37	Protein of unknown function; involved in ER-associated protein degradation; green fluorescent protein (GFP)-fusion protein localizes to the cytoplasm and is induced in response to the DNA-damaging agent MMS; YMR184W is not an essential gene; protein abundance increases in response to DNA replication stress
YKL206C	-15.1961	-15.2855	-14.9883	-15.4137	-15.3343	-15.4549	-15.9581	-15.4061	-14.6123	-14.1126	-14.1624	-13.9663	-14.97	-15.1053	-17.0178	-15.8235	-15.7826	-15.1686	-15.1566	-15.4009	-15.5915	-15.6977	-14.0805	0.244324	-0.190605	-0.296745	1.32049	YKL206C	ADD66	Protein involved in 20S proteasome assembly; forms a heterodimer with Pba1p that binds to proteasome precursors; interaction with Pba1p-Add66p may affect function of the mature proteasome and its role in maintaining respiratory metabolism; similar to human PAC2 constituent of the PAC1-PAC2 complex involved in proteasome assembly
YAR015W	-12.8448	-12.7113	-12.3493	-12.9379	-12.6866	-13.2426	-13.7431	-13.307	-12.1495	-12.155	-12.0784	-12.1659	-12.4718	-12.0765	-14.0908	-12.7546	-12.4291	-11.9728	-12.6351	-12.9557	-12.3855	-12.8797	-12.1331	0.320565	0.570192	0.0759883	0.822617	YAR015W	ADE1	N-succinyl-5-aminoimidazole-4-carboxamide ribotide synthetase; required for 'de novo' purine nucleotide biosynthesis; red pigment accumulates in mutant cells deprived of adenine; protein abundance increases in response to DNA replication stress
YNL220W	-12.6144	-12.0846	-11.8397	-12.7322	-12.5108	-12.574	-13.0619	-12.6966	-11.0455	-12.266	-12.4889	-12.2118	-12.288	-11.944	-12.9483	-13.2537	-13.3771	-12.1966	-12.1796	-12.6057	-12.9425	-12.3934	-12.3222	0.426096	-0.33679	0.212241	0.283437	YNL220W	ADE12	Adenylosuccinate synthase; catalyzes the first step in synthesis of adenosine monophosphate from inosine 5'monophosphate during purine nucleotide biosynthesis; exhibits binding to single-stranded autonomously replicating (ARS) core sequence
YLR359W	-11.9337	-11.7716	-11.7283	-11.7943	-11.9404	-12.7356	-12.2727	-11.9044	-11.2549	-11.4118	-11.6122	-12.2622	-11.698	-11.2591	-13.5042	-12.6778	-12.6682	-12.0388	-11.8112	-12.1568	-12.4616	-12.1538	-11.7621	0.345595	-0.304785	0.00303851	0.39474	YLR359W	ADE13	Adenylosuccinate lyase; catalyzes two steps in the 'de novo' purine nucleotide biosynthetic pathway; expression is repressed by adenine and activated by Bas1p and Pho2p; mutations in human ortholog ADSL cause adenylosuccinase deficiency; human ADSL can complement yeast ADE13 null mutant
YLR028C	-12.6462	-12.4823	-12.5099	-13.5031	-13.5588	-13.477	-13.0421	-13.1055	-11.8829	-12.6137	-12.9728	-12.8655	-12.7177	-12.5304	-13.8564	-13.0689	-13.4044	-11.9106	-12.5461	-13.513	-12.7946	-13.0348	-12.8173	0.96687	0.718339	0.478158	0.695637	YLR028C	ADE16	Enzyme of 'de novo' purine biosynthesis; contains both 5-aminoimidazole-4-carboxamide ribonucleotide transformylase and inosine monophosphate cyclohydrolase activities; ADE16 has a paralog
YMR120C	-11.999	-12.2301	-11.8312	-12.3397	-12.3778	-12.8611	-12.5911	-12.0785	-11.6218	-12.0721	-12.2928	-12.7094	-11.7326	-11.1379	-13.4047	-12.9895	-12.638	-12.0914	-12.0201	-12.5262	-12.573	-12.0917	-12.3581	0.506137	-0.0467363	0.434528	0.168154	YMR120C	ADE17	Enzyme of 'de novo' purine biosynthesis; contains both 5-aminoimidazole-4-carboxamide ribonucleotide transformylase and inosine monophosphate cyclohydrolase activities; ADE17 has a paralog
YOR128C	-13.347	-12.6105	-12.3073	-14.2892	-13.9762	-14.0115	-14.2807	-13.2621	-12.1408	-12.8751	-13.0345	-13.0886	-13.2565	-12.4863	-14.6883	-14.6191	-13.7248	-13.0113	-12.7549	-14.0923	-13.7851	-13.477	-12.9994	1.33739	0.307246	0.615265	1.09289	YOR128C	ADE2	Phosphoribosylaminoimidazole carboxylase; catalyzes a step in the 'de novo' purine nucleotide biosynthetic pathway; red pigment accumulates in mutant cells deprived of adenine
YGR204W	-10.8419	-11.8033	-11.6401	-11.4421	-11.4205	-12.7144	-11.5123	-11.4916	-11.2257	-11.2657	-11.8303	-13.012	-11.1557	-10.7995	-13.3439	-11.7844	-11.9009	-11.8765	-11.4284	-11.859	-11.8539	-11.7664	-12.036	0.430545	0.0050476	0.0926031	-0.17703	YGR204W	ADE3	Cytoplasmic trifunctional enzyme C1-tetrahydrofolate synthase; involved in single carbon metabolism and required for biosynthesis of purines	-0.259262
YMR300C	-12.9765	-12.2906	-12.2733	-13.6417	-13.2412	-13.0743	-13.328	-13.1179	-11.5961	-12.7429	-13.0877	-12.3113	-12.4445	-12.3484	-13.3321	-13.2467	-13.5711	-12.4615	-12.5135	-13.3191	-13.0931	-12.7083	-12.714	0.805614	0.225997	0.610776	0.605126	YMR300C	ADE4	Phosphoribosylpyrophosphate amidotransferase (PRPPAT); catalyzes first step of the 'de novo' purine nucleotide biosynthetic pathway; also known as amidophosphoribosyltransferase
YGL234W	-11.1339	-11.6449	-11.6805	-11.2698	-11.296	-12.6425	-11.3101	-11.4979	-11.0123	-11.3519	-11.7444	-12.2023	-11.0741	-10.7563	-13.1494	-11.5393	-11.8141	-11.5804	-11.4864	-11.7361	-11.6446	-11.66	-11.7662	0.249709	0.0915015	0.0761482	-0.0300834	YGL234W	ADE5	7
YGR061C	-10.6244	-10.7502	-10.9629	-11.3101	-11.4584	-12.2675	-11.2302	-11.3321	-10.3702	-11.8602	-12.1661	-12.4204	-11.4198	-11.0452	-12.7679	-12.0057	-12.1236	-11.1659	-10.7791	-11.6786	-11.7651	-11.7443	-12.1489	0.899491	-0.0864338	-0.0656831	-0.470243	YGR061C	ADE6	Formylglycinamidine-ribonucleotide (FGAM)-synthetase; catalyzes a step in the 'de novo' purine nucleotide biosynthetic pathway
YDR408C	-13.5094	-13.9991	-14.3096	-13.1896	-12.9942	-13.7571	-13.768	-13.9019	-13.6664	-11.8596	-12.0291	-12.3707	-13.5279	-13.5918	-15.1059	-11.5668	-12.1701	-12.2353	-13.9394	-13.3136	-11.9907	-14.0752	-12.0865	-0.625743	1.32291	-0.761552	1.22717	YDR408C	ADE8	Phosphoribosyl-glycinamide transformylase; catalyzes a step in the 'de novo' purine nucleotide biosynthetic pathway
YOL086C	-8.11374	-8.42919	-8.0156	-7.03944	-6.9781	-8.63688	-9.4753	-8.28526	-7.64263	-7.90854	-7.90598	-7.55945	-7.05006	-6.68077	-8.40563	-9.52901	-9.14399	-8.39733	-8.18618	-7.55147	-9.02344	-7.37882	-7.79132	-0.634704	-1.47197	0.172655	-0.239851	YOL086C	ADH1	Alcohol dehydrogenase; fermentative isozyme active as homo- or heterotetramers; required for the reduction of acetaldehyde to ethanol	-0.17921
YMR303C	-11.0959	-11.6922	-11.1111	-10.1423	-10.1309	-12.64	-12.5388	-11.3148	-10.9246	-11.222	-11.2657	-12.2185	-10.1174	-9.78492	-13.1288	-12.6214	-12.2998	-12.4344	-11.2997	-10.9711	-12.4519	-11.0103	-11.5687	-0.328682	-1.48082	-0.03929	-0.597676	YMR303C	ADH2	Glucose-repressible alcohol dehydrogenase II; catalyzes the conversion of ethanol to acetaldehyde; involved in the production of certain carboxylate esters; regulated by ADR1
YMR083W	-12.1098	-11.8497	-11.6534	-11.311	-11.0794	-12.093	-12.3373	-12.2348	-11.1863	-11.1475	-11.4281	-11.2592	-11.2737	-10.908	-12.2282	-10.697	-10.9524	-10.2313	-11.871	-11.4945	-10.6269	-11.47	-11.2783	-0.376484	0.867562	0.0245139	0.216202	YMR083W	ADH3	Mitochondrial alcohol dehydrogenase isozyme III; involved in the shuttling of mitochondrial NADH to the cytosol under anaerobic conditions and ethanol production
YGL256W	-13.3064	-15.4664	-15.4168	-14.3073	-14.8292	-15.8124	-12.7406	-13.6769	-14.1476	-12.1209	-12.9873	-14.9955	-14.5513	-15.111	-17.8734	-11.1914	-11.5	-13.2138	-14.7299	-14.983	-11.9684	-15.8452	-13.3679	0.253106	3.01457	-0.86227	1.61509	YGL256W	ADH4	Alcohol dehydrogenase isoenzyme type IV; dimeric enzyme demonstrated to be zinc-dependent despite sequence similarity to iron-activated alcohol dehydrogenases; transcription is induced in response to zinc deficiency
YBR145W	-15.2879	-15.5275	-14.4717	-15.3147	-15.1962	-15.9544	-15.2419	-15.4557	-14.7116	-13.9209	-14.4893	-14.529	-15.9459	-15.6874	-15.962	-12.9866	-13.1853	-13.2501	-15.0957	-15.4884	-13.1407	-15.8651	-14.3131	0.392721	2.34775	-0.376637	1.17538	YBR145W	ADH5	Alcohol dehydrogenase isoenzyme V; involved in ethanol production; ADH5 has a paralog
YMR318C	-12.3733	-12.5485	-12.5836	-12.4186	-12.4215	-13.2578	-12.8022	-12.4726	-12.3125	-12.0782	-12.4452	-13.177	-12.081	-11.9919	-13.8994	-12.6715	-12.6666	-12.6595	-12.5018	-12.6993	-12.6658	-12.6574	-12.5668	0.197515	0.0334903	0.0418823	0.132543	YMR318C	ADH6	NADPH-dependent medium chain alcohol dehydrogenase; has broad substrate specificity; member of the cinnamyl family of alcohol dehydrogenases; may be involved in fusel alcohol synthesis or in aldehyde tolerance; protein abundance increases in response to DNA replication stress
YMR009W	-14.5217	-15.8443	-15.9883	-16.0839	-15.8247	-17.112	-14.1905	-14.2797	-14.942	-13.2437	-13.464	-14.3298	-14.8006	-14.6202	-17.1365	-11.8521	-11.2115	-12.5102	-15.4514	-16.3402	-11.8579	-15.5191	-13.6792	0.888773	4.48227	0.821106	2.66104	YMR009W	ADI1	Acireductone dioxygenease involved in methionine salvage pathway; transcribed as polycistronic mRNA with YMR010W and regulated post-transcriptionally by RNase III (Rnt1p) cleavage; ADI1 mRNA is induced in heat shock conditions; human ortholog ADI1 can complement yeast adi1 mutant
YDR226W	-11.4701	-11.9043	-11.6249	-10.977	-11.3307	-12.093	-12.403	-11.6136	-11.0664	-10.924	-10.9383	-11.2232	-10.4828	-10.4324	-12.3	-12.2996	-12.0294	-12.2525	-11.6664	-11.4669	-12.1938	-11.0717	-11.0285	-0.199506	-0.726899	0.395197	0.438414	YDR226W	ADK1	Adenylate kinase
YER170W	-16.2566	-16.1194	-15.8184	-18.5371	-18.1735	-17.4201	-16.4118	-16.5469	-15.2163	-15.2674	-15.4713	-15.049	-16.3388	-16.2279	-17.4078	-14.8876	-14.6438	-14.3913	-16.0648	-18.0436	-14.6409	-16.6582	-15.2626	1.97873	3.40263	1.38538	2.78098	YER170W	ADK2	Mitochondrial adenylate kinase; catalyzes the reversible synthesis of GTP and AMP from GDP and ADP; may serve as a back-up for synthesizing GTP or ADP depending on metabolic conditions; 3' sequence of ADK2 varies with strain background
YJR105W	-11.8381	-12.6898	-12.8206	-11.4276	-11.7952	-12.7383	-12.2709	-11.8464	-11.4566	-11.0416	-11.2693	-11.905	-11.3051	-11.1747	-12.985	-12.0944	-11.8652	-12.3869	-12.4495	-11.987	-12.1155	-11.8216	-11.4053	-0.46248	-0.128506	0.165422	0.58172	YJR105W	ADO1	Adenosine kinase; required for the utilization of S-adenosylmethionine (AdoMet); may be involved in recycling adenosine produced through the methyl cycle
YCR011C	-13.3118	-13.6133	-13.5018	-15.2359	-15.5661	-15.3206	-13.1788	-13.8402	-12.9571	-13.4141	-14.3072	-14.2651	-14.5733	-14.6039	-16.9082	-13.5818	-14.0291	-13.4641	-13.4756	-15.3742	-13.6917	-15.3618	-13.9955	1.89859	1.68254	0.0123993	1.37873	YCR011C	ADP1	Putative ATP-dependent permease of the ABC transporter family
YDR216W	-13.5217	-15.4664	-15.0341	-16.7006	-17.5588	-17.6425	-13.4637	-14.7357	-14.4201	-14.8967	-15.7819	-17.285	-16.1843	-16.2788	-20.6808	-13.8659	-14.717	-15.7954	-14.6741	-17.3006	-14.7928	-17.7146	-15.9879	2.62652	2.50781	-0.414011	1.31272	YDR216W	ADR1	Carbon source-responsive zinc-finger transcription factor; required for transcription of the glucose-repressed gene ADH2	0.723372	-0.765876
YMR282C	-15.2879	-15.3514	-15.6744	-16.52	-16.6578	-16.353	-14.9524	-15.574	-14.7754	-14.473	-14.9237	-14.7545	-16.1075	-16.3654	-18.0178	-14.3546	-14.9673	-14.6549	-15.4379	-16.5103	-14.6589	-16.8302	-14.7171	1.07234	1.85133	-0.319992	1.79319	YMR282C	AEP2	Mitochondrial protein; likely involved in translation of the mitochondrial OLI1 mRNA; exhibits genetic interaction with the OLI1 mRNA 5'-untranslated leader
YEL052W	-14.0776	-15.2336	-14.8318	-14.5115	-14.6421	-15.6627	-13.9075	-14.4143	-14.1879	-13.1013	-13.5766	-15.1844	-14.5623	-14.8012	-17.2657	-12.7848	-13.0807	-14.7139	-14.7143	-14.9388	-13.5265	-15.5431	-13.9541	0.224435	1.4123	-0.604307	0.98467	YEL052W	AFG1	Protein that may act as a chaperone for cytochrome c oxidase subunits; conserved protein; may act as a chaperone in the degradation of misfolded or unassembled cytochrome c oxidase subunits; localized to matrix face of the mitochondrial inner membrane; member of the AAA family but lacks a protease domain
YLR397C	-13.8585	-13.9426	-14.5325	-15.1678	-15.1905	-15.5645	-13.4395	-14.186	-13.5388	-14.0629	-14.4992	-14.7545	-13.9579	-13.8094	-15.3232	-13.38	-13.7237	-13.5366	-14.1112	-15.3076	-13.5468	-14.3635	-14.4389	1.19643	1.76085	0.944103	0.868747	YLR397C	AFG2	ATPase of the CDC48/PAS1/SEC18 (AAA) family
YER017C	-13.3636	-14.9426	-15.0289	-15.122	-15.402	-15.9795	-13.4821	-13.9739	-14.1956	-12.7537	-13.8012	-15.2612	-14.2389	-14.6618	-17.2213	-13.7177	-14.1686	-14.3342	-14.445	-15.5012	-14.0735	-15.374	-13.9387	1.05616	1.42769	0.127171	1.56249	YER017C	AFG3	Mitochondrial inner membrane m-AAA protease component; mediates degradation of misfolded or unassembled proteins; also required for correct assembly of mitochondrial enzyme complexes; involved in cytoplasmic mRNA translation and aging; expression of human homolog AFG3L2 can complement yeast yta12 afg3 double mutant
YDR085C	-14.658	-15.5986	-13.9198	-17.0965	-17.2546	-17.8124	-14.6	-14.9649	-13.7413	-13.8349	-14.788	-16.0354	-15.5918	-15.827	-18.9438	-13.4767	-13.0366	-13.8783	-14.7255	-17.3878	-13.4639	-16.7876	-14.8861	2.66236	3.92398	0.600285	2.50175	YDR085C	AFR1	Protein required for pheromone-induced projection (shmoo) formation; regulates septin architecture during mating; has an RVXF motif that mediates targeting of Glc7p to mating projections; interacts with Cdc12p; AFR1 has a paralog
YPL202C	-14.7206	-15.5555	-15.8184	-16.6256	-16.5736	-17.725	-14.0195	-14.8526	-14.4231	-13.611	-14.3057	-15.8344	-14.5881	-14.5679	-17.5653	-12.1463	-12.2221	-12.9197	-15.3648	-16.9747	-12.4294	-15.5738	-14.5837	1.60987	4.54534	1.40093	2.39101	YPL202C	AFT2	Iron-regulated transcriptional activator; activates genes involved in intracellular iron use and required for iron homeostasis and resistance to oxidative stress; AFT2 has a paralog
YGL032C	-14.9347	-17.906	-17.1582	-15.885	-16.1678	-18.2275	-15.154	-15.2196	-15.8788	-12.7826	-12.9551	-15.8821	-14.3326	-14.3879	-19.9438	-13.8516	-13.8757	-17.2582	-16.6663	-16.7601	-14.9952	-16.2214	-13.8733	0.0937737	1.76492	0.538666	2.88684	YGL032C	AGA2	Adhesion subunit of a-agglutinin of a-cells; C-terminal sequence acts as a ligand for alpha-agglutinin (Sag1p) during agglutination
YPR021C	-14.5279	-15.4014	-15.6664	-16.52	-17.2309	-17.4201	-13.4883	-14.801	-14.7831	-14.3756	-15.1836	-15.944	-15.6686	-15.6285	-18.5653	-12.5937	-13.3894	-13.6564	-15.1986	-17.057	-13.2131	-16.6208	-15.1677	1.85844	3.84388	0.436229	1.88928	YPR021C	AGC1	Mitochondrial amino acid transporter; acts both as a glutamate uniporter and as an aspartate-glutamate exchanger; involved in nitrogen metabolism and nitrogen compound biosynthesis; human homolog SLC25A13 complements yeast null mutant
YDR524C	-13.801	-15.6133	-15.5144	-16.2152	-16.48	-17.8124	-13.6546	-14.4245	-14.5227	-13.3756	-13.9315	-15.8942	-14.7208	-14.88	-18.9438	-12.2738	-13.1899	-14.2536	-14.9762	-16.8359	-13.2391	-16.1815	-14.4004	1.85965	3.59674	0.654317	2.4354	YDR524C	AGE1	ADP-ribosylation factor (ARF) GTPase activating protein (GAP) effector; involved in the secretory and endocytic pathways; contains C2C2H2 cysteine/histidine motif
YIL044C	-14.1961	-14.8271	-14.9933	-15.3748	-15.2427	-16.725	-14.7604	-14.2484	-14.0469	-12.9376	-13.2138	-14.5337	-13.8268	-13.911	-16.8063	-13.299	-13.1536	-14.1971	-14.6722	-15.7808	-13.5499	-14.848	-13.5617	1.10866	2.23093	0.932808	2.21911	YIL044C	AGE2	ADP-ribosylation factor (ARF) GTPase activating protein (GAP) effector; involved in Trans-Golgi-Network (TGN) transport; contains C2C2H2 cysteine/histidine motif
YCL025C	-14.7135	-15.3951	-13.9958	-15.1612	-15.9161	-16.1686	-14.2524	-15.0354	-13.1012	-14.6128	-15.2077	-15.3675	-15.4701	-15.5098	-18.8063	-14.0433	-14.7596	-15.3888	-14.7015	-15.7486	-14.7306	-16.5954	-15.0627	1.04715	1.01805	-0.846779	0.685946	YCL025C	AGP1	Low-affinity amino acid permease with broad substrate range; involved in uptake of asparagine	-0.766394	-1.19864
YBR132C	-14.9347	-16.5137	-15.9883	-16.7797	-17.086	-17.2889	-14.7505	-15.6442	-15.2585	-15.6675	-16.4713	-18.022	-16.6765	-16.2853	-18.9438	-14.7291	-15.5211	-16.2217	-15.8122	-17.0515	-15.4906	-17.3019	-16.7203	1.23926	1.56089	-0.250358	0.33123	YBR132C	AGP2	Plasma membrane regulator of polyamine and carnitine transport; has similarity to transporters but lacks transport activity; may act as a sensor that transduces environmental signals; has a positive or negative regulatory effect on transcription of many transporter genes
YFL055W	-16.3198	-17.4206	-16.6825	-16.8419	-17.3921	-17.4201	-15.6045	-16.649	-15.4231	-15.473	-16.116	-14.7545	-17.9749	-18.4358	-21.2657	-14.6252	-14.9568	-15.1216	-16.8076	-17.218	-14.9012	-19.2255	-15.4478	0.4104	2.31685	-2.00742	1.77021	YFL055W	AGP3	Low-affinity amino acid permease; may act to supply the cell with amino acids as nitrogen source in nitrogen-poor conditions; transcription is induced under conditions of sulfur limitation; plays a role in regulating Ty1 transposition
YDR214W	-13.0573	-13.8881	-13.9246	-13.703	-13.1373	-15.4726	-13.3467	-13.1791	-13.1012	-13.2354	-13.2358	-14.464	-13.2099	-13.0587	-16.7112	-13.2224	-13.3693	-13.6367	-13.6233	-14.1043	-13.4095	-14.3266	-13.645	0.480957	0.694831	-0.222298	0.459239	YDR214W	AHA1	Co-chaperone that binds Hsp82p and activates its ATPase activity; plays a role in determining prion variants; similar to Hch1p; expression is regulated by stresses such as heat shock; protein abundance increases in response to DNA replication stress
YCR082W	-14.0776	-14.6281	-14.2634	-13.5696	-13.4269	-14.3778	-13.015	-13.5257	-12.9196	-11.6431	-11.4744	-11.9416	-13.4735	-14.2563	-16.2885	-12.6131	-12.408	-13.1279	-14.323	-13.7915	-12.7163	-14.6728	-11.6864	-0.531553	1.07515	-0.881293	2.10511	YCR082W	AHC2	Component of the ADA histone acetyltransferase complex; Ahc2p and Ahc1p are unique to the ADA complex and not shared with the related SAGA and SLIK complexes; may tether Ahc1p to the complex
YDL073W	-14.347	-14.5172	-15.0238	-16.2429	-16.3856	-17.112	-13.7211	-14.611	-14.0377	-13.8245	-14.5009	-15.8821	-15.0244	-15.0995	-18.0178	-12.865	-13.7872	-13.6763	-14.6293	-16.5801	-13.4429	-16.0473	-14.7358	1.95082	3.13729	0.532885	1.84435	YDL073W	AHK1	Scaffold protein in the HKR1 sub-branch of the Hog1p-signaling pathway; physically interacts with the cytoplasmic domain of Hkr1p	0.18102
YLR109W	-10.3522	-11.0366	-10.5737	-9.90409	-9.63098	-12.1033	-11.5149	-10.6467	-10.2877	-8.94459	-9.11742	-10.4301	-8.99842	-9.09744	-13.3	-11.4068	-10.4185	-12.5571	-10.6542	-10.5461	-11.4608	-10.4653	-9.49736	-0.108031	-0.91466	0.0808587	1.04877	YLR109W	AHP1	Thiol-specific peroxiredoxin; reduces hydroperoxides to protect against oxidative damage; function in vivo requires covalent conjugation to Urm1p
YNR074C	-15.3525	-15.9612	-16.2394	-15.8209	-15.5478	-17.0575	-14.3846	-15.1808	-14.9079	-14.0434	-14.9082	-15.8461	-15.4161	-15.4143	-18.0958	-12.6336	-13.0979	-14.0518	-15.851	-16.1421	-13.2611	-16.3088	-14.9326	0.291038	2.88099	-0.166706	1.20947	YNR074C	AIF1	Mitochondrial cell death effector; translocates to the nucleus in response to apoptotic stimuli
YER087W	-15.8161	-15.5626	-15.8544	-17.229	-17.5153	-17.5645	-15.697	-15.9005	-14.7947	-15.3132	-15.8777	-15.0287	-16.1956	-15.8413	-17.0958	-15.6405	-15.9387	-14.8397	-15.7444	-17.4362	-15.473	-16.3776	-15.4065	1.69185	1.96328	1.05866	2.02969	YER087W	AIM10	Protein with similarity to tRNA synthetases; non-tagged protein is detected in purified mitochondria; null mutant is viable and displays elevated frequency of mitochondrial genome loss
YHL021C	-14.2413	-13.9128	-12.6845	-14.4456	-14.7223	-14.1758	-15.1738	-14.0688	-13.4674	-13.8989	-13.9631	-13.2494	-14.6297	-13.8629	-14.6658	-14.5198	-14.3503	-14.8818	-13.6129	-14.4479	-14.584	-14.3862	-13.7038	0.835008	-0.136102	0.0617181	0.744072	YHL021C	AIM17	Protein of unknown function; the authentic
YIL087C	-17.064	-18.4206	-17.6036	-16.6075	-17.3661	-18.2275	-17.3808	-16.6204	-17.1601	-14.8881	-14.9393	-16.5481	-16.3139	-16.6202	-20.6808	-14.9586	-14.7438	-17.0842	-17.6961	-17.4003	-15.5955	-17.8717	-15.4585	-0.295737	1.80483	-0.47131	1.94188	YIL087C	AIM19	Protein of unknown function; mitochondrial protein that physically interacts with Tim23p; null mutant displays reduced respiratory growth
YAL049C	-14.6786	-14.8101	-14.7153	-14.9464	-15.0649	-15.8124	-13.6	-14.0592	-13.2267	-14.003	-14.0673	-14.5101	-14.4261	-14.425	-16.3115	-13.0803	-13.1152	-13.4105	-14.7347	-15.2746	-13.202	-15.0542	-14.1935	0.539933	2.0726	0.220365	1.08113	YAL049C	AIM2	Cytoplasmic protein involved in mitochondrial function or organization; null mutant displays reduced frequency of mitochondrial genome loss; potential Hsp82p interactor
YIL158W	-15.1571	-15.5913	-15.6744	-18.0714	-17.3406	-17.5645	-15.0466	-15.1601	-14.2559	-13.4017	-13.7035	-14.0524	-14.6529	-15.2436	-18.2657	-14.0575	-14.0304	-14.7623	-15.4743	-17.6588	-14.2834	-16.0541	-13.7192	2.18454	3.37542	1.60473	3.93965	YIL158W	AIM20	Protein of unknown function; overexpression causes cell cycle delay or arrest; green fluorescent protein (GFP)-fusion protein localizes to vacuole; null mutant displays elevated frequency of mitochondrial genome loss; relocalizes from nucleus to cytoplasm upon DNA replication stress; AIM20 has a paralog
YIR003W	-14.1475	-14.9333	-14.8821	-16.3595	-16.039	-16.9055	-13.891	-14.4578	-14.2911	-13.7998	-14.4202	-15.5674	-14.1345	-14.1564	-17.7422	-13.6482	-13.8549	-14.9512	-14.6543	-16.4347	-14.1514	-15.3443	-14.5958	1.78038	2.28331	1.09037	1.83887	YIR003W	AIM21	Protein of unknown function; involved in mitochondrial migration along actin filament; may interact with ribosomes; GFP-fusion protein colocalizes with Sac1p to the actin cytoskeleton
YJL046W	-15.2566	-15.6355	-15.8273	-17.2855	-16.8071	-16.8582	-14.8479	-15.327	-14.8871	-14.234	-14.8395	-15.2931	-15.9459	-16.0408	-17.6219	-14.1268	-14.4368	-14.4938	-15.5732	-16.9836	-14.3525	-16.5362	-14.7888	1.41048	2.63118	0.447454	2.19479	YJL046W	AIM22	Putative lipoate-protein ligase; required along with Lip2 and Lip5 for lipoylation of Lat1p and Kgd2p; similar to E. coli LplA; null mutant displays reduced frequency of mitochondrial genome loss
YJL131C	-16.8624	-15.8881	-15.6664	-18.4058	-18.2427	-18.353	-16.3808	-16.5379	-15.6089	-15.6976	-16.2657	-16.2691	-16.7086	-16.4503	-18.6808	-16.4295	-16.6085	-16.4456	-16.139	-18.3339	-16.4945	-17.2799	-16.0775	2.1949	1.8393	1.05396	2.25639	YJL131C	AIM23	Mitochondrial translation initiation factor 3 (IF3
YJR080C	-15.073	-15.4206	-15.204	-15.8314	-16.3217	-16.603	-15.9929	-15.1363	-14.6934	-13.8794	-14.0624	-14.2455	-14.8805	-15.049	-16.7112	-15.4295	-15.1343	-14.9326	-15.2326	-16.252	-15.1655	-15.5469	-14.0624	1.01945	1.08655	0.70512	2.18959	YJR080C	AIM24	Protein with a role in determining mitochondrial architecture; inner membrane protein that interacts physically and genetically with the MICOS complex and is required for its integrity
YJR100C	-15.6046	-15.6811	-15.5289	-16.4537	-16.0807	-16.1686	-15.4516	-15.723	-15.4052	-14.0434	-14.4762	-14.3632	-15.2774	-15.4286	-17.2657	-13.38	-13.6354	-13.6919	-15.6048	-16.2343	-13.5691	-15.9906	-14.2943	0.629476	2.66522	0.243718	1.94002	YJR100C	AIM25	Protein of unknown function; non-tagged protein is detected in purified mitochondria in high-throughput studies; similar to murine NOR1; null mutant is viable and displays elevated frequency of mitochondrial genome loss
YKR074W	-15.1475	-14.6505	-14.1809	-14.9407	-15.0314	-14.4287	-15.7654	-15.103	-13.7264	-13.2437	-12.9943	-11.6151	-13.8158	-14.1197	-14.7981	-14.1463	-13.8757	-13.2525	-14.6597	-14.8003	-13.7581	-14.2445	-12.6177	0.140593	1.04212	0.555725	2.18258	YKR074W	AIM29	Protein of unknown function; epitope-tagged protein localizes to the cytoplasm; YKR074W is not an essential gene; null mutant displays elevated frequency of mitochondrial genome loss
YMR003W	-16.4552	-17.0987	-17.0289	-18.6815	-18.6189	-17.4905	-16.9354	-16.688	-15.7908	-14.3074	-14.7679	-15.4018	-15.7749	-16.7398	-19.0958	-17.3877	-17.4098	-18.4562	-16.8609	-18.2636	-17.7512	-17.2035	-14.8257	1.40267	0.512409	1.06009	3.4379	YMR003W	AIM34	Protein of unknown function; GFP-fusion protein localizes to the mitochondria; null mutant is viable and displays reduced frequency of mitochondrial genome loss
YMR157C	-15.5658	-16.5841	-16.2756	-15.7595	-16.0913	-17.0051	-15.891	-16.0136	-15.8788	-14.6164	-15.0202	-16.0626	-15.792	-15.8998	-18.6808	-15.1376	-15.0652	-15.5894	-16.1418	-16.2853	-15.2641	-16.7908	-15.2331	0.143471	1.02122	-0.505561	1.05222	YMR157C	AIM36	Protein of unknown function; null mutant displays reduced respiratory growth and elevated frequency of mitochondrial genome loss; the authentic
YOL053W	-16.6855	-15.9518	-15.41	-18.5371	-17.6657	-17.1686	-16.6874	-16.8891	-15.2372	-15.2013	-15.5142	-14.5723	-16.0244	-16.2342	-16.8395	-16.7096	-16.8488	-15.5721	-16.0158	-17.7904	-16.3768	-16.366	-15.0959	1.77465	1.4136	1.42441	2.69449	YOL053W	AIM39	Protein of unknown function; null mutant displays elevated frequency of mitochondrial genome loss
YOR215C	-15.0372	-14.8837	-13.9512	-17.5371	-17.3406	-16.3206	-14.7806	-15.3232	-13.9079	-13.3031	-13.8022	-13.3717	-14.5404	-14.6661	-15.7422	-14.166	-14.0456	-13.6277	-14.624	-17.0661	-13.9465	-14.9829	-13.4923	2.44205	3.11961	2.08318	3.57373	YOR215C	AIM41	Protein of unknown function; the authentic protein is detected in highly purified mitochondria in high-throughput studies; null mutant displays reduced frequency of mitochondrial genome loss
YPL158C	-13.9936	-15.0833	-16.0497	-16.907	-17.1511	-17.5645	-13.9158	-14.155	-15.106	-13.8019	-14.2159	-15.5674	-14.0889	-14.0797	-17.7422	-14.1055	-14.0113	-15.8641	-15.0422	-17.2075	-14.6603	-15.3036	-14.5284	2.16533	2.54723	1.90395	2.67915	YPL158C	AIM44	Protein that regulates Cdc42p and Rho1p; functions in the late steps of cytokinesis and cell separation; sustains Rho1p at the cell division site after actomyosin ring contraction; inhibits the activation of Cdc42-Cla4 at the cell division site to prevent budding inside the old bud neck; transcription is regulated by Swi5p; null mutant displays elevated frequency of mitochondrial genome loss; rel…
YPR004C	-13.717	-14.7726	-14.8636	-14.7346	-14.9664	-15.403	-14.0589	-14.3503	-13.9791	-12.554	-13.2566	-14.012	-13.758	-13.8617	-16.1365	-14.3421	-14.6864	-14.5606	-14.4511	-15.0347	-14.5297	-14.5854	-13.2742	0.583611	0.505004	0.4493	1.76049	YPR004C	AIM45	Putative ortholog of mammalian ETF-alpha; interacts with frataxin
YHR199C	-13.8585	-15.5485	-15.3509	-14.603	-14.5551	-15.6425	-13.0482	-13.5809	-14.1676	-12.2499	-12.9884	-14.617	-14.5441	-15.0518	-17.2213	-11.0907	-11.0846	-12.8721	-14.9193	-14.9335	-11.6825	-15.6057	-13.2851	0.014245	3.25104	-0.672212	1.64839	YHR199C	AIM46	Protein of unknown function; the authentic
YDL237W	-14.2515	-15.4271	-15.0289	-13.907	-14.4253	-15.1259	-14.48	-14.5115	-14.1626	-13.5293	-13.7083	-14.2691	-14.5154	-15.1372	-17.8063	-13.227	-13.2077	-13.5953	-14.9025	-14.4861	-13.3433	-15.8196	-13.8356	-0.41643	1.14278	-1.33356	0.650512	YDL237W	AIM6	Protein of unknown function; required for respiratory growth; YDL237W is not an essential gene
YDR063W	-14.9765	-15.3888	-15.3065	-15.6348	-15.5296	-16.3206	-15.0046	-14.8834	-14.5751	-13.18	-12.8553	-13.8851	-14.3931	-14.3672	-17.6808	-12.3691	-12.5701	-13.3028	-15.2239	-15.8283	-12.7474	-15.4804	-13.3068	0.604392	3.08096	0.34796	2.52154	YDR063W	AIM7	Protein that interacts with Arp2/3 complex; interacts with Arp2/3 complex to stimulate actin filament debranching and inhibit actin nucleation; has similarity to Cof1p and also to human glia maturation factor (GMF); null mutant displays elevated mitochondrial genome loss
YER080W	-13.3498	-14.0431	-13.9659	-14.7445	-14.6796	-15.2578	-13.5647	-13.6941	-13.4596	-13.4048	-13.7422	-15.376	-12.9871	-12.9073	-16.8734	-13.6746	-13.7517	-14.4509	-13.7863	-14.894	-13.9591	-14.2559	-14.1743	1.10773	0.934927	0.638067	0.719668	YER080W	AIM9	Protein of unknown function; the authentic
YMR092C	-13.0152	-13.1605	-12.9318	-13.7054	-13.8414	-14.6831	-13.5866	-13.461	-12.3599	-12.8121	-13.3506	-13.1622	-12.8433	-12.5655	-14.4203	-13.8858	-13.9952	-13.4325	-13.0359	-14.0767	-13.7712	-13.2764	-13.1083	1.04079	0.305502	0.800304	0.968365	YMR092C	AIP1	Actin cortical patch component; interacts with the actin depolymerizing factor cofilin; inhibits elongation of aged ADP-actin filaments decorated with cofilin to maintain a high level of assembly-competent actin species; required to restrict cofilin localization to cortical patches; putative regulator of cytokinesis; contains WD repeats; protein increases in abundance and relocalizes from cytopla…
YIL079C	-14.4972	-14.6619	-15.319	-16.4216	-15.4975	-15.7901	-13.8061	-14.372	-14.1777	-13.5446	-13.906	-15.5101	-14.0219	-14.146	-16.7112	-12.3253	-12.6837	-12.9549	-14.826	-15.9031	-12.6546	-14.9597	-14.3202	1.07701	3.24841	0.94337	1.58282	YIL079C	AIR1	Zinc knuckle protein; involved in nuclear RNA processing and degradation as a component of the TRAMP complex; stimulates the poly(A) polymerase activity of Pap2p in vitro; AIR1 has a paralog	0.591505
YBR059C	-12.9122	-13.8443	-13.7767	-15.7006	-15.8381	-16.4905	-12.1973	-13.193	-12.6304	-13.2492	-14.1546	-15.376	-13.8312	-13.7668	-16.5109	-13.0402	-13.5983	-13.3452	-13.5111	-16.0097	-13.3279	-14.7029	-14.2599	2.49866	2.6818	1.30678	1.74977	YBR059C	AKL1	Ser-Thr protein kinase; member (with Ark1p and Prk1p) of the Ark kinase family; involved in endocytosis and actin cytoskeleton organization
YDR264C	-12.8085	-13.3825	-13.6825	-13.5457	-13.8674	-14.5456	-12.376	-13.0496	-12.5843	-12.7706	-13.7569	-14.0153	-13.5477	-13.8071	-15.9438	-12.2018	-12.2756	-12.3064	-13.2912	-13.9862	-12.2613	-14.4328	-13.5143	0.695088	1.72497	-0.446604	0.471961	YDR264C	AKR1	Palmitoyl transferase involved in protein palmitoylation; acts as a negative regulator of pheromone response pathway; required for endocytosis of pheromone receptors; involved in cell shape control; contains ankyrin repeats; AKR1 has a paralog
YOR034C	-14.1961	-14.98	-15.2634	-15.4296	-15.5188	-15.9055	-13.2263	-14.4984	-14.0516	-14.8412	-15.2799	-15.7216	-15.4908	-15.8129	-17.5109	-13.1409	-13.8404	-13.8624	-14.8132	-15.618	-13.6145	-16.2715	-15.2809	0.804787	2.00344	-0.653551	0.337088	YOR034C	AKR2	Ankyrin repeat-containing protein; member of a family of putative palmitoyltransferases containing an Asp-His-His-Cys-cysteine rich (DHHC-CRD) domain; possibly involved in constitutive endocytosis of Ste3p; AKR2 has a paralog
YOR335C	-10.9148	-10.9242	-11.1303	-11.0859	-10.9715	-11.6948	-11.4904	-11.412	-10.5848	-11.7019	-12.0048	-12.1393	-10.6476	-10.3796	-12.2643	-11.6075	-11.8162	-11.4678	-10.9898	-11.2507	-11.6305	-11.0972	-11.9487	0.260958	-0.379773	0.153557	-0.697956	YOR335C	ALA1	Cytoplasmic and mitochondrial alanyl-tRNA synthetase; required for protein synthesis; point mutation (cdc64-1 allele) causes cell cycle arrest at G1; lethality of null mutation is functionally complemented by human homolog AARS; mutations in human homolog AARS are associated with autoimmune disease polymyositis/dermatomyositis
YJL122W	-13.8742	-14.1116	-14.41	-15.8001	-15.1622	-16.603	-13.7455	-13.4941	-13.1048	-12.1044	-12.2845	-13.2474	-12.7643	-12.9504	-15.0563	-13.6071	-13.4187	-14.2172	-14.1319	-15.8551	-13.7477	-13.5903	-12.5455	1.72316	2.10744	2.26476	3.30965	YJL122W	ALB1	Shuttling pre-60S factor; involved in the biogenesis of ribosomal large subunit; interacts directly with Arx1p; responsible for Tif6p recycling defects in absence of Rei1p
YMR170C	-15.3525	-16.2393	-15.8821	-16.0965	-16.0807	-16.725	-14.9019	-15.5604	-15.4783	-14.4219	-15.1703	-15.4281	-16.2185	-15.7897	-17.6808	-13.8767	-14.0553	-14.6579	-15.8246	-16.3007	-14.1967	-16.563	-15.0068	0.476095	2.10406	-0.262262	1.29392	YMR170C	ALD2	Cytoplasmic aldehyde dehydrogenase; involved in ethanol oxidation and beta-alanine biosynthesis; uses NAD+ as the preferred coenzyme; expression is stress induced and glucose repressed; very similar to Ald3p
YMR169C	-15.5033	-16.8017	-16.1582	-16.7006	-16.8788	-16.8582	-15.1088	-15.801	-16.2111	-14.4032	-15.0369	-14.8942	-16.7249	-16.4947	-18.6808	-13.9471	-14.1701	-15.0358	-16.1544	-16.8126	-14.3844	-17.3001	-14.7781	0.658145	2.42819	-0.487574	2.03442	YMR169C	ALD3	Cytoplasmic aldehyde dehydrogenase; involved in beta-alanine synthesis; uses NAD+ as the preferred coenzyme; very similar to Ald2p; expression is induced by stress and repressed by glucose
YOR374W	-13.8941	-15.1565	-13.6386	-15.0285	-15.7854	-16.4549	-14.5049	-14.518	-14.0262	-13.306	-14.1326	-14.1548	-14.577	-14.4233	-16.8063	-13.3609	-13.7415	-14.661	-14.2297	-15.7563	-13.9211	-15.2688	-13.8645	1.52656	1.83514	0.487436	1.89182	YOR374W	ALD4	Mitochondrial aldehyde dehydrogenase; required for growth on ethanol and conversion of acetaldehyde to acetate; phosphorylated; activity is K+ dependent; utilizes NADP+ or NAD+ equally as coenzymes; expression is glucose repressed; can substitute for cytosolic NADP-dependent aldehyde dehydrogenase when directed to the cytosol; human homolog ALDH2 can complement yeast ald4 mutant
YER073W	-11.5365	-12.2393	-12.1111	-12.351	-12.3557	-13.3904	-11.7511	-11.9526	-11.7933	-11.37	-11.7565	-12.4404	-11.7696	-11.7679	-14.3469	-11.6845	-11.9594	-12.4331	-11.9623	-12.699	-12.0257	-12.6281	-11.8556	0.736719	0.673331	0.0708781	0.843427	YER073W	ALD5	Mitochondrial aldehyde dehydrogenase; involved in regulation or biosynthesis of electron transport chain components and acetate formation; activated by K+; utilizes NADP+ as the preferred coenzyme; constitutively expressed
YPL061W	-10.207	-11.0527	-11.429	-10.0786	-9.94743	-12.1085	-11.2207	-10.8088	-10.8571	-10.9315	-11.7424	-12.6788	-9.91518	-9.78945	-13.2378	-11.8995	-11.1694	-13.1174	-10.8962	-10.7115	-12.0621	-10.9808	-11.7842	-0.184713	-1.35056	-0.269296	-1.07272	YPL061W	ALD6	Cytosolic aldehyde dehydrogenase; activated by Mg2+ and utilizes NADP+ as the preferred coenzyme; required for conversion of acetaldehyde to acetate; constitutively expressed; locates to the mitochondrial outer surface upon oxidative stress
YOR175C	-13.4376	-14.4271	-14.0868	-13.8027	-14.1114	-15.112	-13.3024	-13.5878	-13.2372	-12.9421	-13.4934	-14.0661	-14.2477	-14.6182	-17.2213	-12.6582	-12.786	-13.2172	-13.9838	-14.342	-12.8872	-15.3624	-13.5005	0.358234	1.45488	-1.02037	0.841494	YOR175C	ALE1	Broad-specificity lysophospholipid acyltransferase; part of MBOAT family of membrane-bound O-acyltransferases; key component of Lands cycle; may have role in fatty acid exchange at sn-2 position of mature glycerophospholipids
YBR110W	-14.5594	-15.2796	-14.9391	-15.9182	-16.2847	-16.0845	-14.3024	-14.989	-13.9313	-13.3293	-14.0833	-15.2223	-15.3705	-15.564	-17.5653	-13.6528	-14.1402	-13.9456	-14.926	-16.0958	-13.9129	-16.1666	-14.2116	1.16979	2.18295	-0.070804	1.88415	YBR110W	ALG1	Mannosyltransferase; involved in asparagine-linked glycosylation in the endoplasmic reticulum (ER); essential for viability; human homolog ALG1 complements yeast null mutant
YNL048W	-14.8237	-15.0987	-15.0975	-15.9294	-15.9591	-16.725	-14.3962	-15.3899	-13.8382	-14.1304	-14.9126	-15.3675	-15.8268	-16.1081	-18.2657	-13.8804	-14.2367	-13.7155	-15.0066	-16.2045	-13.9442	-16.7335	-14.8035	1.19787	2.26033	-0.529043	1.401	YNL048W	ALG11	Alpha-1
YNR030W	-14.3859	-15.6206	-15.8184	-15.5895	-16.1791	-16.353	-14.4516	-14.728	-14.1576	-13.9187	-14.6093	-16.3011	-15.0863	-15.4761	-18.0958	-14.3903	-14.9132	-15.1258	-15.275	-16.0406	-14.8097	-16.2194	-14.9431	0.765569	1.23082	-0.178831	1.0975	YNR030W	ALG12	Alpha-1
YGL047W	-16.2985	-16.0987	-15.7745	-16.2015	-16.0237	-15.9055	-16.7654	-16.0013	-15.4052	-14.4926	-14.7111	-14.6631	-16.1182	-15.9659	-17.9438	-16.398	-15.9182	-15.989	-16.0572	-16.0436	-16.1018	-16.676	-14.6223	-0.0136484	-0.0581894	-0.632414	1.42127	YGL047W	ALG13	Catalytic component of UDP-GlcNAc transferase; required for the second step of dolichyl-linked oligosaccharide synthesis; anchored to the ER membrane via interaction with Alg14p; similar to bacterial and human glycosyltransferases; protein abundance increases in response to DNA replication stress; both human homologs ALG13 and ALG14 are required to complement yeast alg13 mutant
YBR070C	-15.4201	-16.9426	-16.8007	-15.907	-16.1848	-16.6425	-15.8268	-15.3386	-15.5227	-14.0006	-14.169	-15.4193	-15.9749	-16.3586	-19.0958	-14.4216	-14.3991	-15.5836	-16.3878	-16.2448	-14.8014	-17.1431	-14.5297	-0.143025	1.44334	-0.898314	1.71511	YBR070C	ALG14	Component of UDP-GlcNAc transferase; required for second step of dolichyl-linked oligosaccharide synthesis; anchors catalytic subunit Alg13p to ER membrane; similar to bacterial and human glycosyltransferases; both human homologs ALG13 and ALG14 are required to complement yeast alg14 mutant
YGL065C	-15.4911	-16.1836	-16.338	-15.691	-16.2251	-17.0575	-15.8586	-15.6979	-15.5486	-14.9455	-15.2885	-16.8942	-15.1128	-15.3215	-19.0958	-16.0412	-15.8781	-17.4562	-16.0042	-16.3245	-16.4585	-16.51	-15.7094	0.320298	-0.133975	-0.185497	0.615146	YGL065C	ALG2	Mannosyltransferase in the N-linked glycosylation pathway; catalyzes two consecutive steps in the N-linked glycosylation pathway; alg2 mutants exhibit temperature-sensitive growth and abnormal accumulation of the lipid-linked oligosaccharide Man2GlcNAc2-PP-Dol; human ALG2 complements the temperature sensitivity and dolichol-linked oligosaccharide biosynthesis defect of the alg2-1 mutant
YBL082C	-14.1571	-16.2393	-16.1248	-14.0255	-14.7099	-16.353	-13.891	-14.4919	-15.1651	-13.3016	-13.9259	-16.1475	-15.3139	-15.9249	-18.2657	-12.3235	-12.608	-14.3391	-15.5071	-15.0295	-13.0902	-16.5015	-14.4583	-0.477583	1.93931	-1.47203	0.571133	YBL082C	ALG3	Dolichol-P-Man dependent alpha(1-3) mannosyltransferase; involved in synthesis of dolichol-linked oligosaccharide donor for N-linked glycosylation of proteins; G353A missense mutation in human ortholog ALG3 implicated in carbohydrate deficient glycoprotein syndrome type IV	0.154862	-1.8239
YPL227C	-13.8981	-16.5	-16.6504	-15.9521	-15.8381	-17.2889	-13.2987	-14.4641	-15.7986	-12.9388	-13.3762	-15.9955	-14.7665	-15.2436	-19.6808	-12.1241	-12.7337	-14.7688	-15.6829	-16.3597	-13.2089	-16.5636	-14.1035	0.676829	3.1508	-0.203936	2.25618	YPL227C	ALG5	UDP-glucose:dolichyl-phosphate glucosyltransferase; involved in asparagine-linked glycosylation in the endoplasmic reticulum; human ortholog ALG5 can partially complement yeast alg5 mutant
YOR002W	-13.4087	-15.2223	-14.8636	-13.8157	-14.5885	-15.2275	-13.3943	-13.8679	-13.8442	-12.7292	-13.5302	-15.0626	-14.4735	-15.0353	-18.4584	-12.0266	-12.5953	-13.5116	-14.4982	-14.5439	-12.7112	-15.9891	-13.774	0.0456737	1.83271	-1.44518	0.769856	YOR002W	ALG6	Alpha 1
YBR243C	-15.3306	-16.9991	-16.444	-15.2015	-15.7099	-17.0575	-15.2987	-15.2448	-15.1206	-14.6787	-14.8585	-16.2223	-15.7665	-16.3792	-20.6808	-14.7823	-15.0456	-15.7492	-16.2579	-15.9897	-15.1924	-17.6088	-15.2532	-0.268274	0.797291	-1.61917	0.736495	YBR243C	ALG7	UDP-N-acetyl-glucosamine-1-P transferase; transfers Glc-Nac-P from UDP-GlcNac to Dol-P in the ER in the first step of the dolichol pathway of protein asparagine-linked glycosylation; inhibited by tunicamycin; human homolog DPAGT1 can complement yeast ALG7 mutant
YOR067C	-14.5658	-16.0782	-15.9984	-15.0529	-15.8788	-16.1977	-14.891	-14.9353	-14.4504	-13.8307	-14.486	-16.4193	-15.2956	-15.7354	-19.4584	-14.9973	-15.2446	-15.8022	-15.5474	-15.7098	-15.348	-16.8298	-14.912	0.162371	0.361779	-1.11997	0.797794	YOR067C	ALG8	Glucosyl transferase; involved in N-linked glycosylation; adds glucose to the dolichol-linked oligosaccharide precursor prior to transfer to protein during lipid-linked oligosaccharide biosynthesis; similar to Alg6p; human homolog ALG8 can complement yeast null mutant
YNL219C	-14.1238	-15.3638	-14.9635	-14.672	-15.1905	-15.5836	-14.2594	-14.6133	-13.9079	-13.588	-14.1084	-15.4915	-14.9082	-15.4073	-17.9438	-13.5354	-14.2367	-14.5185	-14.817	-15.1487	-14.0969	-16.0864	-14.3959	0.331667	1.05184	-0.937721	0.752758	YNL219C	ALG9	Mannosyltransferase
YGL021W	-14.211	-14.866	-15.204	-16.0468	-15.9836	-17.112	-14.3693	-14.7408	-14.3875	-14.0148	-14.6346	-15.3506	-14.6647	-14.5798	-16.8395	-14.3826	-14.5483	-14.7921	-14.7604	-16.3808	-14.5743	-15.3613	-14.6666	1.62044	1.80647	1.01947	1.71415	YGL021W	ALK1	Protein kinase; along with its paralog	gene	other	0.101871	0.0220279	0.667601
YBL009W	-14.4029	-15.189	-16.204	-16.229	-16.0807	-16.6831	-14.4759	-14.9951	-14.9857	-14.1694	-14.6255	-15.944	-14.8445	-14.7805	-17.3589	-13.5002	-14.5983	-14.7203	-15.2653	-16.3309	-14.2729	-15.6613	-14.913	1.0656	2.05802	0.669676	1.41798	YBL009W	ALK2	Protein kinase; along with its paralog	gene	other	-0.194299	0.273574	0.317811
YML086C	-13.8941	-14.0757	-13.7681	-13.6982	-14.082	-14.6226	-14.6922	-14.1773	-13.1414	-13.8183	-14.4062	-14.7996	-13.9676	-13.962	-15.7266	-14.7588	-15.0907	-14.4066	-13.9126	-14.1343	-14.752	-14.5521	-14.3414	0.221663	-0.617758	-0.417792	-0.207091	YML086C	ALO1	D-Arabinono-1	-0.769657
YOL130W	-12.1595	-13.5769	-13.9586	-13.7346	-13.975	-15.4201	-11.002	-12.3849	-12.5454	-12.0065	-12.9427	-14.5148	-13.3279	-13.61	-16.2657	-9.68034	-10.3194	-11.4234	-13.2317	-14.3766	-10.4744	-14.4012	-13.1547	1.14493	3.90223	-0.0246313	1.22193	YOL130W	ALR1	Plasma membrane Mg(2+) transporter; expression and turnover are regulated by Mg(2+) concentration; overexpression confers increased tolerance to Al(3+) and Ga(3+) ions; magnesium transport defect of the null mutant is functionally complemented by either of the human genes MAGT1 and TUSC3 that are not orthologous to ALR1
YFL050C	-14.0416	-15.8271	-15.8544	-16.1612	-16.5885	-17.9055	-13.0789	-14.6346	-14.6226	-13.9231	-14.8734	-16.049	-16.0448	-16.465	-19.9438	-12.4	-13.1454	-13.9929	-15.2411	-16.8851	-13.1794	-17.4845	-14.9485	1.64403	3.70567	-0.59943	1.93658	YFL050C	ALR2	Probable Mg(2+) transporter; overexpression confers increased tolerance to Al(3+) and Ga(3+) ions; plays a role in regulating Ty1 transposition
YLR089C	-12.7206	-14.2738	-13.7985	-13.4276	-13.7326	-15.5086	-12.9382	-13.6169	-13.4627	-12.6825	-13.7809	-14.9004	-13.342	-13.2788	-15.7739	-12.8157	-13.1907	-13.4482	-13.5976	-14.2229	-13.1515	-14.1315	-13.7879	0.625319	1.0714	0.0913915	0.43502	YLR089C	ALT1	Alanine transaminase (glutamic pyruvic transaminase); involved in alanine biosynthesis and catabolism; TOR1-independent role in determining chronological lifespan; expression is induced in the presence of alanine; repression is mediated by Nrg1p; ALT1 has a paralog
YDR111C	-14.7277	-15.3392	-15.2695	-15.3295	-15.4253	-16.14	-13.9958	-14.4204	-13.6861	-13.709	-14.1889	-14.7435	-14.6374	-14.9376	-17.0563	-13.0132	-13.5821	-13.6856	-15.1121	-15.6316	-13.427	-15.5438	-14.2138	0.519443	2.20461	0.0878273	1.41779	YDR111C	ALT2	Catalytically inactive alanine transaminase; expression is repressed in the presence of alanine and repression is mediated by Nrg1p; ALT2 has a paralog
YKR021W	-13.9306	-15.8443	-15.8544	-16.5544	-16.6343	-17.5645	-13.5822	-14.5071	-15.0632	-13.9867	-14.8756	-16.529	-14.9222	-15.0055	-18.3589	-13.6574	-14.2193	-15.3196	-15.2098	-16.9177	-14.3988	-16.0955	-15.1304	1.70795	2.51892	0.822186	1.78733	YKR021W	ALY1	Alpha arrestin	0.470321
YJL084C	-13.5063	-16.0283	-16.1248	-15.5115	-16.1848	-18.353	-13.027	-14.1162	-15.3527	-13.9231	-14.7639	-17.3846	-14.6107	-14.6874	-19.4584	-13.9078	-14.4441	-16.4668	-15.2198	-16.6831	-14.9396	-16.2521	-15.3572	1.46329	1.74354	0.43097	1.32591	YJL084C	ALY2	Alpha arrestin; controls nutrient-mediated intracellular sorting of permease Gap1p; interacts with AP-1 subunit Apl4p; phosphorylated by Npr1p and also by cyclin-CDK complex Pcl7p-Pho85p; promotes endocytosis of plasma membrane proteins; ALY2 has a paralog
YML035C	-13.0505	-13.3669	-13.5362	-13.9182	-14.082	-14.8012	-13.1393	-13.4631	-12.8422	-13.283	-13.8853	-14.0799	-13.398	-13.2611	-15.8734	-12.849	-12.9958	-12.5338	-13.3179	-14.2671	-12.7929	-14.1775	-13.7494	0.949267	1.47426	0.0896125	0.517734	YML035C	AMD1	AMP deaminase; tetrameric enzyme that catalyzes the deamination of AMP to form IMP and ammonia; thought to be involved in regulation of intracellular purine (adenine
YBR211C	-15.6177	-15.3888	-15.4858	-16.7797	-16.8881	-16.4549	-15.4596	-15.5158	-15.0217	-13.8773	-14.6714	-14.864	-15.2654	-15.5759	-17.2213	-15.7096	-15.9335	-15.31	-15.4974	-16.7075	-15.6511	-16.0209	-14.4709	1.21009	1.05647	0.686647	2.23664	YBR211C	AME1	Essential kinetochore protein associated with microtubules and SPBs; component of the kinetochore sub-complex COMA (Ctf19p	0.334782
YBR158W	-11.1783	-13.0769	-13.0734	-13.5985	-13.8777	-14.6831	-11.0535	-11.8596	-12.0222	-10.2074	-11.1859	-13.0004	-12.0069	-12.483	-15.962	-9.9115	-10.5967	-11.4641	-12.4429	-14.0531	-10.6574	-13.484	-11.4646	1.61021	3.39567	0.569148	2.58852	YBR158W	AMN1	Protein required for daughter cell separation; multiple mitotic checkpoints
YGL156W	-16.5033	-16.5415	-16.3638	-18.0225	-17.9446	-18.0051	-16.6874	-16.2704	-15.8543	-15.7128	-16.5933	-16.207	-17.3514	-17.091	-19.4584	-14.5951	-14.8806	-15.1686	-16.4695	-17.9907	-14.8814	-17.9669	-16.1711	1.52122	3.10929	0.0238079	1.81968	YGL156W	AMS1	Vacuolar alpha mannosidase; involved in free oligosaccharide (fOS) degradation; delivered to the vacuole in a novel pathway separate from the secretory pathway
YJR047C	-16.064	-16.8017	-16.4168	-14.7006	-13.2084	-16.768	-17.1025	-15.3309	-15.8706	-13.6957	-14.4942	-15.9065	-15.818	-15.9148	-18.4584	-14.4753	-14.2768	-14.4911	-16.4275	-14.8923	-14.4144	-16.7304	-14.6988	-1.53515	0.477942	-1.83804	0.193526	YJR047C	ANB1	Translation elongation factor eIF-5A; previously thought to function in translation initiation; undergoes an essential hypusination modification; expressed under anaerobic conditions; ANB1 has a paralog
YEL036C	-13.7349	-15.3211	-15.1248	-15.4375	-15.5885	-16.0051	-13.5281	-14.1279	-14.0194	-12.6408	-13.4528	-15.0764	-14.4328	-14.8727	-18.2657	-12.7848	-13.3426	-14.2285	-14.7269	-15.677	-13.452	-15.8571	-13.7233	0.950119	2.22508	-0.180018	1.95371	YEL036C	ANP1	Subunit of the alpha-1
YKL047W	-15.0822	-15.1405	-15.5072	-15.9521	-15.9208	-15.8817	-15.5175	-15.6298	-14.7986	-14.5566	-14.9873	-15.8227	-15.0448	-14.8413	-17.6219	-15.0575	-15.1461	-15.5436	-15.2433	-15.9182	-15.2491	-15.836	-15.1222	0.674925	0.669101	0.0822292	0.796005	YKL047W	ANR2	Protein of unknown function; may have a role in lipid metabolism
YPR128C	-15.0372	-15.7768	-15.7659	-15.0902	-15.2339	-16.4549	-14.9241	-15.0323	-14.7947	-13.8924	-14.3014	-15.3932	-14.7497	-15.0271	-17.7422	-13.6466	-14.1732	-14.8712	-15.5266	-15.593	-14.2303	-15.8397	-14.529	0.0663615	1.36266	-0.246673	1.064	YPR128C	ANT1	Peroxisomal adenine nucleotide transporter; involved in beta-oxidation of medium-chain fatty acid; required for peroxisome proliferation
YMR010W	-14.0685	-15.4933	-15.1138	-14.7898	-15.473	-16.768	-12.778	-14.1878	-12.9626	-13.0702	-13.9943	-15.1994	-14.7126	-15.3518	-19.6808	-11.2984	-12.3439	-12.4221	-14.8919	-15.677	-12.0215	-16.5817	-14.088	0.785098	3.6555	-0.904756	1.58899	YMR010W	ANY1	Putative protein of unknown function; null allele suppresses the lethality of neo1 and dop1 null alleles
YPR180W	-15.4911	-15.1836	-15.2879	-17.148	-16.8606	-16.4201	-15.678	-15.7079	-14.6296	-14.9682	-15.0908	-14.976	-14.8006	-15.1197	-16.7422	-14.659	-14.6292	-14.8225	-15.3208	-16.8096	-14.7036	-15.5542	-15.0117	1.48873	2.10601	1.25542	1.79791	YPR180W	AOS1	Subunit of heterodimeric nuclear SUMO activating enzyme E1 with Uba2p; activates Smt3p (SUMO) before its conjugation to proteins (sumoylation)
YCL050C	-13.2362	-14.5	-14.3703	-13.371	-13.0054	-15.0575	-13.9987	-13.4801	-14.0013	-12.5327	-12.67	-14.4326	-12.0301	-11.9498	-16.2434	-13.0191	-12.6417	-14.8467	-14.0355	-13.8113	-13.5025	-13.4077	-13.2118	-0.224207	0.308814	0.403562	0.599541	YCL050C	APA1	AP4A phosphorylase; bifunctional diadenosine 5'	-1.01274	-1.47563	0.0516966
YDR530C	-14.9765	-16.5841	-15.9783	-15.8105	-15.8115	-17.9055	-13.8965	-14.9589	-15.4291	-13.8307	-14.4218	-15.0904	-15.5477	-15.7265	-18.2657	-12.0714	-12.3929	-13.8765	-15.8463	-16.5092	-12.7803	-16.5133	-14.4476	0.662848	3.72889	-0.00414862	2.06153	YDR530C	APA2	Diadenosine 5'	1.94444	-0.356014
YNL172W	-13.6244	-14.7604	-15.3002	-16.3295	-16.4053	-17.0575	-13.1056	-14.3136	-14.1777	-14.3456	-15.173	-16.1187	-15.3326	-15.491	-17.5653	-14.1012	-14.4588	-15.0045	-14.5617	-16.5974	-14.5215	-16.1296	-15.2124	2.03577	2.07594	0.467826	1.38502	YNL172W	APC1	Largest subunit of the Anaphase-Promoting Complex/Cyclosome; APC/C is a ubiquitin-protein ligase required for degradation of anaphase inhibitors	0.115961
YDL008W	-15.943	-16.643	-16.204	-16.3902	-16.3343	-16.0051	-16.4759	-16.0323	-15.7526	-14.2988	-14.3086	-14.5674	-15.3451	-15.0271	-17.8734	-15.2409	-14.5741	-15.5663	-16.2633	-16.2432	-15.1271	-16.0819	-14.3916	-0.0201508	1.11609	0.16131	1.85158	YDL008W	APC11	Catalytic core subunit	-0.190555
YLR127C	-14.839	-15.906	-16.2756	-16.6626	-17.3155	-17.6425	-14.8747	-15.3899	-15.37	-14.1279	-14.6789	-15.9189	-16.0346	-16.0244	-18.9438	-13.1962	-13.3788	-14.1111	-15.6736	-17.2069	-13.562	-17.0009	-14.9086	1.53331	3.64483	0.205941	2.29831	YLR127C	APC2	Subunit of the Anaphase-Promoting Complex/Cyclosome (APC/C); which is a ubiquitin-protein ligase required for degradation of anaphase inhibitors
YDR118W	-16.0461	-15.7522	-16.204	-16.907	-17.14	-16.9055	-15.3504	-16.0769	-15.4535	-15.3909	-16.0131	-16.049	-16.4161	-16.3315	-17.8063	-15.0699	-15.2606	-15.1132	-16.0008	-16.9842	-15.1479	-16.8513	-15.8176	0.98342	1.83631	0.132895	1.16656	YDR118W	APC4	Subunit of the Anaphase-Promoting Complex/Cyclosome (APC/C); APC/C is a ubiquitin-protein ligase required for degradation of anaphase inhibitors	-0.21897
YLR102C	-17.631	-16.2056	-16.2394	-17.644	-16.9936	-17.2275	-17.4759	-17.0964	-15.6861	-16.0875	-16.0131	-14.6947	-16.9175	-16.9401	-17.5653	-16.1076	-16.0736	-15.1513	-16.692	-17.2883	-15.7775	-17.141	-15.5984	0.596336	1.51083	0.147354	1.6899	YLR102C	APC9	Subunit of the Anaphase-Promoting Complex/Cyclosome (APC/C); APC/C is a ubiquitin-protein ligase required for degradation of anaphase inhibitors
YBR151W	-13.2985	-13.6041	-13.5252	-15.0346	-14.5791	-14.0376	-13.2718	-13.8693	-12.7899	-12.0684	-12.5058	-12.4892	-13.8224	-13.9098	-15.1365	-12.7161	-13.1196	-12.4775	-13.4759	-14.5505	-12.7711	-14.2895	-12.3545	1.07452	1.77938	0.260927	2.19599	YBR151W	APD1	Protein of unknown function; required for normal localization of actin patches and for normal tolerance of sodium ions and hydrogen peroxide; localizes to both cytoplasm and nucleus
YKL103C	-14.5404	-15.4206	-14.6624	-15.3221	-15.8203	-16.768	-14.8747	-14.785	-14.7006	-14.2873	-14.8627	-15.0021	-14.7963	-14.217	-16.7739	-13.9739	-14.6735	-15.1342	-14.8745	-15.9701	-14.5939	-15.2624	-14.7174	1.09566	1.37624	0.707732	1.25277	YKL103C	APE1	Vacuolar aminopeptidase yscI; zinc metalloproteinase that belongs to the peptidase family M18; often used as a marker protein in studies of autophagy and cytosol to vacuole targeting (CVT) pathway; protein increases in abundance and relative distribution to cytoplasmic foci increases upon DNA replication stress
YKL157W_exon	-12.4376	-12.5959	-12.5922	-12.7784	-13.2207	-13.2617	-13.1889	-13.2178	-12.5332	-12.9265	-13.4163	-12.6322	-13.032	-12.8545	-13.9529	-12.7671	-12.8763	-12.1116	-12.5419	-13.0869	-12.585	-13.2798	-12.9917	0.545055	0.501925	-0.192857	0.0952559	YKL157W	APE2	Aminopeptidase yscII; may have a role in obtaining leucine from dipeptide substrates; APE2 has a paralog
YKL157W_intron	-17.5786	-18.0987	-18.0708	-17.8001	-18.473	-18.112	-17.8479	-18.4515	-17.9377	-18.2674	-18.3588	-21.1919	-18.9364	-18.5251	-20.6808	-17.9023	-17.7642	-18.4562	-17.916	-18.1284	-18.0409	-19.3807	-19.2727	0.212367	0.0875013	-1.25238	-1.14435	YKL157W	APE2_i	Aminopeptidase yscII; may have a role in obtaining leucine from dipeptide substrates; APE2 has a paralog
YBR286W	-11.418	-12.7634	-12.5081	-11.5047	-11.909	-13.2733	-12.5112	-11.8613	-12.2686	-11.7958	-11.8748	-12.6463	-11.4913	-11.8018	-15.1572	-13.1193	-12.949	-13.7871	-12.2298	-12.229	-13.2851	-12.8168	-12.1056	-0.000827672	-1.05614	-0.587763	0.123391	YBR286W	APE3	Vacuolar aminopeptidase Y; processed to mature form by Prb1p
YHR113W	-14.3038	-14.3484	-14.1582	-14.7445	-14.5904	-15.1831	-14.4759	-14.4876	-13.7507	-14.0219	-14.2842	-14.6947	-14.027	-13.8223	-15.3232	-13.9895	-14.0836	-13.9493	-14.2701	-14.8393	-14.0075	-14.3908	-14.3336	0.569193	0.831873	0.448498	0.505733	YHR113W	APE4	Cytoplasmic aspartyl aminopeptidase with possible vacuole function; Cvt pathway cargo protein; cleaves unblocked N-terminal acidic amino acids from peptide substrates; forms a 12-subunit homo-oligomer; M18 metalloprotease family
YNL077W	-14.5721	-14.8314	-14.8318	-17.0468	-16.5296	-16.725	-14.8479	-14.5469	-14.5259	-14.2423	-14.5845	-14.858	-15.5696	-14.7046	-16.8734	-14.6841	-14.5943	-14.4883	-14.7451	-16.7671	-14.5889	-15.7159	-14.5616	2.02201	2.17821	1.05122	2.20551	YNL077W	APJ1	Chaperone with a role in SUMO-mediated protein degradation; member of the DnaJ-like family; conserved across eukaryotes; overexpression interferes with propagation of the [Psi+] prion; the authentic
YJR005W	-13.6717	-14.4966	-14.2394	-15.2083	-15.4905	-15.9544	-14.0195	-14.3779	-14.1777	-13.3118	-13.8489	-14.9503	-14.1871	-14.1623	-16.9438	-13.5255	-13.6449	-13.9776	-14.1359	-15.5511	-13.716	-15.0977	-14.037	1.41517	1.83511	0.453321	1.51406	YJR005W	APL1	Beta-adaptin; large subunit of the clathrin associated protein complex (AP-2); involved in vesicle mediated transport; similar to mammalian beta-chain of the clathrin associated protein complex
YKL135C	-13.3091	-14.5485	-14.7446	-15.1415	-15.5153	-16.725	-13.4157	-14.0059	-14.2532	-13.0219	-14.0381	-15.3422	-14.1075	-14.1313	-17.2657	-13.2258	-14.0623	-14.6856	-14.2007	-15.7939	-13.9913	-15.1682	-14.1341	1.59317	1.80264	0.625721	1.65982	YKL135C	APL2	Beta-adaptin subunit of the clathrin-associated protein (AP-1) complex; binds clathrin; involved in clathrin-dependent Golgi protein sorting; protein abundance increases in response to DNA replication stress
YBL037W	-14.0595	-14.8399	-14.9635	-15.9407	-16.0493	-16.1977	-14.5866	-15.026	-14.4877	-14.3426	-15.2351	-15.5674	-14.876	-15.0326	-17.3115	-15.2549	-15.5096	-15.4562	-14.621	-16.0626	-15.4069	-15.74	-15.0484	1.44162	0.655725	0.322567	1.01422	YBL037W	APL3	Alpha-adaptin; large subunit of the clathrin associated protein complex (AP-2); involved in vesicle mediated transport
YPR029C	-13.3279	-13.6169	-13.8914	-14.8419	-14.8493	-15.0982	-13.4315	-13.7421	-13.2333	-13.4894	-13.9005	-14.6788	-13.8579	-13.7589	-15.8907	-13.51	-13.7126	-13.3513	-13.6121	-14.9298	-13.5246	-14.5025	-14.0229	1.31769	1.40517	0.427313	0.906898	YPR029C	APL4	Gamma-adaptin; large subunit of the clathrin-associated protein (AP-1) complex; binds clathrin; involved in vesicle mediated transport
YPL195W	-13.4641	-13.3392	-13.6564	-15.1156	-15.1539	-14.6226	-13.3448	-13.7079	-12.8829	-13.7736	-14.0883	-14.4869	-13.9945	-13.9672	-15.9082	-14.2041	-14.4496	-13.8484	-13.4866	-14.964	-14.1674	-14.6233	-14.1162	1.47746	0.796671	0.340726	0.847781	YPL195W	APL5	Delta adaptin-like subunit of the clathrin associated protein complex; functions in transport of alkaline phosphatase to the vacuole via the alternate pathway; suppressor of loss of casein kinase 1 function; the clathrin associated protein complex is also known as AP-3
YGR261C	-12.9597	-13.8186	-14.1386	-13.8446	-14.1962	-15.018	-13.1312	-13.364	-13.1464	-13.3323	-13.7169	-14.446	-13.4178	-13.721	-16.2657	-13.8949	-14.0373	-13.9034	-13.639	-14.3529	-13.9452	-14.4682	-13.8317	0.713968	0.407724	-0.115255	0.521215	YGR261C	APL6	Beta3-like subunit of the yeast AP-3 complex; functions in transport of alkaline phosphatase to the vacuole via the alternate pathway; exists in both cytosolic and peripherally associated membrane-bound pools
YPL259C	-13.9936	-14.8228	-14.6744	-16.257	-16.5081	-16.5645	-13.7705	-14.103	-13.9485	-13.4976	-14.0697	-15.464	-14.7414	-14.6788	-17.5653	-12.9481	-13.1709	-13.7107	-14.4969	-16.4432	-13.2766	-15.6618	-14.3438	1.94625	3.16664	0.781377	2.09942	YPL259C	APM1	Mu1-like medium subunit of the AP-1 complex; binds clathrin; involved in clathrin-dependent Golgi protein sorting; the AP-1 complex is the clathrin-associated protein complex
YHL019C	-15.4087	-15.7044	-15.9103	-17.7595	-17.487	-17.725	-15.328	-15.7537	-15.1254	-14.8454	-15.531	-16.6271	-16.1182	-16.197	-19.0958	-14.9134	-15.2478	-15.2217	-15.6745	-17.6571	-15.1276	-17.137	-15.6678	1.98268	2.52952	0.520109	1.98929	YHL019C	APM2	Protein of unknown function; homologous to the medium chain of mammalian clathrin-associated protein complex; involved in vesicular transport
YBR288C	-14.5467	-14.8573	-15.0655	-15.691	-16.0237	-16.353	-14.65	-14.5379	-14.1905	-14.0875	-14.4015	-14.7108	-14.5918	-14.5542	-16.9803	-15.1161	-15.1372	-15.6307	-14.8232	-16.0226	-15.2947	-15.3754	-14.4	1.19941	0.727878	0.647118	1.62262	YBR288C	APM3	Mu3-like subunit of the clathrin associated protein complex (AP-3); functions in transport of alkaline phosphatase to the vacuole via the alternate pathway
YOL062C	-13.6111	-14.0731	-14.3477	-14.3184	-14.644	-14.9298	-13.3789	-13.9799	-13.4814	-12.8602	-13.4811	-13.7797	-14.4735	-14.6703	-16.116	-12.3069	-12.8518	-12.75	-14.0106	-14.6307	-12.6363	-15.0866	-13.3737	0.62008	1.99447	-0.455865	1.25708	YOL062C	APM4	Cargo-binding mu subunit of AP-2; AP-2 is a heterotetrameric endocytic cargo-binding adaptor that facilitates uptake of membrane proteins during clathrin-mediated endocytosis; Apm4p is required for AP-2 function and localization	-0.80773
YKL114C	-14.8702	-14.9753	-15.1809	-16.6256	-16.1678	-16.6425	-15.0406	-14.8471	-14.3758	-14.3635	-14.6327	-15.7325	-14.1209	-14.0699	-17.6808	-14.8986	-14.7483	-15.7171	-15.0088	-16.4787	-15.1213	-15.2905	-14.9096	1.46983	1.35733	1.18814	1.56906	YKL114C	APN1	Major apurinic/apyrimidinic endonuclease; 3'-repair diesterase; involved in repair of DNA damage by oxidation and alkylating agents; also functions as a 3'-5' exonuclease to repair 7
YBL019W	-15.9265	-16.1727	-16.204	-17.6075	-18.1735	-18.0051	-15.3962	-15.912	-15.7153	-14.9011	-15.4681	-15.529	-16.3263	-16.3723	-18.5653	-14.2155	-14.385	-14.5074	-16.1011	-17.9287	-14.3693	-17.088	-15.2994	1.8276	3.55936	0.840685	2.62929	YBL019W	APN2	Class II abasic (AP) endonuclease involved in repair of DNA damage; homolog of human HAP1 and E. coli exoIII
YNL094W	-13.5689	-14.9151	-14.9151	-15.0652	-15.1483	-16.1686	-13.2194	-13.8211	-13.9313	-12.8008	-13.4384	-14.9377	-14.5881	-14.6724	-17.8063	-11.6536	-11.8962	-13.1642	-14.4664	-15.4607	-12.238	-15.6889	-13.7256	0.994341	3.22271	-0.228245	1.73507	YNL094W	APP1	Phosphatidate phosphatase	1.43827	-0.58011
YIL040W	-15.8941	-16.5	-16.1695	-15.6075	-16.1848	-17.5645	-16.2349	-15.5469	-15.1501	-13.3074	-13.5092	-14.9695	-14.6607	-15.3215	-18.1783	-15.3421	-15.2382	-16.4668	-16.1879	-16.4522	-15.6824	-16.0535	-13.9287	0.26436	0.769879	0.398755	2.52354	YIL040W	APQ12	Nuclear envelope/ER integral membrane protein; interacts and functions with Brr6p and Brl1p in lipid homeostasis; mutants are defective in nuclear pore complex biogenesis
YLR170C	-15.9597	-15.0185	-15.0136	-18.0225	-17.501	-17.9055	-14.2843	-15.2267	-13.4783	-15.0006	-15.1862	-13.645	-15.4632	-15.3248	-15.8734	-13.7064	-13.4811	-12.2774	-15.3306	-17.8097	-13.155	-15.5538	-14.6106	2.47911	4.65471	2.25589	3.19906	YLR170C	APS1	Small subunit of the clathrin-associated adaptor complex AP-1; AP-1 is involved in protein sorting at the trans-Golgi network; homolog of the sigma subunit of the mammalian clathrin AP-1 complex
YJR058C	-16.1961	-15.0381	-15.1084	-15.6075	-15.1318	-14.4637	-16.3355	-15.8778	-14.5323	-13.8496	-13.7669	-12.1659	-15.8624	-15.8223	-16.0759	-14.4644	-14.1358	-13.8363	-15.4475	-15.0677	-14.1455	-15.9202	-13.2608	-0.379885	0.92218	-0.852539	1.80689	YJR058C	APS2	Small subunit of the clathrin-associated adaptor complex AP-2; AP-2 is involved in protein sorting at the plasma membrane; related to the sigma subunit of the mammalian plasma membrane clathrin-associated protein (AP-2) complex
YJL024C_exon	-15.8781	-15.6133	-15.5808	-16.3595	-16.0339	-16.2275	-15.1345	-15.3581	-14.5953	-13.8924	-13.9563	-13.9345	-14.6107	-14.9274	-16.8734	-12.3014	-12.1251	-13.0358	-15.6907	-16.207	-12.4875	-15.4705	-13.9277	0.516242	3.71952	0.736479	2.27925	YJL024C	APS3	Small subunit of the clathrin-associated adaptor complex AP-3; involved in vacuolar protein sorting; related to the sigma subunit of the mammalian clathrin AP-3 complex; suppressor of loss of casein kinase 1 function; protein abundance increases in response to DNA replication stress
YML022W	-13.3038	-13.207	-13.2394	-11.8884	-11.9818	-12.6005	-13.961	-12.9419	-12.5602	-12.4306	-12.2441	-11.8558	-12.4487	-12.4024	-13.7188	-12.3787	-11.9825	-12.3825	-13.25	-12.1569	-12.2479	-12.8567	-12.1768	-1.09313	-0.0909834	-0.69975	-0.0198941	YML022W	APT1	Adenine phosphoribosyltransferase; catalyzes the formation of AMP from adenine and 5-phosphoribosylpyrophosphate; involved in the salvage pathway of purine nucleotide biosynthesis; APT1 has a paralog
YDR441C	-14.1333	-15.8017	-15.8273	-14.9694	-15.2077	-16.112	-13.9667	-14.1721	-14.2241	-12.9694	-13.5498	-14.9065	-14.8268	-15.362	-17.6808	-12.7024	-13.2719	-14.0378	-15.2541	-15.4297	-13.3374	-15.9565	-13.8086	0.175595	2.09231	-0.526826	1.62114	YDR441C	APT2	Potential adenine phosphoribosyltransferase; encodes a protein with similarity to adenine phosphoribosyltransferase	-0.878691
YNL065W	-13.3415	-14.6468	-15.0602	-13.9781	-14.5387	-15.8351	-13.3943	-13.9739	-13.67	-12.1247	-13.2427	-15.0904	-13.6706	-14.3862	-17.1365	-12.5037	-13.3885	-12.7107	-14.3495	-14.784	-12.8676	-15.0644	-13.4859	0.434471	1.91634	-0.28044	1.29806	YNL065W	AQR1	Plasma membrane transporter of the major facilitator superfamily; member of the 12-spanner drug:H(+) antiporter DHA1 family; confers resistance to short-chain monocarboxylic acids and quinidine; involved in the excretion of excess amino acids; AQR1 has a paralog
YFL054C	-14.7786	-16.6581	-15.4578	-16.6075	-17.2309	-18.353	-14.3731	-15.2853	-14.6296	-14.5739	-15.7111	-16.2691	-16.8989	-16.8413	-19.9438	-13.7128	-14.1491	-15.2172	-15.6315	-17.3971	-14.3597	-17.8947	-15.5181	1.76564	3.03742	-0.497527	1.87908	YFL054C	AQY3	Putative channel-like protein; similar to Fps1p; mediates passive diffusion of glycerol in the presence of ethanol
YBR149W	-13.482	-13.8335	-13.1625	-12.838	-13.3422	-13.9986	-14.1248	-13.6586	-13.2254	-12.6445	-12.7107	-13.48	-12.7331	-12.3475	-15.3469	-14.1268	-13.9031	-14.3124	-13.4927	-13.3929	-14.1141	-13.4758	-12.945	-0.0997497	-0.721171	-0.082908	0.447891	YBR149W	ARA1	NADP+ dependent arabinose dehydrogenase; involved in carbohydrate metabolism; purified as homodimer; naturally occurs with a N-terminus degradation product
YMR041C	-15.8941	-16.0987	-16.4033	-16.8001	-16.9836	-18.0051	-15.6045	-16.1773	-15.8143	-15.2451	-15.6845	-16.5674	-16.1843	-16.5023	-19.0958	-15.1333	-15.0595	-15.3245	-16.132	-17.2629	-15.1724	-17.2608	-15.8323	1.13091	2.09052	0.00214982	1.4306	YMR041C	ARA2	NAD-dependent arabinose dehydrogenase; involved in biosynthesis of dehydro-D-arabinono-1
YER036C	-11.0245	-11.6416	-11.8493	-11.5137	-11.5271	-12.6729	-11.3083	-11.2464	-10.9009	-10.8789	-11.0781	-12.592	-10.6505	-10.452	-13.7073	-11.5642	-11.711	-12.0593	-11.5052	-11.9046	-11.7782	-11.6033	-11.5163	0.399403	0.126383	0.301272	0.388237	YER036C	ARB1	ATPase of the ATP-binding cassette (ABC) family; involved in 40S and 60S ribosome biogenesis	-0.0505929
YGL105W	-11.3845	-11.9316	-12.0438	-12.4345	-12.2255	-13.1435	-12.2092	-11.9845	-11.4888	-11.3071	-11.2971	-12.6132	-10.6374	-10.5443	-14.0084	-11.765	-11.2646	-12.7123	-11.7867	-12.6012	-11.914	-11.73	-11.7391	0.814521	0.687188	0.871165	0.862061	YGL105W	ARC1	Protein that binds tRNA and methionyl- and glutamyl-tRNA synthetases; involved in tRNA delivery
YIL062C	-14.1428	-14.1352	-13.5454	-14.0437	-14.0352	-13.9237	-14.0962	-14.1096	-12.9846	-12.526	-12.4424	-11.9914	-13.5404	-13.6724	-15.3831	-13.366	-13.2703	-13.5338	-13.9411	-14.0009	-13.39	-14.1987	-12.3199	0.0597504	0.610836	-0.197795	1.68094	YIL062C	ARC15	Subunit of the ARP2/3 complex; ARP2/3 is required for the motility and integrity of cortical actin patches; has mRNA binding activity
YLR370C	-14.473	-15.37	-15.0975	-14.9294	-14.8071	-16.3206	-14.7654	-14.3194	-14.123	-12.9132	-12.9038	-13.4527	-13.5844	-13.6202	-16.5933	-13.3039	-13.1051	-13.8872	-14.9802	-15.3524	-13.432	-14.5993	-13.0899	0.372185	1.92032	0.753051	2.26248	YLR370C	ARC18	Subunit of the ARP2/3 complex; ARP2/3 is required for the motility and integrity of cortical actin patches
YKL013C	-13.9555	-14.3271	-13.9342	-13.8795	-13.5532	-14.2051	-13.9297	-13.6769	-13.1254	-12.4625	-12.4701	-12.8402	-13.1509	-13.3181	-16.7112	-13.3929	-12.964	-13.6292	-14.0723	-13.8793	-13.3287	-14.3934	-12.5909	-0.192972	0.550588	-0.514092	1.28835	YKL013C	ARC19	Subunit of the ARP2/3 complex; ARP2/3 is required for the motility and integrity of cortical actin patches; mutation is functionally complemented by human ARPC4
YNR035C	-13.5754	-14.268	-13.8228	-14.106	-14.1168	-15.0311	-13.7455	-13.2975	-12.7199	-12.2534	-12.3934	-13.1439	-12.8828	-12.9498	-15.4713	-14.0596	-14.0168	-14.4066	-13.8887	-14.418	-14.161	-13.768	-12.5969	0.529254	0.256976	0.650011	1.82106	YNR035C	ARC35	Subunit of the ARP2/3 complex; ARP2/3 is required for the motility and integrity of cortical actin patches; required for cortical localization of calmodulin
YBR234C	-12.8028	-14.0283	-13.751	-12.6958	-12.9125	-14.9922	-14.1056	-13.6991	-13.1853	-12.3271	-12.5088	-14.3632	-12.9388	-12.9073	-15.5933	-14.3124	-14.0127	-14.5894	-13.5274	-13.5335	-14.3048	-13.8131	-13.0664	0.00615587	-0.771318	-0.279585	0.467148	YBR234C	ARC40	Subunit of the ARP2/3 complex; ARP2/3 is required for the motility and integrity of cortical actin patches
YHR013C	-14.347	-14.4664	-14.5808	-14.6394	-14.2164	-16.2889	-14.2987	-13.8347	-13.8767	-13.4976	-13.2461	-14.0456	-13.1155	-12.9337	-17.1783	-13.9605	-13.5523	-14.7395	-14.4647	-15.0482	-14.0841	-14.4092	-13.5964	0.58346	0.964122	0.639016	1.45177	YHR013C	ARD1	Subunit of protein N-terminal acetyltransferase NatA; NatA comprises Nat1p	gene	other	-0.160507	-0.820321	0.287151
YCR048W	-13.3747	-15.0431	-15.0708	-13.5962	-13.7028	-15.7901	-12.9269	-13.4876	-13.5987	-12.8412	-13.4592	-15.1258	-14.4943	-14.4985	-16.4844	-12.9934	-13.1335	-13.3737	-14.4962	-14.363	-13.1669	-15.1591	-13.8087	-0.133151	1.19615	-0.796022	0.55431	YCR048W	ARE1	Acyl-CoA:sterol acyltransferase; endoplasmic reticulum enzyme that contributes the major sterol esterification activity in the absence of oxygen; ARE1 has a paralog
YNR019W	-13.7349	-14.3002	-14.3285	-14.0016	-14.2954	-15.9544	-13.4904	-13.854	-13.8084	-14.4698	-14.4697	-15.6894	-14.2834	-14.1342	-17.2657	-13.2882	-13.4962	-14.322	-14.1212	-14.7505	-13.7021	-15.2278	-14.8763	0.629302	1.04835	-0.477314	-0.1258	YNR019W	ARE2	Acyl-CoA:sterol acyltransferase; endoplasmic reticulum enzyme that contributes the major sterol esterification activity in the presence of oxygen; ARE2 has a paralog
YDL192W	-11.7286	-11.7701	-11.6381	-12.1989	-12.0834	-12.586	-12.2816	-11.5296	-10.9626	-10.5746	-10.4058	-10.474	-10.6987	-10.8516	-13.1288	-11.1298	-10.6759	-11.4247	-11.7123	-12.2894	-11.0768	-11.5597	-10.4848	0.577169	1.21264	0.729733	1.80464	YDL192W	ARF1	ADP-ribosylation factor; GTPase of the Ras superfamily involved in regulation of coated vesicle formation in intracellular trafficking within the Golgi; ARF1 has a paralog	0.192367	-0.571804	0.377868
YDL137W	-12.7602	-13.0884	-12.7897	-13.1829	-13.1469	-13.5086	-13.1377	-12.8624	-12.1175	-11.7201	-11.9946	-12.0669	-12.197	-12.2346	-14.2601	-12.3502	-12.3379	-12.4728	-12.8795	-13.2795	-12.387	-12.8972	-11.9272	0.400037	0.892507	0.382242	1.35231	YDL137W	ARF2	ADP-ribosylation factor; GTPase of the Ras superfamily involved in regulation of coated formation vesicles in intracellular trafficking within the Golgi; ARF2 has a paralog	-0.25997	-0.891935	0.0303771
YOR094W	-16.3415	-16.0987	-15.9294	-18.6075	-17.6816	-17.6425	-16.3207	-16.1229	-15.0308	-14.9455	-15.2885	-15.5772	-15.5696	-15.5522	-17.9438	-15.4402	-15.1976	-15.8157	-16.1232	-17.9772	-15.4845	-16.3552	-15.2704	1.85398	2.4927	1.62199	2.70681	YOR094W	ARF3	Glucose-repressible ADP-ribosylation factor; GTPase of Ras superfamily involved in regulating cell polarity and invasive growth; localizes to dynamic spots at plasma membrane and modulates PtdIns(4
YOL058W	-16.2985	-16.1619	-15.4371	-15.2083	-14.779	-16.6425	-15.5955	-14.8722	-14.2346	-15.3787	-14.6364	-16.022	-14.7963	-14.2093	-16.2657	-14.3698	-14.8392	-14.8783	-15.9658	-15.5433	-14.6957	-15.0904	-15.3457	-0.422558	0.847528	0.452818	0.197582	YOL058W	ARG1	Arginosuccinate synthetase; catalyzes the formation of L-argininosuccinate from citrulline and L-aspartate in the arginine biosynthesis pathway; potential Cdc28p substrate
YJL071W	-15.631	-16.3331	-16.9103	-16.9752	-17.0237	-17.6425	-15.3355	-15.8891	-15.9037	-15.0006	-15.6695	-17.1045	-16.2654	-16.5798	-18.6808	-14.3396	-15.0073	-15.3939	-16.2915	-17.2138	-14.9136	-17.1754	-15.9249	0.922309	2.30024	0.0384538	1.28893	YJL071W	ARG2	Acetylglutamate synthase (glutamate N-acetyltransferase); mitochondrial enzyme that catalyzes the first step in the biosynthesis of the arginine precursor ornithine; forms a complex with Arg5
YHR018C	-14.479	-14.3888	-13.6825	-14.9126	-14.8269	-15.9055	-14.5822	-14.6514	-13.4767	-14.526	-14.0871	-14.5385	-14.1843	-13.9376	-16.6808	-14.5397	-14.5153	-14.0378	-14.1834	-15.215	-14.3643	-14.9342	-14.3838	1.03159	0.850754	0.280805	0.83119	YHR018C	ARG4	Argininosuccinate lyase; catalyzes the final step in the arginine biosynthesis pathway
YER069W	-14.2362	-15.268	-14.8961	-15.672	-15.847	-16.6425	-13.7406	-14.5313	-14.3585	-13.8881	-14.7131	-16.3011	-14.97	-14.8557	-17.7422	-13.0423	-13.5523	-14.7921	-14.8001	-16.0538	-13.7955	-15.8559	-14.9674	1.25375	2.25831	0.1979	1.08643	YER069W	ARG5	6	-0.153965
YMR062C	-14.9681	-15.0381	-14.6075	-14.2855	-14.4713	-15.0442	-14.7357	-14.3022	-13.719	-14.6601	-14.5898	-15.0021	-14.19	-13.7966	-16.1783	-14.7064	-14.7082	-14.8123	-14.8712	-14.6004	-14.7423	-14.7216	-14.7507	-0.270875	-0.141953	-0.12125	-0.150298	YMR062C	ARG7	Mitochondrial ornithine acetyltransferase; catalyzes the fifth step in arginine biosynthesis; also possesses acetylglutamate synthase activity
YOL140W	-14.4087	-15.2913	-15.9103	-15.4456	-15.5736	-16.9544	-11.8679	-13.371	-13.2505	-13.9187	-14.3634	-15.446	-15.1345	-15.2405	-17.9438	-11.0712	-11.3133	-12.2762	-15.2034	-15.9912	-11.5536	-16.1062	-14.576	0.787766	4.43761	-0.115057	1.41519	YOL140W	ARG8	Acetylornithine aminotransferase; catalyzes the fourth step in the biosynthesis of the arginine precursor ornithine
YMR042W	-14.9936	-17.37	-18.0708	-15.896	-15.5332	-17.5645	-14.5911	-15.1096	-15.7526	-13.8039	-14.1021	-16.3675	-15.2185	-15.7578	-19.9438	-12.6033	-12.7066	-14.1578	-16.8115	-16.3312	-13.1559	-16.9734	-14.7578	-0.480224	3.17534	-0.642132	1.57341	YMR042W	ARG80	Transcription factor involved in regulating arginine-responsive genes; acts with Arg81p and Arg82p
YML099C	-13.8237	-15.0884	-15.4235	-16.0346	-16.4455	-17.9055	-12.5989	-14.1063	-13.9659	-13.2054	-14.2296	-16.133	-14.876	-15.1758	-17.8734	-12.0261	-12.2112	-13.4601	-14.7785	-16.7952	-12.5658	-15.9751	-14.5227	2.01668	4.22941	0.820156	2.27256	YML099C	ARG81	Zinc finger transcription factor involved in arginine-responsive genes; Zn(2)-Cys(6) binuclear cluster domain type; involved in the regulation of arginine-responsive genes; acts with Arg80p and Arg82p
YDR173C	-15.8313	-16.5841	-16.2879	-17.7595	-17.14	-18.112	-16.526	-16.4941	-16.3758	-15.0053	-15.1943	-16.437	-16.3139	-16.2032	-19.2657	-15.0332	-15.6459	-15.6671	-16.2344	-17.6705	-15.4487	-17.2609	-15.5455	1.43606	2.22177	0.409551	2.12496	YDR173C	ARG82	Inositol polyphosphate multikinase (IPMK); sequentially phosphorylates Ins(1	and nitrogen-responsive genes	gene	other	0.512678	0.437331	0.0576857
YDR376W	-14.9021	-14.8143	-14.6784	-15.2083	-15.1791	-15.2125	-14.913	-15.1229	-14.3758	-14.1773	-14.4746	-14.5148	-14.9459	-15.1608	-16.5933	-14.9701	-14.9006	-14.4509	-14.7983	-15.2	-14.7738	-15.5667	-14.3889	0.401674	0.426139	-0.366705	0.811084	YDR376W	ARH1	Oxidoreductase of the mitochondrial inner membrane; involved in cytoplasmic and mitochondrial iron homeostasis and required for activity of Fe-S cluster-containing enzymes; one of the few mitochondrial proteins essential for viability
YGL157W	-14.1145	-14.8748	-14.3573	-14.9464	-14.7284	-15.603	-14.3846	-14.3098	-13.8996	-13.3031	-13.7619	-14.5871	-13.84	-13.6471	-17.0178	-12.7307	-13.3563	-13.8038	-14.4489	-15.0926	-13.297	-14.835	-13.884	0.643737	1.79566	0.257621	1.20859	YGL157W	ARI1	NADPH-dependent aldehyde reductase; utilizes aromatic and alophatic aldehyde substrates; member of the short-chain dehydrogenase/reductase superfamily
YNL020C	-14.3972	-15.5137	-16.5144	-15.885	-15.8788	-17.5645	-14.7705	-14.5093	-15.5818	-14.5159	-14.9551	-16.0904	-15.2654	-14.8727	-18.6808	-14.6528	-14.3572	-15.9143	-15.4751	-16.4428	-14.9747	-16.273	-15.1871	0.967669	1.46804	0.169819	1.25565	YNL020C	ARK1	Serine/threonine protein kinase; involved in regulation of the cortical actin cytoskeleton; involved in control of endocytosis; ARK1 has a paralog
YBR164C	-14.9183	-14.0481	-13.9908	-15.4865	-14.6266	-14.1614	-14.5911	-14.7719	-13.1994	-13.7052	-13.5025	-12.9361	-14.055	-14.0015	-14.79	-12.8606	-12.7231	-12.7226	-14.3191	-14.7581	-12.7688	-14.2822	-13.3813	0.439069	1.98936	0.475945	1.37686	YBR164C	ARL1	Soluble GTPase with a role in regulation of membrane traffic; regulates potassium influx; role in membrane organization at trans-Golgi network; G protein of the Ras superfamily
YHL040C	-13.9765	-15.9242	-15.9103	-14.2015	-14.8765	-16.9544	-13.2092	-14.2594	-14.3585	-13.3635	-14.6827	-16.9189	-15.4632	-16.1788	-19.0958	-11.7205	-12.3736	-13.1111	-15.2703	-15.3442	-12.4017	-16.9126	-14.9884	0.0738148	2.94241	-1.56846	0.355791	YHL040C	ARN1	ARN family transporter for siderophore-iron chelates; responsible for uptake of iron bound to ferrirubin
YHL047C	-14.0022	-14.8748	-14.4168	-14.398	-14.5242	-15.6831	-13.3485	-14.0866	-13.2815	-13.0195	-14.574	-15.5577	-15.2013	-15.9453	-17.9438	-11.8583	-12.3405	-12.0035	-14.4313	-14.8685	-12.0674	-16.3635	-14.3837	0.437187	2.80102	-1.495	0.484722	YHL047C	ARN2	Transporter; member of the ARN family of transporters that specifically recognize siderophore-iron chelates; responsible for uptake of iron bound to the siderophore triacetylfusarinine C
YDR127W	-11.4604	-11.7726	-11.9198	-12.3416	-12.5519	-13.3571	-11.5734	-12.152	-11.4888	-12.6021	-13.2268	-13.645	-12.0188	-11.5162	-13.3862	-12.6305	-12.8488	-12.2663	-11.7176	-12.7502	-12.5819	-12.3071	-13.158	1.03258	0.16831	0.443137	-0.40778	YDR127W	ARO1	Pentafunctional arom protein; catalyzes steps 2 through 6 in the biosynthesis of chorismate
YDR380W	-15.0284	-15.4466	-15.596	-15.9294	-17.1735	-16.2889	-14.6089	-14.6442	-14.2059	-17.1177	-16.8228	-17.2533	-15.2301	-14.8152	-18.2657	-16.3877	-16.8392	-16.8432	-15.357	-16.4639	-16.69	-16.1037	-17.0646	1.10692	-0.226103	0.360212	-0.600688	YDR380W	ARO10	Phenylpyruvate decarboxylase; catalyzes decarboxylation of phenylpyruvate to phenylacetaldehyde
YGL148W	-11.8881	-12.3316	-12.294	-12.0714	-11.8869	-12.7626	-12.342	-11.7791	-11.5222	-11.326	-11.3768	-12.3986	-10.9834	-10.8441	-12.9943	-12.0453	-12.0134	-12.1226	-12.1713	-12.2403	-12.0604	-11.6073	-11.7005	0.0690487	0.179873	0.633033	0.539834	YGL148W	ARO2	Bifunctional chorismate synthase and flavin reductase; catalyzes the conversion of 5-enolpyruvylshikimate 3-phosphate (EPSP) to form chorismate
YDR035W	-13.2696	-13.5241	-13.1695	-13.8932	-13.8425	-14.7144	-13.7382	-13.3611	-12.8055	-12.6281	-12.6102	-13.7545	-12.4038	-12.1211	-14.8994	-13.2549	-12.9125	-13.4066	-13.3211	-14.1501	-13.1913	-13.1414	-12.9976	0.828991	0.958709	1.00862	1.15245	YDR035W	ARO3	3-deoxy-D-arabino-heptulosonate-7-phosphate (DAHP) synthase; catalyzes the first step in aromatic amino acid biosynthesis and is feedback-inhibited by phenylalanine or high concentration of tyrosine or tryptophan
YBR249C	-12.514	-13.0605	-12.8442	-11.4157	-11.5631	-13.9795	-13.2933	-12.7217	-12.2215	-12.2688	-12.2067	-13.5871	-11.2447	-11.0786	-14.1468	-12.9367	-12.7994	-13.7187	-12.8063	-12.3194	-13.1516	-12.1567	-12.6875	-0.486816	-0.832159	0.162728	-0.368094	YBR249C	ARO4	3-deoxy-D-arabino-heptulosonate-7-phosphate (DAHP) synthase; catalyzes the first step in aromatic amino acid biosynthesis and is feedback-inhibited by tyrosine or high concentrations of phenylalanine or tryptophan; relative distribution to the nucleus increases upon DNA replication stress
YPR060C	-14.3361	-14.4865	-14.6584	-15.4058	-14.9114	-15.1977	-14.6225	-14.2909	-13.5751	-13.2027	-13.3908	-13.922	-13.6126	-13.9185	-15.999	-13.2906	-13.2131	-13.9088	-14.4937	-15.1716	-13.4708	-14.51	-13.5051	0.677986	1.70081	0.661621	1.66649	YPR060C	ARO7	Chorismate mutase; catalyzes the conversion of chorismate to prephenate to initiate the tyrosine/phenylalanine-specific branch of aromatic amino acid biosynthesis
YGL202W	-12.0822	-12.5617	-12.3851	-11.6137	-11.7838	-13.1506	-12.6592	-12.2557	-11.8267	-12.3568	-12.286	-12.8271	-11.2455	-10.8613	-13.8691	-12.5023	-12.5602	-12.7854	-12.343	-12.1827	-12.6159	-11.992	-12.4899	-0.160273	-0.433225	0.190765	-0.307209	YGL202W	ARO8	Aromatic aminotransferase I; expression is regulated by general control of amino acid biosynthesis
YDR421W	-14.5658	-15.3091	-15.6113	-17.644	-17.1848	-17.4201	-14.1738	-15.0736	-14.5987	-14.5059	-15.0393	-15.7435	-15.7749	-15.7221	-18.0178	-13.389	-13.8153	-14.0719	-15.1621	-17.4163	-13.7587	-16.505	-15.0962	2.25423	3.65755	0.911341	2.32008	YDR421W	ARO80	Zinc finger transcriptional activator of the Zn2Cys6 family; activates transcription of aromatic amino acid catabolic genes in the presence of aromatic amino acids
YHR137W	-14.055	-15.3951	-15.7745	-14.1678	-15.4354	-16.1686	-13.5582	-13.7996	-13.91	-14.1694	-15.1783	-16.049	-14.3263	-14.0685	-17.5653	-12.4563	-13.1484	-14.7721	-15.0749	-15.2573	-13.4589	-15.32	-15.1322	0.182391	1.79834	-0.0627645	0.125054	YHR137W	ARO9	Aromatic aminotransferase II; catalyzes the first step of tryptophan
YHR129C	-15.4201	-16.0884	-16.8184	-18.0714	-17.473	-17.9055	-14.2007	-15.394	-15.2639	-14.4251	-14.8691	-15.4549	-16.2654	-16.3181	-18.6808	-12.51	-13.3341	-13.7854	-16.109	-17.8167	-13.2098	-17.0881	-14.9164	1.70768	4.60684	0.728541	2.90027	YHR129C	ARP1	Actin-related protein of the dynactin complex; required for spindle orientation and nuclear migration; forms actin-like short filament composed of 9 or 10 Arp1p monomers; putative ortholog of mammalian centractin
YDL029W_exon	-13.0982	-13.4581	-13.4151	-13.7847	-14.0048	-15.0982	-12.9538	-12.9936	-12.5793	-12.6245	-12.9315	-13.5995	-12.6568	-12.7376	-15.0858	-12.293	-12.1823	-12.588	-13.3238	-14.2959	-12.3544	-13.4934	-13.0518	0.972096	1.94149	0.802481	1.24411	YDL029W	ARP2	Essential component of the Arp2/3 complex; Arp2/3 is a highly conserved actin nucleation center required for the motility and integrity of actin patches; involved in endocytosis and membrane growth and polarity; required for efficient Golgi-to-ER trafficking in COPI mutants
YJR065C	-12.6411	-13.5877	-13.3428	-13.3558	-13.5368	-14.725	-12.8828	-12.8659	-12.5536	-12.1394	-12.4507	-13.7601	-12.3915	-12.3775	-15.335	-12.8579	-12.9265	-13.4897	-13.1906	-13.8725	-13.0914	-13.368	-12.7834	0.681963	0.781159	0.504508	1.0891	YJR065C	ARP3	Essential component of the Arp2/3 complex; Arp2/3 is a highly conserved actin nucleation center required for the motility and integrity of actin patches; involved in endocytosis and membrane growth and polarity
YJL081C	-13.4405	-14.0555	-14.2848	-15.2429	-14.996	-15.6226	-13.3225	-13.6793	-13.5503	-12.9614	-13.4171	-14.6322	-13.3705	-13.4143	-16.0759	-12.2906	-12.4802	-13.2071	-13.9269	-15.2872	-12.6593	-14.2869	-13.6702	1.36024	2.62789	1.00025	1.61695	YJL081C	ARP4	Nuclear actin-related protein involved in chromatin remodeling; component of chromatin-remodeling enzyme complexes
YNL059C	-13.0982	-13.7441	-13.9734	-15.7102	-15.6112	-16.725	-13.3207	-13.5017	-13.3484	-13.5583	-13.9792	-14.976	-13.59	-13.5117	-16.4844	-13.8949	-13.9792	-14.664	-13.6052	-16.0155	-14.1794	-14.5287	-14.1712	2.41023	1.83609	1.48677	1.8443	YNL059C	ARP5	Nuclear actin-related protein involved in chromatin remodeling; component of chromatin-remodeling enzyme complexes; promotes nucleosome shifts in the 3 prime direction
YLR085C	-15.138	-15.6133	-15.4509	-15.9182	-15.581	-16.6425	-13.5778	-14.1635	-14.0821	-13.8773	-14.3365	-14.7435	-14.9603	-14.9659	-17.4584	-12.6849	-13.2784	-13.1535	-15.4007	-16.0472	-13.0389	-15.7949	-14.3191	0.646517	3.0083	0.252349	1.72816	YLR085C	ARP6	Actin-related protein that binds nucleosomes; a component of the SWR1 complex
YPR034W	-13.6478	-14.3211	-14.6308	-15.9182	-15.7305	-16.8124	-12.9102	-13.8891	-13.5801	-13.2506	-13.756	-15.617	-13.6965	-13.7079	-16.7739	-11.9505	-12.0311	-13.4856	-14.1999	-16.1537	-12.4891	-14.7261	-14.2079	1.95382	3.66464	1.42762	1.94584	YPR034W	ARP7	Component of both the SWI/SNF and RSC chromatin remodeling complexes; actin-related protein involved in transcriptional regulation
YOR141C	-13.9102	-14.2084	-14.39	-16.3147	-15.6977	-16.8582	-14.1805	-14.2142	-13.8361	-14.2674	-14.7619	-16.3011	-14.5297	-14.0435	-17.2213	-13.8148	-13.7303	-14.7854	-14.1695	-16.2902	-14.1102	-15.2648	-15.1102	2.12068	2.18003	1.02537	1.18006	YOR141C	ARP8	Nuclear actin-related protein involved in chromatin remodeling; component of chromatin-remodeling enzyme complexes; has mRNA binding activity
YMR033W_exon	-13.7786	-14.0431	-14.1924	-15.5718	-15.6856	-15.4726	-13.627	-14.1465	-13.3599	-12.9936	-13.5353	-14.1366	-13.8737	-13.9869	-15.999	-12.6351	-13.4062	-13.0016	-14.0047	-15.5767	-13.0143	-14.6199	-13.5552	1.57197	2.5624	0.956824	2.0215	YMR033W	ARP9	Component of both the SWI/SNF and RSC chromatin remodeling complexes; actin-related protein involved in transcriptional regulation
YPR199C	-15.1668	-16.058	-15.7832	-16.0468	-16.2726	-16.768	-14.2843	-15.1063	-14.647	-13.4992	-14.0551	-14.8942	-15.2714	-15.5098	-17.8063	-13.0514	-13.054	-14.1153	-15.6693	-16.3625	-13.4069	-16.1959	-14.1495	0.693131	2.95559	0.16661	2.21295	YPR199C	ARR1	Transcriptional activator of the basic leucine zipper (bZIP) family; required for transcription of genes involved in resistance to arsenic compounds; directly binds trivalent arsenic (As(III)) as does K. lactis ortholog
YLR392C	-15.3415	-15.6133	-15.41	-17.47	-17.714	-17.6425	-14.8479	-15.5202	-14.708	-14.4665	-15.4746	-15.5674	-16.0448	-15.8365	-18.5653	-14.7128	-15.385	-15.5213	-15.4549	-17.6088	-15.2064	-16.8155	-15.1695	2.15389	2.40247	0.793312	2.43932	YLR392C	ART10	Protein of unknown function that contains 2 PY motifs; ubiquinated by Rsp5p; overexpression confers resistance to arsenite; green fluorescent protein (GFP)-fusion protein localizes it to the cytoplasm; non-essential gene
YGR068C	-14.7786	-16.1511	-16.5289	-17.0468	-16.9836	-18.353	-14.1606	-14.9589	-15.4971	-14.4504	-15.1677	-17.7769	-15.5844	-15.5561	-18.9438	-13.1738	-13.2858	-15.2217	-15.8195	-17.4611	-13.8938	-16.6948	-15.7983	1.64159	3.56737	0.766354	1.66279	YGR068C	ART5	Protein proposed to regulate endocytosis of plasma membrane proteins; regulates by recruiting the ubiquitin ligase Rsp5p to its target in the plasma membrane; SWAT-GFP and mCherry fusion proteins localize to the cytosol
YDR101C	-12.6445	-13.0694	-13.7362	-13.3165	-13.317	-14.403	-12.8387	-12.9091	-12.3385	-12.5941	-13.2105	-14.3052	-12.5714	-12.5065	-15.5653	-12.6574	-13.0491	-13.7655	-13.15	-13.6789	-13.1574	-13.5477	-13.3699	0.528873	0.521512	0.131118	0.308943	YDR101C	ARX1	Nuclear export factor for the ribosomal pre-60S subunit; shuttling factor which directly binds FG rich nucleoporins and facilities translocation through the nuclear pore complex; interacts directly with Alb1p; responsible for Tif6p recycling defects in the absence of Rei1; associated with the ribosomal export complex
YPR085C	-15.7712	-16.5841	-16.8363	-17.47	-16.9255	-18.2275	-14.6362	-15.327	-15.8788	-14.2618	-14.8063	-15.9065	-16.3641	-16.3315	-19.6808	-12.3106	-12.844	-14.0201	-16.3972	-17.541	-13.0582	-17.4588	-14.9915	1.14378	4.48279	0.0821903	2.54945	YPR085C	ASA1	Subunit of the ASTRA complex
YMR116C_exon	-9.23873	-9.37505	-9.24834	-7.76681	-8.10618	-9.22161	-10.2758	-9.15727	-8.58423	-9.60343	-9.36152	-8.38967	-8.58782	-8.44325	-9.25784	-9.98086	-9.82383	-9.26314	-9.28737	-8.36486	-9.68928	-8.76297	-9.11821	-0.922505	-1.32441	-0.398109	-0.753342	YMR116C	ASC1	G-protein beta subunit and guanine dissociation inhibitor for Gpa2p; ortholog of RACK1 that inhibits translation; core component of the small (40S) ribosomal subunit; required to prevent frameshifting at ribosomes stalled at repeated CGA codons; regulates P-body formation induced by replication stress; represses Gcn4p in the absence of amino acid starvation
YMR116C_intron	-14.4087	-13.5086	-13.8363	-12.8001	-12.8731	-14.3778	-14.0743	-13.2835	-13.3846	-14.2285	-14.2643	-13.4106	-13.4328	-13.2587	-14.4713	-14.3851	-14.0936	-13.7988	-13.9178	-13.3503	-14.0925	-13.7209	-13.9678	-0.567501	-0.742149	-0.37059	-0.617456	YMR116C	ASC1_i	G-protein beta subunit and guanine dissociation inhibitor for Gpa2p; ortholog of RACK1 that inhibits translation; core component of the small (40S) ribosomal subunit; required to prevent frameshifting at ribosomes stalled at repeated CGA codons; regulates P-body formation induced by replication stress; represses Gcn4p in the absence of amino acid starvation
YJL115W	-16.7712	-15.5069	-15.4717	-17.8001	-17.6036	-18.0051	-15.9929	-16.3621	-14.2532	-15.6825	-15.7941	-15.5577	-16.5844	-16.2531	-17.6808	-15.4617	-15.8732	-14.9738	-15.9166	-17.8029	-15.4362	-16.8394	-15.6781	1.88633	2.3667	0.963496	2.12485	YJL115W	ASF1	Nucleosome assembly factor; involved in chromatin assembly	0.611631
YDL197C	-14.3252	-15.9151	-16.0497	-17.644	-18.0035	-18.112	-13.0836	-14.2178	-14.7564	-13.2674	-14.0648	-15.5577	-15.1128	-15.3148	-19.2657	-12.2744	-12.8189	-14.1686	-15.43	-17.9198	-13.0873	-16.5645	-14.2967	2.48983	4.83256	1.35538	3.62318	YDL197C	ASF2	Anti-silencing protein; causes derepression of silent loci when overexpressed
YIL130W	-13.4201	-14.9288	-15.0289	-15.8419	-16.1622	-17.2275	-13.4821	-14.0013	-14.1828	-13.5009	-14.2517	-15.9955	-14.1509	-14.4376	-17.6808	-14.1951	-14.4699	-15.1773	-14.4593	-16.4105	-14.6141	-15.4231	-14.5827	1.95126	1.79645	0.987448	1.82783	YIL130W	ASG1	Zinc cluster protein proposed to be a transcriptional regulator; regulator involved in the stress response; null mutants have a respiratory deficiency
YKL185W	-12.9915	-14.7441	-14.7278	-14.9694	-15.3248	-16.527	-13.5933	-13.801	-14.4971	-13.0326	-13.8043	-14.9567	-13.7497	-13.9363	-17.3115	-13.7806	-13.9686	-16.1599	-14.1545	-15.6071	-14.6364	-14.9992	-13.9312	1.45262	0.970713	0.607913	1.6759	YKL185W	ASH1	Component of the Rpd3L histone deacetylase complex; zinc-finger inhibitor of HO transcription; mRNA is localized and translated in the distal tip of anaphase cells
YMR119W	-14.4851	-15.6059	-15.3769	-15.8314	-16.2193	-17.725	-14.404	-15.0013	-14.4908	-14.1126	-14.85	-16.1475	-15.6069	-15.4947	-19.2657	-13.2679	-13.893	-14.3737	-15.1559	-16.5919	-13.8449	-16.7891	-15.0367	1.43592	2.747	-0.197247	1.55516	YMR119W	ASI1	Subunit of the inner nuclear membrane Asi ubiquitin ligase complex; the Asi complex targets both misfolded proteins of the inner nuclear membrane-associated degradation (INMAD) pathway and regulators of sterol biosynthesis for ubiquitin-mediated degradation; acts with Asi2p and Asi3p to ensure the fidelity of SPS-sensor signaling by targeting latent unprocessed forms of Stp1p and Stp2p
YNL159C	-15.1475	-15.5485	-15.2574	-16.8633	-16.8425	-17.725	-14.5388	-14.7053	-13.9377	-13.7958	-14.2714	-14.4106	-15.2418	-15.454	-17.6219	-12.795	-12.7427	-12.8234	-15.3178	-17.1436	-12.787	-16.1059	-14.1592	1.82582	4.35658	1.03772	2.98438	YNL159C	ASI2	Subunit of the inner nuclear membrane Asi ubiquitin ligase complex; the Asi complex targets both misfolded proteins of the inner nuclear membrane-associated degradation (INMAD) pathway and inner for ubiquitin-mediated degradation; acts with Asi1p and Asi3p to ensure the fidelity of SPS-sensor signaling by targeting latent unprocessed forms of Stp1p and Stp2p
YNL008C	-15.055	-15.6734	-16.1138	-16.47	-17.1735	-17.4201	-14.3133	-15.1465	-14.9637	-15.0531	-15.6437	-15.858	-16.3899	-16.4872	-19.2657	-13.4536	-13.826	-14.3052	-15.6141	-17.0212	-13.8616	-17.381	-15.5183	1.4071	3.15958	-0.359773	1.50291	YNL008C	ASI3	Subunit of the inner nuclear membrane Asi ubiquitin ligase complex; Asi complex targets both misfolded proteins of the inner nuclear membrane-associated degradation (INMAD) pathway and regulators of sterol biosynthesis for ubiquitin-mediated degradation; acts with Asi1p and Asi2p to ensure the fidelity of SPS-sensor signaling by targeting latent unprocessed forms of Stp1p and Stp2p
YKL052C	-14.5156	-15.1673	-15.2817	-16.5031	-16.5885	-16.603	-14.0805	-14.8834	-14.0585	-13.2604	-13.8874	-14.3506	-14.7497	-15.0002	-17.0178	-13.2212	-13.3554	-13.5074	-14.9882	-16.5649	-13.3614	-15.5892	-13.8328	1.57669	3.2035	0.975639	2.73205	YKL052C	ASK1	Essential subunit of the Dam1 complex (aka DASH complex); couples kinetochores to the force produced by MT depolymerization thereby aiding in chromosome segregation; phosphorylated during the cell cycle by cyclin-dependent kinases; sumoylated in an Mms21p-dependent manner; protein abundance increases in response to DNA replication stress
YGR097W	-12.9681	-15.1299	-14.4303	-15.5115	-15.6304	-17.2275	-12.5196	-13.4328	-13.5259	-12.8276	-13.8649	-15.4018	-13.9175	-13.9922	-17.4078	-11.5686	-11.9892	-13.3439	-14.1761	-16.1231	-12.3006	-15.1058	-14.0314	1.94704	3.82257	1.01731	2.09172	YGR097W	ASK10	Regulator of the Fps1p glycerol channel; under nonstress conditions
YDL088C	-13.786	-14.9242	-14.8636	-15.9294	-16.2427	-17.112	-12.7296	-14.0512	-13.8342	-13.5226	-14.0697	-15.529	-14.1263	-14.1445	-16.9803	-12.7505	-13.2311	-14.3538	-14.5246	-16.428	-13.4451	-15.0837	-14.3738	1.90343	2.98291	1.34431	2.05427	YDL088C	ASM4	FG-nucleoporin component of central core of nuclear pore complex (NPC); contributes directly to nucleocytoplasmic transport; induces membrane tubulation	0.992448
YPR145W	-10.9487	-11.2326	-10.9479	-11.2455	-10.9631	-12.3799	-11.5833	-11.351	-10.5437	-10.9312	-11.335	-12.0515	-10.1517	-9.95225	-12.4488	-11.9046	-11.8613	-12.2166	-11.043	-11.5295	-11.9942	-10.8509	-11.4392	0.486465	-0.464653	0.678585	0.0902656	YPR145W	ASN1	Asparagine synthetase; catalyzes the synthesis of L-asparagine from L-aspartate in the asparagine biosynthetic pathway; ASN1 has a paralog
YGR124W	-11.2204	-11.036	-10.961	-10.7033	-10.8553	-11.6263	-11.6344	-11.1924	-10.6889	-11.5635	-11.4833	-11.3851	-10.2791	-10.0028	-12.0921	-11.6695	-11.2121	-11.5064	-11.0725	-11.0616	-11.4627	-10.7913	-11.4773	-0.0108151	-0.401046	0.27033	-0.415677	YGR124W	ASN2	Asparagine synthetase; catalyzes the synthesis of L-asparagine from L-aspartate in the asparagine biosynthetic pathway; ASN2 has a paralog
YDR321W	-12.8313	-12.9117	-12.9103	-11.8734	-11.878	-12.5527	-13.1184	-12.8863	-12.065	-12.4251	-12.4023	-12.5982	-12.3341	-12.1799	-13.3321	-11.9222	-11.9326	-11.7574	-12.8844	-12.1014	-11.8707	-12.6154	-12.4752	-0.783075	0.230659	-0.514005	-0.373837	YDR321W	ASP1	Cytosolic L-asparaginase
YLR155C	-11.585	-13.4747	-13.0161	-11.1745	-11.6423	-13.4115	-12.5955	-12.27	-12.8706	-9.2626	-9.76042	-11.6392	-12.4873	-13.6756	-17.0563	-11.5315	-11.5022	-13.0438	-12.692	-12.0761	-12.0258	-14.4064	-10.2208	-0.615839	0.0503188	-2.33028	1.85537	YLR155C	ASP3-1	Cell-wall L-asparaginase II involved in asparagine catabolism; expression induced during nitrogen starvation; ORF contains a short non-coding RNA that enhances expression of full-length gene; likely arose in via horizontal gene transfer from the wine yeast Wickerhamomyces anomalus or a close relative; reference strain S288C has four copies of ASP3; ASP3-1 has a paralog
YLR157C	-11.585	-13.4747	-13.0161	-11.1745	-11.6423	-13.4115	-12.5955	-12.27	-12.8706	-9.2626	-9.76042	-11.6392	-12.4873	-13.6756	-17.0563	-11.5315	-11.5022	-13.0438	-12.692	-12.0761	-12.0258	-14.4064	-10.2208	-0.615839	0.0503188	-2.33028	1.85537	YLR157C	ASP3-2	Cell-wall L-asparaginase II involved in asparagine catabolism; expression induced during nitrogen starvation; ORF contains a short non-coding RNA that enhances expression of full-length gene; likely arose in via horizontal gene transfer from the wine yeast Wickerhamomyces anomalus or a close relative; reference strain S288C has four copies of ASP3; ASP3-2 has a paralog
YLR158C	-11.585	-13.4747	-13.0161	-11.1745	-11.6423	-13.4115	-12.5955	-12.27	-12.8706	-9.2626	-9.76042	-11.6392	-12.4873	-13.6756	-17.0563	-11.5315	-11.5022	-13.0438	-12.692	-12.0761	-12.0258	-14.4064	-10.2208	-0.615839	0.0503188	-2.33028	1.85537	YLR158C	ASP3-3	Cell-wall L-asparaginase II involved in asparagine catabolism; expression induced during nitrogen starvation; ORF contains a short non-coding RNA that enhances expression of full-length gene; likely arose in via horizontal gene transfer from the wine yeast Wickerhamomyces anomalus or a close relative; reference strain S288C has four copies of ASP3; ASP3-3 has a paralog
YLR160C	-11.585	-13.4747	-13.0161	-11.1745	-11.6423	-13.4115	-12.5955	-12.27	-12.8706	-9.2626	-9.76042	-11.6392	-12.4873	-13.6756	-17.0563	-11.5315	-11.5022	-13.0438	-12.692	-12.0761	-12.0258	-14.4064	-10.2208	-0.615839	0.0503188	-2.33028	1.85537	YLR160C	ASP3-4	Cell-wall L-asparaginase II involved in asparagine catabolism; expression induced during nitrogen starvation; ORF contains a short non-coding RNA that enhances expression of full-length gene; likely arose in via horizontal gene transfer from the wine yeast Wickerhamomyces anomalus or a close relative; reference strain S288C has four copies of ASP3; ASP3-4 has a paralog
YBL069W	-14.7135	-14.5241	-14.5846	-15.0407	-14.8247	-15.3046	-14.7357	-14.8919	-13.7357	-13.7937	-13.6437	-13.5674	-13.8737	-13.9048	-16.4078	-14.4509	-14.6044	-13.6458	-14.6074	-15.0567	-14.2337	-14.7287	-13.6683	0.449291	0.822969	0.327937	1.3884	YBL069W	AST1	Lipid raft associated protein; interacts with the plasma membrane ATPase Pma1p and has a role in its targeting to the plasma membrane by influencing its incorporation into lipid rafts; sometimes classified in the medium-chain dehydrogenase/reductases (MDRs) superfamily; AST1 has a paralog
YER101C	-16.658	-16.5275	-16.9103	-17.6815	-17.9446	-18.2275	-15.7755	-16.5469	-16.4111	-15.2618	-15.8145	-16.3506	-16.5549	-16.2918	-19.0958	-13.9856	-14.5269	-15.8363	-16.6986	-17.9512	-14.7829	-17.3142	-15.809	1.25258	3.16828	0.637011	2.14221	YER101C	AST2	Lipid raft associated protein; overexpression restores Pma1p localization to lipid rafts which is required for targeting of Pma1p to the plasma membrane; sometimes classified in the medium-chain dehydrogenase/reductases (MDRs) superfamily; AST2 has a paralog
YDR184C	-14.5094	-15.6281	-15.8636	-16.059	-15.7898	-16.768	-14.3024	-14.4726	-15.0632	-12.6722	-13.5472	-15.9567	-13.9012	-14.1608	-17.2657	-13.2052	-13.4232	-15.5268	-15.3337	-16.2056	-14.0518	-15.1093	-14.0587	0.871917	2.15385	1.09635	2.14692	YDR184C	ATC1	Nuclear protein; possibly involved in regulation of cation stress responses and/or in the establishment of bipolar budding pattern; relative distribution to the nucleus decreases upon DNA replication stress
YGL017W	-15.4201	-15.228	-15.3573	-16.4375	-16.1074	-16.2275	-15.9019	-15.6635	-14.6435	-14.9276	-15.3831	-15.2533	-15.3578	-15.2217	-16.5378	-15.6466	-16.1022	-15.3293	-15.3351	-16.2575	-15.6927	-15.7058	-15.188	0.922314	0.564759	0.551701	1.06947	YGL017W	ATE1	Arginyl-tRNA-protein transferase; catalyzes post-translational conjugation of arginine to the amino termini of acceptor proteins which are then subject to degradation via the N-end rule pathway
YOR377W	-13.9347	-14.545	-14.5998	-15.3902	-14.9689	-16.0051	-13.039	-14.0672	-13.4908	-13.5059	-14.2999	-15.277	-14.2565	-14.2468	-16.5109	-12.2673	-12.3636	-12.8081	-14.3598	-15.4547	-12.4797	-15.0047	-14.361	1.0949	2.97508	0.45001	1.09378	YOR377W	ATF1	Alcohol acetyltransferase; responsible for the major part of volatile acetate ester production during fermentation; main enzyme involved in terpenyl acetate synthesis; potential roles in lipid and sterol metabolism
YGR177C	-14.6994	-14.8314	-15.0497	-14.55	-14.5278	-15.603	-14.1248	-13.9634	-14.5454	-14.7014	-15.2105	-15.8821	-14.4062	-14.3215	-16.6219	-12.7513	-13.1087	-14.399	-14.8602	-14.8936	-13.4196	-15.1165	-15.2646	0.0334342	1.47395	-0.222925	-0.37103	YGR177C	ATF2	Alcohol acetyltransferase; may play a role in steroid detoxification; forms volatile esters during fermentation
YGL180W	-14.1668	-15.0782	-14.7659	-17.0965	-17.473	-17.6425	-14.0558	-14.7824	-13.942	-14.5915	-15.5378	-16.4018	-15.2714	-15.0435	-17.8734	-14.1118	-14.5681	-14.3538	-14.6703	-17.404	-14.3446	-16.0628	-15.5104	2.73371	3.05942	1.34123	1.89364	YGL180W	ATG1	Protein serine/threonine kinase; required for vesicle formation in autophagy and the cytoplasm-to-vacuole targeting (Cvt) pathway; structurally required for phagophore assembly site formation; during autophagy forms a complex with Atg13p and Atg17p; essential for cell cycle progression from G2/M to G1 under nitrogen starvation
YPR049C	-14.6512	-15.2223	-15.5435	-17.229	-17.501	-18.112	-14.5866	-15.3859	-15.1206	-14.5226	-15.4681	-16.9695	-15.519	-15.6121	-18.0958	-15.1034	-15.5057	-15.31	-15.139	-17.614	-15.3064	-16.409	-15.6534	2.47497	2.30763	1.20504	1.9606	YPR049C	ATG11	Adapter protein for pexophagy and the Cvt targeting pathway; directs receptor-bound cargo to the phagophore assembly site (PAS) for packaging into vesicles; required for recruiting other proteins to the PAS; recruits Dnm1p to facilitate fission of mitochondria that are destined for removal by mitophagy
YBR217W	-15.9936	-15.9151	-16.0602	-18.8419	-17.4186	-17.0575	-15.6316	-16.3779	-15.5885	-13.3635	-13.8842	-12.9361	-16.0244	-17.0685	-17.3115	-12.7373	-12.9529	-12.5296	-15.9896	-17.7727	-12.7399	-16.8015	-13.3946	1.78305	5.03275	0.971205	4.37807	YBR217W	ATG12	Ubiquitin-like modifier involved in autophagy and the Cvt pathway; conserved; conjugated to Atg5p to form a complex involved in Atg8p lipidation; Atg5p-Atg12p conjugate enhances E2 activity of Atg3p by rearranging its catalytic site
YPR185W	-15.3747	-15.5698	-15.2394	-18.6815	-18.1962	-17.4201	-14.5049	-15.103	-14.1526	-14.8623	-15.2351	-15.607	-16.377	-15.9401	-18.0178	-14.1034	-14.1446	-13.8397	-15.3946	-18.0993	-14.0292	-16.7783	-15.2348	2.70465	4.07002	1.32096	2.86448	YPR185W	ATG13	Regulatory subunit of the Atg1p signaling complex; stimulates Atg1p kinase activity; required for vesicle formation during autophagy and the cytoplasm-to-vacuole targeting (Cvt) pathway; contains a HORMA domain required for autophagy and for recruitment of the phosphatidylinositol 3-kinase complex subunit Atg14p to the pre-autophagosomal structure
YFR021W	-14.4259	-15.9151	-16.338	-15.148	-15.3374	-16.603	-14.4001	-14.7485	-15.1701	-13.7616	-14.2064	-16.6684	-15.0448	-14.9659	-18.3589	-14.4781	-14.5602	-15.7171	-15.5597	-15.6961	-14.9184	-16.1232	-14.8788	0.136454	0.777704	-0.42704	0.817354	YFR021W	ATG18	Phosphoinositide binding protein; required for vesicle formation in autophagy and the cytoplasm-to-vacuole targeting (Cvt) pathway; binds both phosphatidylinositol (3	-0.778905
YOL082W	-14.1333	-15.3825	-15.1695	-15.8314	-16.5514	-17.112	-12.715	-13.8764	-13.9398	-12.8111	-13.9337	-15.1403	-14.7622	-14.9073	-18.1783	-11.3374	-12.0325	-13.5047	-14.8951	-16.4983	-12.2915	-15.9493	-13.9617	1.60316	4.20673	0.548997	2.53658	YOL082W	ATG19	Receptor protein for the cytoplasm-to-vacuole targeting (Cvt) pathway; delivers cargo proteins aminopeptidase I (Ape1p) and alpha-mannosidase (Ams1p) to the phagophore assembly site for packaging into Cvt vesicles; interaction with Atg19p during the Cvt pathway requires phosphorylation by Hrr25p
YNL242W	-14.3198	-15.0935	-14.6906	-17.3147	-16.9836	-17.1686	-14.6639	-15.4061	-14.37	-15.2902	-16.0131	-16.3506	-15.8897	-15.8365	-17.8734	-14.6809	-14.9464	-15.0045	-14.7013	-17.1556	-14.8773	-16.5332	-15.8846	2.4543	2.27835	0.622427	1.27102	YNL242W	ATG2	Peripheral membrane protein required for autophagic vesicle formation; also required for vesicle formation during pexophagy and the cytoplasm-to-vaucole targeting (Cvt) pathway; involved in Atg9p cycling between the phagophore assembly site and mitochondria; contains an APT1 domain that binds phosphatidylinositol-3-phosphate; essential for cell cycle progression from G2/M to G1 under nitrogen sta…
YDL113C	-14.1668	-14.5698	-14.5	-17.5031	-17.14	-16.6425	-14.1805	-14.6904	-14.1377	-13.6074	-14.5009	-14.5481	-15.3078	-14.9249	-17.1783	-13.7455	-14.2817	-13.9419	-14.4122	-17.0952	-13.9897	-15.8036	-14.2188	2.68305	3.10554	1.29158	2.87644	YDL113C	ATG20	Sorting nexin family member; required for the cytoplasm-to-vacuole targeting (Cvt) pathway and for endosomal sorting; has a Phox homology domain that binds phosphatidylinositol-3-phosphate; interacts with Snx4p; potential Cdc28p substrate
YPL100W	-15.073	-15.268	-15.2275	-16.9752	-16.7059	-18.2275	-15.2987	-15.6586	-15.1206	-14.3191	-14.8606	-16.2691	-14.7707	-14.8389	-18.6808	-15.5628	-15.7506	-16.5102	-15.1895	-17.3028	-15.9412	-16.0968	-15.1496	2.11334	1.36166	1.20606	2.15326	YPL100W	ATG21	Phosphoinositide binding protein; required for vesicle formation in the cytoplasm-to-vacuole targeting (Cvt) pathway; binds both phosphatidylinositol (3
YCL038C	-15.943	-16.6734	-16.2756	-16.3444	-16.8697	-17.2275	-15.7654	-16.2054	-15.5486	-15.2506	-15.9574	-16.4731	-16.4161	-16.7759	-19.6808	-15.2132	-15.625	-15.7044	-16.2973	-16.8139	-15.5142	-17.6243	-15.8937	0.516544	1.29965	-0.810407	0.920156	YCL038C	ATG22	Vacuolar integral membrane protein required for efflux of amino acids; required for efflux of amino acids during autophagic body breakdown in the vacuole; null mutation causes a gradual loss of viability during starvation
YLR431C	-15.5658	-16.228	-16.3638	-17.9294	-17.6816	-18.0051	-14.6639	-15.3899	-15.3413	-13.8183	-14.4778	-13.5553	-16.1843	-16.2279	-19.4584	-13.1683	-13.8819	-14.5074	-16.0525	-17.872	-13.8525	-17.2902	-13.9505	1.81952	4.01951	0.581818	3.92156	YLR431C	ATG23	Peripheral membrane protein required for autophagy and CVT; required for cytoplasm-to-vacuole targeting (Cvt) pathway and efficient macroautophagy; cycles between the phagophore assembly site (PAS) and non-PAS locations; forms a complex with Atg9p and Atg27p
YLR189C	-13.8585	-14.3301	-14.6744	-16.6815	-16.5296	-16.4905	-13.7856	-14.5115	-13.7488	-14.6454	-15.0734	-15.87	-15.4228	-15.2853	-17.2657	-13.4536	-14.2655	-13.7347	-14.2877	-16.5672	-13.8179	-15.9913	-15.1963	2.27953	2.74929	0.575938	1.37092	YLR189C	ATG26	UDP-glucose:sterol glucosyltransferase; conserved enzyme involved in synthesis of sterol glucoside membrane lipids; in contrast to ATG26 from P. pastoris
YJL178C	-14.3252	-15.2507	-15.147	-15.8526	-15.6617	-16.4549	-14.7505	-14.5809	-14.094	-13.2534	-13.6013	-14.4685	-14.1843	-14.6388	-16.651	-13.4335	-13.7734	-14.4299	-14.9076	-15.9897	-13.8789	-15.158	-13.7744	1.08208	2.11081	0.831672	2.21531	YJL178C	ATG27	Type I membrane protein involved in autophagy and the Cvt pathway; may be involved in membrane delivery to the phagophore assembly site
YNR007C	-16.5279	-15.98	-15.7153	-18.9294	-18.086	-18.353	-17.128	-16.983	-15.5098	-15.6976	-15.9665	-15.9825	-16.4428	-16.0629	-18.2657	-15.9245	-15.82	-15.4403	-16.0744	-18.4561	-15.7283	-16.9238	-15.8822	2.38171	2.72783	1.53231	2.57394	YNR007C	ATG3	E2-like enzyme; involved in autophagy and cytoplasm-to-vacuole targeting (Cvt) pathway; plays a role in formation of Atg8p-phosphatidylethanolamine conjugates
YDR022C	-16.5033	-16.785	-16.5884	-16.7595	-17.1182	-17.5645	-15.6316	-15.529	-16.1601	-14.8967	-15.2827	-15.23	-16.8445	-16.4358	-18.3589	-13.4189	-13.3265	-14.5464	-16.6256	-17.1474	-13.764	-17.213	-15.1365	0.521823	3.38342	-0.06566	2.0109	YDR022C	ATG31	Autophagy-specific protein required for autophagosome formation; forms a complex with Atg17p and Atg29p that localizes other proteins to the pre-autophagosomal structure; constitutively phosphorylated
YIL146C	-14.9765	-16.5841	-16.6664	-16.2429	-16.9161	-18.2275	-13.5474	-14.6757	-14.7986	-14.3605	-15.2913	-16.7325	-15.4496	-16.1197	-19.0958	-12.3414	-12.7421	-13.8712	-16.0757	-17.1288	-12.9849	-16.8884	-15.4614	1.05314	4.1439	0.240448	1.66736	YIL146C	ATG32	Mitochondrial outer membrane protein required to initiate mitophagy; recruits the autophagy adaptor protein Atg11p and the ubiquitin-like protein Atg8p to the mitochondrial surface to initiate mitophagy
YNL223W	-16.3198	-16.0782	-15.5	-17.8419	-17.6189	-17.9055	-15.9019	-16.5832	-15.2111	-15.7128	-16.2105	-16.133	-17.0144	-16.7851	-18.0958	-16.5745	-16.4459	-15.8022	-15.966	-17.7888	-16.2742	-17.2984	-16.0188	1.82276	1.5146	0.490362	1.77001	YNL223W	ATG4	Conserved cysteine protease required for autophagy; cleaves Atg8p to a form required for autophagosome and Cvt vesicle generation
YOR152C	-15.4552	-17.8704	-17.8007	-16.122	-16.1567	-18.353	-14.7555	-15.4515	-16.745	-13.3681	-14.8207	-16.7108	-16.1182	-17.1255	-20.2657	-11.475	-11.9355	-13.695	-17.0421	-16.8772	-12.3685	-17.8365	-14.9665	-0.164864	4.50875	-0.95925	1.9107	YOR152C	ATG40	Autophagy receptor with a role in endoplasmic reticulum degradation; involved specifically in autophagy of cortical and cytoplasmic ER in response to nitrogen starvation or rapamycin treatment; localizes to the cortical and cytoplasmic ER; similar to human FAM134B
YPL250C	-15.3306	-15.9991	-15.4787	-15.2152	-15.0314	-16.4201	-16.3355	-15.2594	-14.942	-14.2423	-14.4	-14.8227	-15.3201	-15.2093	-17.8063	-15.5512	-15.3435	-15.2353	-15.6028	-15.5555	-15.3766	-16.1119	-14.4883	-0.0473086	0.178893	-0.556376	1.06722	YPL250C	ATG41	Protein of unknown function; required for selective and nonselective autophagy	-1.60555	-0.908241
YPL149W	-14.473	-15.4401	-15.9984	-14.4496	-14.2472	-15.1259	-14.0315	-14.2357	-14.8624	-12.649	-12.927	-13.1603	-15.4161	-15.7134	-17.5109	-11.2316	-11.0239	-11.9446	-15.3038	-14.6076	-11.4	-16.2134	-12.9121	-0.69625	3.20752	-1.60587	1.69545	YPL149W	ATG5	Conserved protein involved in autophagy and the Cvt pathway; undergoes conjugation with Atg12p to form a complex involved in Atg8p lipidation; Atg5p-Atg12p conjugate enhances E2 activity of Atg3 by rearranging its catalytic site
YHR171W	-16.064	-16.0481	-15.9103	-16.907	-16.9255	-17.0051	-15.5431	-16.1363	-15.4231	-15.4601	-16.0958	-16.7325	-16.3514	-16.696	-19.0958	-15.7226	-16.0736	-16.0518	-16.0075	-16.9459	-15.9493	-17.3811	-16.0961	0.938426	0.996562	-0.435191	0.849757	YHR171W	ATG7	Autophagy-related protein and dual specificity member of the E1 family; mediates the attachment of Atg12p to Atg5p and Atg8p to phosphatidylethanolamine which are required steps in autophagosome formation; E1 enzymes are also known as ubiquitin-activating enzymes; involved in methionine restriction extension of chronological lifespan in an autophagy-dependent manner
YBL078C	-16.8313	-16.37	-15.4787	-19.47	-18.3155	-18.2275	-15.697	-16.2196	-14.5323	-14.4002	-14.7402	-14.8053	-16.0144	-15.8948	-18.8063	-13.9152	-13.2858	-13.3439	-16.2267	-18.671	-13.515	-16.9052	-14.6486	2.44428	5.15599	1.7658	4.0224	YBL078C	ATG8	Component of autophagosomes and Cvt vesicles; regulator of Atg1p	3.37154	1.41394
YPR026W	-14.9102	-16.1836	-15.6906	-17.3444	-17.6343	-17.725	-14.2559	-15.1262	-14.787	-14.932	-15.7383	-16.3675	-16.9945	-16.8605	-18.3589	-13.5862	-14.1945	-14.5436	-15.5948	-17.5679	-14.1081	-17.4046	-15.6793	1.9731	3.45977	0.163286	1.88864	YPR026W	ATH1	Acid trehalase required for utilization of extracellular trehalose; involved in intracellular trehalose degradation during growth recovery after saline stress
YMR301C	-14.2413	-15.2913	-15.7919	-16.2855	-16.0597	-16.8582	-13.9552	-14.785	-14.6261	-13.95	-14.7402	-15.5101	-14.8224	-15.1818	-17.3589	-14.5226	-15.0019	-14.9814	-15.1082	-16.4012	-14.8353	-15.7877	-14.7334	1.293	1.56587	0.613481	1.66772	YMR301C	ATM1	Mitochondrial inner membrane ATP-binding cassette (ABC) transporter; exports mitochondrially synthesized precursors of iron-sulfur (Fe/S) clusters to the cytosol; human homolog ABCB7 can complement yeast null mutant
YDR384C	-14.3306	-15.3151	-15.1867	-14.352	-14.3726	-16.14	-14.48	-14.6514	-13.9016	-13.5844	-13.8617	-15.23	-14.377	-14.5798	-17.6219	-12.7193	-13.054	-14.4588	-14.9441	-14.9548	-13.4107	-15.5262	-14.2254	0.0107081	1.54415	-0.57138	0.729486	YDR384C	ATO3	Plasma membrane protein
YBL099W	-11.5988	-12.9015	-12.4744	-12.1596	-13.1955	-13.9669	-12.1863	-12.1367	-11.7357	-11.4601	-11.475	-12.9205	-11.307	-11.3265	-14.9259	-11.988	-12.5721	-13.1718	-12.3249	-13.1073	-12.5773	-12.5198	-11.9518	0.782409	0.529988	0.587529	1.15549	YBL099W	ATP1	Alpha subunit of the F1 sector of mitochondrial F1F0 ATP synthase; which is a large
YLR393W	-16.0461	-16.906	-16.9294	-17.0225	-17.0237	-17.9055	-14.7856	-15.801	-15.6934	-15.8496	-16.4975	-17.3174	-16.6607	-16.6534	-18.5653	-14.3698	-14.1641	-15.3687	-16.6272	-17.3173	-14.6342	-17.2932	-16.5549	0.690077	2.68307	0.0240988	0.762395	YLR393W	ATP10	Assembly factor for the F0 sector of mitochondrial F1F0 ATP synthase; mitochondrial inner membrane protein; interacts genetically with ATP6
YNL315C	-14.0328	-14.6772	-14.4168	-14.5414	-14.9591	-15.353	-14.8479	-14.8279	-14.1752	-12.8255	-13.5404	-13.7108	-14.0889	-14.4558	-15.7266	-15.2132	-15.3198	-14.3939	-14.3756	-14.9512	-14.9756	-14.7571	-13.3589	0.575585	-0.0244448	0.194076	1.59228	YNL315C	ATP11	Molecular chaperone; required for the assembly of alpha and beta subunits into the F1 sector of mitochondrial F1F0 ATP synthase; N-terminally propionylated in vivo
YJL180C	-15.4201	-16.0884	-15.6504	-17.6815	-17.3155	-17.0575	-16.2211	-15.728	-15.4291	-14.4536	-14.8649	-16.4193	-15.1675	-15.2342	-18.0958	-15.4891	-15.3265	-15.6367	-15.7197	-17.3515	-15.4841	-16.1658	-15.2459	1.63183	1.86739	1.18566	2.10555	YJL180C	ATP12	Assembly factor for F1 sector of mitochondrial F1F0 ATP synthase; conserved protein; required for assembly of alpha and beta subunits into F1 sector of mitochondrial F1F0 ATP synthase; human homolog ATPAF2 can complement yeast atp12 mutant; mutation of human homolog reduces active ATP synthase levels and is associated with the disorder ATPAF2 deficiency
YLR295C	-14.2722	-15.4731	-14.8095	-15.1285	-15.0288	-16.1686	-14.4596	-14.3839	-14.2774	-12.4079	-12.1059	-13.7545	-13.2625	-13.4585	-16.9082	-12.9566	-12.9732	-14.3612	-14.8516	-15.442	-13.4304	-14.5431	-12.7561	0.590369	2.01159	0.898891	2.68587	YLR295C	ATP14	Subunit h of the F0 sector of mitochondrial F1F0 ATP synthase; F1F0 ATP synthase is a large
YPL271W	-14.6244	-15.8356	-15.39	-14.5631	-15.2546	-16.4201	-15.5345	-14.6322	-14.4322	-11.9126	-11.3256	-13.2108	-13.4666	-14.1153	-19.4584	-14.9662	-15.054	-16.7107	-15.2834	-15.4126	-15.577	-15.6801	-12.1497	0.129238	-0.164378	-0.267524	3.26291	YPL271W	ATP15	Epsilon subunit of the F1 sector of mitochondrial F1F0 ATP synthase; which is a large
YDL004W	-13.9062	-14.1727	-13.7963	-13.52	-13.8629	-14.1542	-14.2384	-13.506	-13.0856	-12.7498	-12.2451	-12.5589	-13.0719	-13.3065	-16.0369	-13.0792	-12.88	-13.4722	-13.9584	-13.8457	-13.1438	-14.1384	-12.5179	-0.112682	0.701894	-0.292753	1.32776	YDL004W	ATP16	Delta subunit of the central stalk of mitochondrial F1F0 ATP synthase; F1F0 ATP synthase is a large
YDR377W	-14.786	-14.6849	-13.9032	-14.0621	-14.6189	-14.0051	-15.0165	-14.5357	-13.4908	-12.7756	-12.2531	-11.6987	-13.5243	-13.9123	-15.651	-12.7169	-12.4327	-13.1332	-14.4581	-14.2287	-12.7609	-14.3625	-12.2425	-0.229362	1.46777	-0.133847	1.98622	YDR377W	ATP17	Subunit f of the F0 sector of mitochondrial F1F0 ATP synthase; F1F0 ATP synthase is a large
YML081C-A	-14.5033	-15.8017	-15.3769	-14.9521	-15.5736	-16.768	-15.2987	-14.5855	-14.6611	-11.7691	-11.4681	-13.027	-13.4145	-13.8341	-17.8063	-14.0678	-14.1566	-14.6733	-15.2273	-15.7646	-14.2992	-15.0183	-12.0881	0.537281	1.46534	0.746264	3.67651	YML081C-A	ATP18	Subunit of the mitochondrial F1F0 ATP synthase; F1F0 ATP synthase is a large
YOL077W-A	-16.4552	-15.7768	-15.4787	-17.122	-16.9446	-16.0575	-17.0285	-16.0386	-14.6934	-13.411	-12.6004	-13.027	-15.0194	-15.4002	-17.4078	-16.5058	-16.1491	-16.4562	-15.9036	-16.7081	-16.3703	-15.9425	-13.0128	0.80451	0.337735	0.765622	3.69527	YOL077W-A	ATP19	Subunit k of the mitochondrial F1F0 ATP synthase; F1F0 ATP synthase is a large
YJR121W	-10.8624	-12.3347	-12.038	-10.8386	-11.7548	-12.8936	-11.0124	-11.1296	-11.0803	-11.2054	-10.9772	-12.4215	-10.9573	-10.8895	-14.8395	-10.7905	-11.5854	-12.0079	-11.745	-11.829	-11.4613	-12.2288	-11.5347	0.0839946	0.367727	-0.39977	0.294314	YJR121W	ATP2	Beta subunit of the F1 sector of mitochondrial F1F0 ATP synthase; which is a large
YPR020W	-16.8624	-15.7933	-15.2216	-16.3444	-16.8606	-16.9055	-17.2349	-16.1162	-14.7227	-14.0604	-13.4464	-13.3654	-14.5844	-15.0163	-18.2657	-16.5745	-16.3745	-17.1342	-15.9591	-16.7035	-16.6944	-15.9555	-13.624	0.744418	0.00912305	0.748043	3.07947	YPR020W	ATP20	Subunit g of the mitochondrial F1F0 ATP synthase; reversibly phosphorylated on two residues; unphosphorylated form is required for dimerization of the ATP synthase complex
YDR350C	-14.4317	-15.4335	-15.0341	-15.907	-16.3031	-16.768	-14.2987	-14.7004	-14.347	-13.3575	-14.0551	-15.2931	-15.3964	-15.4872	-18.8063	-12.5541	-13.0843	-13.1342	-14.9665	-16.3261	-12.9242	-16.5633	-14.2352	1.35959	3.40186	-0.237259	2.09083	YDR350C	ATP22	Specific translational activator for the mitochondrial ATP6 mRNA; Atp6p encodes a subunit of F1F0 ATP synthase; localized to the mitochondrial inner membrane
YMR098C	-14.9851	-15.2796	-15.5289	-16.7595	-16.7556	-16.4549	-15.1345	-15.3621	-14.9037	-14.4002	-14.8542	-15.8227	-15.2895	-15.5098	-16.8395	-15.1816	-15.2478	-15.0478	-15.2645	-16.6567	-15.159	-15.8796	-15.0257	1.39215	1.4976	0.777056	1.63097	YMR098C	ATP25	Mitochondrial protein required for the stability of Oli1p (Atp9p) mRNA; also required for the Oli1p ring formation; YMR098C is not an essential gene
YBR039W	-12.553	-14.0088	-13.3736	-14.1579	-14.6597	-15.0051	-13.6616	-13.0362	-12.7554	-12.3448	-12.0208	-13.4504	-12.3475	-12.425	-16.3831	-13.1214	-13.0229	-14.6337	-13.3118	-14.6076	-13.5927	-13.7185	-12.6054	1.29576	1.01488	0.889035	2.00222	YBR039W	ATP3	Gamma subunit of the F1 sector of mitochondrial F1F0 ATP synthase; F1F0 ATP synthase is a large
YPL078C	-13.1961	-13.7301	-13.3638	-14.8633	-14.8858	-15.2275	-13.2041	-13.401	-12.5877	-12.0065	-11.9821	-12.3134	-12.8456	-13.0755	-15.3954	-11.8945	-11.7986	-12.4118	-13.43	-14.9922	-12.0349	-13.7721	-12.1006	1.56216	2.95724	1.22004	2.89153	YPL078C	ATP4	Subunit b of the stator stalk of mitochondrial F1F0 ATP synthase; ATP synthase is a large
YDR298C	-13.7749	-13.5895	-13.171	-12.9464	-13.0552	-12.9954	-14.3467	-13.7732	-12.5082	-12.4968	-11.8699	-12.2127	-13.1182	-13.0414	-14.8734	-13.6873	-13.9031	-13.2933	-13.5118	-12.999	-13.6279	-13.6777	-12.1931	-0.512794	-0.628876	-0.678691	0.805864	YDR298C	ATP5	Subunit 5 of the stator stalk of mitochondrial F1F0 ATP synthase; F1F0 ATP synthase is a large
YKL016C	-13.8161	-14.3825	-13.8775	-13.8472	-14.5717	-14.8582	-14.5345	-13.7983	-12.7697	-12.595	-12.2203	-12.8476	-12.7834	-13.0967	-17.0958	-14.8305	-15.0964	-15.7107	-14.0253	-14.4257	-15.2125	-14.3253	-12.5543	0.400388	-0.786823	0.100413	1.87141	YKL016C	ATP7	Subunit d of the stator stalk of mitochondrial F1F0 ATP synthase; F1F0 ATP synthase is a large
YML116W	-14.801	-15.5769	-15.7404	-15.9407	-15.615	-16.8582	-14.3655	-14.9589	-14.5227	-14.2013	-14.9461	-15.2146	-16.0244	-16.1139	-18.3589	-12.6389	-13.1953	-13.5621	-15.3728	-16.138	-13.1321	-16.8324	-14.7873	0.765243	3.0059	-0.694399	1.35065	YML116W	ATR1	Multidrug efflux pump of the major facilitator superfamily; required for resistance to aminotriazole and 4-nitroquinoline-N-oxide; ATR1 has a paralog
YAL020C	-15.801	-15.6059	-15.5509	-16.8209	-16.0339	-16.8124	-15.0165	-15.4641	-14.5685	-14.8623	-15.116	-13.9663	-16.3899	-16.2788	-17.1365	-14.4974	-14.4441	-13.7013	-15.6526	-16.5557	-14.2143	-16.6017	-14.6482	0.903144	2.34149	-0.045973	1.90754	YAL020C	ATS1	Protein required for modification of wobble nucleosides in tRNA; acts with Elongator complex
YNL259C	-16.0284	-16.0185	-15.7573	-15.4216	-16.1511	-15.1831	-17.0527	-16.2124	-15.1012	-13.0112	-13.5429	-12.4204	-15.2595	-16.5719	-17.9438	-15.293	-15.9233	-15.1427	-15.9347	-15.5853	-15.453	-16.5917	-12.9915	-0.34949	0.132244	-1.00648	2.59373	YNL259C	ATX1	Cytosolic copper metallochaperone; transports copper to the secretory vesicle copper transporter Ccc2p for eventual insertion into Fet3p
YOR079C	-15.9936	-16.785	-16.4578	-16.4375	-16.8247	-17.353	-16.306	-16.2704	-15.2059	-14.4698	-15.2132	-16.022	-16.2301	-16.8223	-19.6808	-15.1951	-15.1641	-15.6733	-16.4121	-16.8718	-15.3441	-17.5777	-15.235	0.459617	1.52762	-0.705969	1.63678	YOR079C	ATX2	Golgi membrane protein involved in manganese homeostasis; overproduction suppresses the sod1 (copper
YKL004W	-13.055	-14.5626	-14.707	-13.087	-13.6647	-15.0311	-13.024	-13.3051	-13.2372	-12.7302	-13.046	-15.277	-13.758	-14.0601	-18.0178	-12.3565	-13.243	-13.8641	-14.1082	-13.9276	-13.1545	-15.2786	-13.6844	-0.180623	0.773053	-1.35105	0.243196	YKL004W	AUR1	Phosphatidylinositol:ceramide phosphoinositol transferase; required for sphingolipid synthesis; can mutate to confer aureobasidin A resistance; also known as IPC synthase
YOR011W	-13.7242	-15.8704	-16.0602	-14.7695	-15.4835	-17.112	-13.5517	-14.2704	-14.7116	-14.3016	-14.8166	-16.207	-15.5477	-15.56	-18.2657	-13.5311	-13.681	-14.5074	-15.2183	-15.7883	-13.9065	-16.4578	-15.1084	0.570072	1.88179	-0.669497	0.679909	YOR011W	AUS1	Plasma membrane sterol transporter of the ATP-binding cassette family; required	0.0973437	-1.02136
YLR114C	-14.8781	-13.5895	-14.0814	-16.148	-16.4661	-15.8124	-14.4355	-14.661	-12.586	-15.0776	-15.4648	-14.7939	-15.519	-15.3862	-16.0563	-14.3371	-14.5821	-12.7451	-14.183	-16.1422	-13.8881	-15.6538	-15.1121	1.95916	2.25407	0.488372	1.03008	YLR114C	AVL9	Conserved protein involved in exocytic transport from the Golgi; mutation is synthetically lethal with apl2 vps1 double mutation; member of a protein superfamily with orthologs in diverse organisms; relocalizes from bud neck to cytoplasm upon DNA replication stress
YOL078W	-14.055	-14.6581	-15.0761	-17.5031	-17.7641	-17.353	-14.1216	-14.9441	-14.4845	-14.62	-15.4778	-16.207	-15.3263	-15.2311	-17.3115	-15.3622	-15.5249	-15.2398	-14.5964	-17.5401	-15.3756	-15.9563	-15.4349	2.94367	2.16442	1.58376	2.10513	YOL078W	AVO1	Component of a membrane-bound complex containing the Tor2p kinase; contains Tor2p kinase and other proteins; may have a role in regulation of cell growth
YJR001W	-14.347	-14.4731	-14.4303	-14.352	-14.4957	-14.6226	-15.328	-14.6251	-13.5503	-14.0776	-14.2159	-14.3052	-15.1022	-14.9173	-16.1572	-14.5686	-14.7711	-13.7988	-14.4168	-14.4901	-14.3795	-15.3922	-14.1996	0.0733056	0.110619	-0.902117	0.29054	YJR001W	AVT1	Vacuolar transporter; imports large neutral amino acids into the vacuole; member of a family of seven S. cerevisiae genes (AVT1-7) related to vesicular GABA-glycine transporters
YKL146W	-13.9224	-15.0234	-14.7194	-14.9407	-15.2019	-16.2275	-14.2177	-14.4748	-14.2747	-13.4553	-14.27	-14.8169	-14.7665	-14.7897	-17.0958	-14.3851	-14.4943	-14.9967	-14.5551	-15.4567	-14.6254	-15.5506	-14.1807	0.90162	0.831307	-0.0939454	1.276	YKL146W	AVT3	Vacuolar transporter; exports large neutral amino acids from the vacuole; member of a family of seven S. cerevisiae genes (AVT1-7) related to vesicular GABA-glycine transporters
YNL101W	-13.5187	-15.0935	-15.39	-14.8905	-15.4905	-16.527	-13.3904	-13.8863	-14.0632	-12.9925	-13.753	-15.9955	-14.7372	-15.0217	-18.4584	-12.7161	-13.4662	-14.5324	-14.6674	-15.636	-13.5716	-16.0724	-14.247	0.968579	2.06443	-0.436443	1.389	YNL101W	AVT4	Vacuolar transporter; exports large neutral amino acids from the vacuole; member of a family of seven S. cerevisiae genes (AVT1-7) related to vesicular GABA-glycine transporters; localizes to sites of contact between the vacuole and mitochondria (vCLAMPs)
YBL089W	-15.6046	-17.0185	-17.1359	-16.8001	-16.9936	-17.353	-16.3207	-16.2704	-16.0171	-14.5429	-15.2799	-16.3506	-16.7249	-17.0463	-21.2657	-15.6405	-15.4423	-16.2582	-16.5863	-17.0489	-15.7803	-18.3456	-15.3911	0.462573	1.26857	-1.29674	1.65775	YBL089W	AVT5	Putative transporter; member of a family of seven S. cerevisiae genes (AVT1-7) related to vesicular GABA-glycine transporters; AVT5 has a paralog
YER119C	-16.0284	-16.7361	-16.4033	-15.896	-16.0442	-16.9055	-16.154	-15.8665	-15.6158	-14.7756	-15.2489	-15.8942	-16.6297	-16.6788	-18.8063	-15.0535	-15.0793	-15.5213	-16.3893	-16.2819	-15.218	-17.3716	-15.3062	-0.10738	1.0639	-1.08971	0.975651	YER119C	AVT6	Vacuolar aspartate and glutamate exporter; member of a family of seven genes (AVT1-7) related to vesicular GABA-glycine transporters; involved in compartmentalizing acidic amino acids in response to nitrogen starvation; AVT6 has a paralog
YIL088C	-14.2413	-15.1727	-14.5884	-14.8209	-15.4765	-15.7039	-14.6733	-14.7204	-13.5869	-13.3191	-13.9472	-14.5626	-15.2895	-15.5838	-18.3589	-14.1333	-14.2899	-13.6322	-14.6674	-15.3338	-14.0185	-16.4107	-13.9429	0.666314	1.31529	-1.07696	1.39082	YIL088C	AVT7	Putative transporter; member of a family of seven S. cerevisiae genes (AVT1-7) related to vesicular GABA-glycine transporters
YPR122W	-14.7493	-16.0185	-16.39	-17.122	-17.3155	-18.2275	-13.6662	-15.3819	-14.955	-14.3249	-15.1624	-16.4193	-15.7086	-15.8899	-18.9438	-13.2304	-14.2382	-14.9587	-15.7193	-17.555	-14.1424	-16.8474	-15.3022	1.83571	3.41255	0.707582	2.25277	YPR122W	AXL1	Haploid specific endoprotease of a-factor mating pheromone; performs one of two N-terminal cleavages during maturation of a-factor mating pheromone; required for axial budding pattern of haploid cells
YIL124W	-14.473	-14.8017	-14.147	-14.6302	-15.0754	-15.3695	-14.9812	-14.8252	-14.1676	-13.2759	-13.5784	-13.3236	-14.0863	-14.1211	-16.335	-13.8534	-14.2768	-14.5521	-14.4739	-15.025	-14.2274	-14.8475	-13.3926	0.55112	0.797591	0.177566	1.63241	YIL124W	AYR1	Bifunctional triacylglycerol lipase and 1-acyl DHAP reductase; NADPH-dependent 1-acyl dihydroxyacetone phosphate reductase involved in phosphatidic acid biosynthesis; lipid droplet triacylglycerol lipase involved in the mobilization of non-polar lipids; found in lipid particles
YOR113W	-13.9224	-15.004	-14.5733	-17.4058	-17.6657	-17.6425	-13.9102	-14.4494	-13.9791	-14.95	-15.0958	-16.8942	-14.5993	-14.527	-17.4584	-14.3622	-14.6995	-15.0924	-14.4999	-17.5713	-14.718	-15.5282	-15.6467	3.07146	2.85332	2.04309	1.92465	YOR113W	AZF1	Zinc-finger transcription factor; involved in diauxic shift; in the presence of glucose
YBR068C	-11.8028	-12.5644	-12.6113	-12.1795	-12.3143	-13.0575	-11.9696	-11.7138	-11.7625	-11.0925	-11.7834	-12.3298	-12.4709	-12.7448	-15.0759	-12.0535	-12.2744	-12.0269	-12.3262	-12.5171	-12.1183	-13.4306	-11.7352	0.190932	0.398874	-0.913434	0.781885	YBR068C	BAP2	High-affinity leucine permease; functions as a branched-chain amino acid permease involved in uptake of leucine	-1.2653
YDR046C	-12.8161	-13.2957	-13.1002	-13.4659	-13.9291	-13.9732	-12.7211	-12.9589	-11.9692	-12.4488	-12.8537	-13.1585	-13.792	-13.9148	-15.962	-12.2685	-13.371	-11.8419	-13.0707	-13.7894	-12.4938	-14.5562	-12.8203	0.718711	1.29562	-0.766843	0.969054	YDR046C	BAP3	Amino acid permease; involved in uptake of cysteine	-0.488827	-1.11871
YKR099W	-13.3225	-14.7933	-15.7745	-16.907	-16.6266	-16.6831	-12.9061	-14.2779	-14.5818	-13.2887	-14.2728	-16.8461	-14.0346	-14.5522	-17.7422	-13.1951	-14.0345	-14.5549	-14.6301	-16.7389	-13.9282	-15.443	-14.8026	2.10878	2.81073	1.29593	1.93636	YKR099W	BAS1	Myb-related transcription factor; involved in regulating basal and induced expression of genes of the purine and histidine biosynthesis pathways; also involved in regulation of meiotic recombination at specific genes
YHR208W	-11.4708	-12.5197	-12.3428	-11.7657	-11.6784	-13.741	-11.706	-11.5365	-11.3004	-11.0477	-11.2198	-13.0439	-10.5011	-10.2792	-13.374	-11.0392	-11.0473	-12.6099	-12.1111	-12.395	-11.5655	-11.3847	-11.7704	0.283894	0.829526	1.01028	0.624583	YHR208W	BAT1	Mitochondrial branched-chain amino acid (BCAA) aminotransferase; preferentially involved in BCAA biosynthesis; homolog of murine ECA39; highly expressed during logarithmic phase and repressed during stationary phase; BAT1 has a paralog
YJR148W	-11.7575	-12.8892	-12.7008	-12.5707	-12.2524	-13.6831	-11.8334	-12.6635	-12.7052	-10.9284	-12.0545	-13.5054	-12.4479	-12.2279	-14.0809	-11.1746	-11.2971	-11.7095	-12.4492	-12.8354	-11.3938	-12.9189	-12.1628	0.386231	1.44166	-0.0834823	0.672658	YJR148W	BAT2	Cytosolic branched-chain amino acid (BCAA) aminotransferase; preferentially involved in BCAA catabolism; homolog of murine ECA39; highly expressed during stationary phase and repressed during logarithmic phase; BAT2 has a paralog
YJL020C	-12.6277	-13.7441	-13.518	-15.0652	-14.847	-15.7901	-13.0315	-13.0323	-13.2938	-13.2632	-13.6827	-14.9065	-13.2789	-13.0931	-16.1783	-13.7405	-13.5821	-14.5692	-13.2966	-15.2341	-13.964	-14.1834	-13.9508	1.93749	1.27014	1.05066	1.28331	YJL020C	BBC1	Protein possibly involved in assembly of actin patches; interacts with an actin assembly factor Las17p and with the SH3 domains of Type I myosins Myo3p and Myo5p; localized predominantly to cortical actin patches
YMR237W	-13.064	-14.37	-14.5036	-13.6325	-13.9161	-15.353	-12.9396	-13.4214	-13.2452	-13.4665	-13.7649	-15.2223	-13.4701	-13.3265	-16.9803	-12.4355	-13.2007	-13.291	-13.9792	-14.3005	-12.9757	-14.5923	-14.1512	0.321324	1.3248	-0.291771	0.14928	YMR237W	BCH1	Member of the ChAPs family (Chs5p-Arf1p-binding proteins); members include Bch1p	-0.459641	-0.643636
YKR027W	-14.5915	-15.0283	-15.3769	-16.135	-16.2606	-17.2275	-14.3923	-15.1704	-14.5035	-14.0702	-14.7619	-15.87	-15.377	-15.6703	-18.2657	-13.7032	-14.285	-14.5436	-14.9989	-16.541	-14.1773	-16.4377	-14.9007	1.54211	2.36374	0.103345	1.6403	YKR027W	BCH2	Member of the ChAPs (Chs5p-Arf1p-binding proteins) family; part of the exomer complex with Chs5p to mediate export of specific cargo proteins	0.579299	-0.24852
YJL095W	-13.0022	-14.9612	-15.2334	-16.2855	-16.8336	-18.0051	-12.7567	-13.8389	-14.3049	-13.7616	-14.6364	-16.7325	-14.7414	-14.6788	-17.8063	-13.4863	-13.9119	-15.147	-14.3989	-17.0414	-14.1817	-15.7422	-15.0435	2.64247	2.85967	1.29925	1.99792	YJL095W	BCK1	MAPKKK acting in the protein kinase C signaling pathway; the kinase C signaling pathway controls cell integrity; upon activation by Pkc1p phosphorylates downstream kinases Mkk1p and Mkk2p; MAPKKK is an acronym for mitogen-activated protein (MAP) kinase kinase kinase
YER167W	-12.6717	-14.5485	-14.3638	-16.885	-15.9985	-17.0051	-12.4718	-13.5147	-13.7754	-12.6454	-13.7619	-15.9825	-14.1128	-14.1372	-17.4584	-12.5974	-13.3273	-14.2629	-13.8613	-16.6295	-13.3959	-15.2361	-14.1299	2.76821	3.23368	1.39341	2.49962	YER167W	BCK2	Serine/threonine-rich protein involved in PKC1 signaling pathway; protein kinase C (PKC1) signaling pathway controls cell integrity; overproduction suppresses pkc1 mutations
YDR361C	-14.2985	-13.9706	-14.5216	-15.0165	-14.3661	-14.8699	-13.8216	-13.5786	-13.2046	-13.4314	-13.414	-13.6579	-13.2447	-13.2901	-15.3	-11.8494	-11.4066	-12.4816	-14.2635	-14.7508	-11.9125	-13.9449	-13.5011	0.487293	2.8383	0.805899	1.24974	YDR361C	BCP1	Essential protein involved in nuclear export of Mss4p; Mss4p is a lipid kinase that generates phosphatidylinositol 4
YIL033C	-13.6614	-14.5137	-14.0681	-14.1285	-14.1862	-15.8817	-14.4315	-13.9441	-13.8282	-12.9489	-13.222	-14.2455	-13.2477	-12.9823	-15.2657	-14.2762	-13.9952	-14.6919	-14.0811	-14.7321	-14.3211	-13.8319	-13.4721	0.651044	0.411051	0.900223	1.25999	YIL033C	BCY1	Regulatory subunit of the cyclic AMP-dependent protein kinase (PKA); PKA is a component of a signaling pathway that controls a variety of cellular processes	-0.352284	-1.37339	0.548358
YLR399C	-12.1998	-12.436	-12.5903	-15.1092	-14.5624	-14.4905	-11.1801	-12.0915	-11.6081	-11.9872	-12.6812	-13.3032	-12.4795	-12.5261	-14.3589	-11.9778	-12.0885	-12.1982	-12.4087	-14.7207	-12.0882	-13.1215	-12.6572	2.31203	2.63252	1.59924	2.0635	YLR399C	BDF1	Protein involved in transcription initiation; functions at TATA-containing promoters; associates with the basal transcription factor TFIID; contains two bromodomains; corresponds to the C-terminal region of mammalian TAF1; redundant with Bdf2p; BDF1 has a paralog
YDL070W	-12.3789	-11.9162	-11.9073	-13.4537	-13.2164	-14.0642	-12.3448	-12.3093	-11.5898	-11.7796	-12.1756	-11.7939	-12.5724	-12.6218	-14.1943	-12.2738	-12.3456	-11.7151	-12.0675	-13.5781	-12.1115	-13.1295	-11.9164	1.5106	1.46659	0.448611	1.66172	YDL070W	BDF2	Protein involved in transcription initiation; acts at TATA-containing promoters; associates with the basal transcription factor TFIID; contains two bromodomains; corresponds to the C-terminal region of mammalian TAF1; redundant with Bdf1p; protein abundance increases in response to DNA replication stress; BDF2 has a paralog
YAL060W	-14.055	-14.2478	-13.5072	-14.0745	-14.6227	-14.527	-13.8373	-14.2375	-13.4322	-13.0507	-13.7819	-13.1882	-13.8897	-13.5939	-14.7035	-13.2786	-13.1513	-13.1132	-13.9367	-14.4081	-13.181	-14.0623	-13.3403	0.471418	1.22706	0.345744	1.06784	YAL060W	BDH1	NAD-dependent (R	other	-0.544442	-0.557383	-0.00612056
YAL061W	-16.553	-16.4078	-15.1582	-17.0225	-17.7305	-17.4201	-16.7455	-16.4684	-15.8788	-15.5395	-16.1996	-14.597	-16.4428	-16.3586	-17.2213	-17.1247	-16.7371	-14.9852	-16.0397	-17.391	-16.2823	-16.6743	-15.4454	1.35136	1.10874	0.716789	1.94567	YAL061W	BDH2	Putative medium-chain alcohol dehydrogenase with similarity to BDH1; transcription induced by constitutively active PDR1 and PDR3
YNL039W	-14.7493	-14.5241	-14.7963	-18.2855	-17.6657	-18.353	-13.2789	-14.4411	-13.745	-14.4094	-14.85	-15.7108	-14.8356	-14.5098	-17.4584	-13.9876	-14.1671	-14.8089	-14.6899	-18.1014	-14.3212	-15.6013	-14.9901	3.41152	3.78021	2.50014	3.11133	YNL039W	BDP1	Essential subunit of RNA polymerase III transcription factor (TFIIIB); TFIIIB is involved in transcription of genes encoding tRNAs	2.14827
YOL164W	-15.073	-16.4078	-16.4717	-16.1092	-16.2606	-17.5645	-14.3355	-15.2054	-15.4231	-13.9011	-14.5361	-15.4018	-16.0346	-16.8998	-17.7422	-12.626	-12.7415	-13.7092	-15.9842	-16.6448	-13.0255	-16.8922	-14.613	0.660577	3.61921	-0.247407	2.03174	YOL164W	BDS1	Bacterially-derived sulfatase; required for use of alkyl- and aryl-sulfates as sulfur sources
YBR200W	-14.2879	-14.4466	-14.7531	-15.4865	-14.996	-15.2733	-14.1312	-14.5246	-13.7227	-13.6881	-14.2227	-14.8461	-14.2595	-14.1024	-16.1572	-13.1649	-13.8082	-13.2116	-14.4959	-15.2519	-13.3949	-14.8397	-14.2523	0.756058	1.857	0.412218	0.999602	YBR200W	BEM1	Protein containing SH3-domains; involved in establishing cell polarity and morphogenesis; functions as a scaffold protein for complexes that include Cdc24p	0.0603528
YER155C	-10.6589	-12.3369	-12.7919	-14.0255	-14.3888	-15.1686	-10.6316	-11.875	-12.0463	-11.9872	-12.7734	-14.4237	-12.4581	-12.562	-16.0563	-11.7205	-12.1701	-13.0558	-11.9292	-14.5276	-12.3155	-13.6921	-13.0614	2.5984	2.21216	0.835509	1.46619	YER155C	BEM2	Rho GTPase activating protein (RhoGAP); involved in the control of cytoskeleton organization and cellular morphogenesis; required for bud emergence; potential GAP for Rho4p
YPL115C	-13.1475	-14.8101	-15.1924	-15.6075	-16.086	-16.527	-12.4852	-13.7179	-14.2111	-13.7776	-14.4697	-15.9189	-14.2272	-14.1909	-16.335	-12.7925	-13.416	-14.1028	-14.3834	-16.0735	-13.4371	-14.9177	-14.7221	1.69014	2.63642	1.15578	1.35144	YPL115C	BEM3	Rho GTPase activating protein (RhoGAP); involved in control of the cytoskeleton organization; targets the essential Rho-GTPase Cdc42p
YPL161C	-15.5279	-15.4466	-16.0393	-17.3748	-17.3031	-16.8124	-15.9929	-16.0704	-14.9681	-14.8708	-15.79	-16.049	-15.8714	-15.8948	-18.6808	-16.1419	-16.3675	-15.8501	-15.6713	-17.1634	-16.1199	-16.8157	-15.5699	1.49216	1.04358	0.347775	1.59352	YPL161C	BEM4	Protein involved in establishment of cell polarity and bud emergence; interacts with the Rho1p small GTP-binding protein and with the Rho-type GTPase Cdc42p; involved in maintenance of proper telomere length
YLR412W	-13.5721	-15.0782	-14.732	-14.9126	-15.501	-16.14	-13.1722	-13.5982	-13.8604	-12.3067	-12.7565	-14.012	-14.1426	-14.566	-18.1783	-11.9315	-12.1732	-13.4615	-14.4608	-15.5179	-12.5221	-15.629	-13.0251	1.0571	2.99582	-0.111084	2.49282	YLR412W	BER1	Protein involved in microtubule-related processes; GFP-fusion protein localizes to the cytoplasm and is induced in response to the DNA-damaging agent MMS; YLR412W is not an essential gene; similar to Arabidopsis SRR1 gene
YIL004C_exon	-15.658	-15.5626	-15.9008	-16.5371	-16.7059	-16.4201	-15.6134	-15.7693	-14.5718	-14.3486	-14.6004	-14.0422	-15.9459	-16.1024	-16.8734	-14.2667	-14.2981	-14.8677	-15.7072	-16.5543	-14.4775	-16.3072	-14.3304	0.847189	2.07686	0.247107	2.22397	YIL004C	BET1	Type II membrane protein required for vesicular transport; required for vesicular transport between the endoplasmic reticulum and Golgi complex; v-SNARE with similarity to synaptobrevins
YPR176C	-15.5033	-15.5415	-15.5072	-15.6348	-15.2077	-15.6831	-15.5866	-15.2594	-14.6898	-14.6712	-14.6864	-14.4326	-15.7086	-15.1401	-16.651	-14.1906	-14.085	-14.0319	-15.5173	-15.5085	-14.1025	-15.8332	-14.5967	-0.00877662	1.40607	-0.324702	0.911787	YPR176C	BET2	Beta subunit of Type II geranylgeranyltransferase; required for vesicular transport between the endoplasmic reticulum and the Golgi; provides a membrane attachment moiety to Rab-like proteins Ypt1p and Sec4p; human homolog RABGGTB can complement yeast BET2 mutant
YKR068C	-15.0913	-14.5662	-14.4965	-15.5895	-15.2546	-15.4201	-15.2075	-14.9619	-13.5162	-13.5059	-13.456	-13.5313	-14.2714	-14.3672	-15.5378	-14.2906	-14.3885	-14.1111	-14.718	-15.4214	-14.2634	-14.7255	-13.4977	0.703436	1.15804	0.695955	1.9237	YKR068C	BET3	Core component of transport protein particle (TRAPP) complexes I-III; TRAPP complexes are related multimeric guanine nucleotide-exchange factors for the GTPase Ypt1	0.34409
YJL031C_exon	-14.9597	-14.8443	-14.5733	-17.257	-16.9936	-16.353	-15.2559	-15.0608	-14.4022	-13.5293	-14.1572	-13.8227	-14.7414	-14.6597	-16.7739	-13.5803	-14.0345	-13.7443	-14.7924	-16.8678	-13.7864	-15.3917	-13.8364	2.07544	3.08143	1.47618	3.03143	YJL031C	BET4	Alpha subunit of Type II geranylgeranyltransferase; required for vesicular transport between the endoplasmic reticulum and the Golgi; provides a membrane attachment moiety to Rab-like proteins Ypt1p and Sec4p
YML077W	-15.1475	-15.245	-15.5144	-16.9294	-16.4455	-16.6831	-15.2075	-14.9679	-14.4627	-13.2081	-13.3461	-14.1695	-14.5261	-15.019	-18.0958	-13.4617	-13.2007	-14.5721	-15.3023	-16.686	-13.7448	-15.8803	-13.5746	1.38374	2.9412	0.805729	3.11144	YML077W	BET5	Core component of transport protein particle (TRAPP) complexes I-III; TRAPP complexes are related multimeric guanine nucleotide-exchange factors for the GTPase Ypt1p	0.453864
YOR198C	-11.4552	-12.4198	-12.47	-12.3729	-12.2916	-13.9298	-11.3636	-11.6799	-11.4397	-11.5092	-11.5592	-13.3569	-11.0181	-10.9866	-14.0036	-10.4967	-11.0611	-11.9229	-12.115	-12.8648	-11.1603	-12.0028	-12.1418	0.749761	1.7045	0.861959	0.722966	YOR198C	BFR1	Component of mRNP complexes associated with polyribosomes; involved in localization of mRNAs to P bodies; implicated in secretion and nuclear segregation; multicopy suppressor of BFA (Brefeldin A) sensitivity
YDR299W	-14.4144	-13.9265	-15.2216	-16.3444	-15.8973	-16.14	-14.3962	-14.764	-14.3904	-13.7756	-14.0996	-14.9314	-13.8782	-13.8106	-16.7739	-13.9041	-14.3333	-14.8783	-14.5208	-16.1273	-14.3719	-14.8209	-14.2688	1.60644	1.75537	1.30636	1.85841	YDR299W	BFR2	Component of the SSU and 90S preribosomes; involved in pre-18S rRNA processing; binds to U3 snoRNA and Mpp10p; multicopy suppressor of sensitivity to Brefeldin A; expression is induced during lag phase and also by cold shock
YGR282C	-11.2709	-12.946	-12.6376	-11.1076	-11.7274	-14.0913	-12.2647	-11.8272	-11.9388	-10.9636	-11.1043	-12.2242	-11.3486	-11.6952	-15.0466	-11.9885	-11.81	-13.1353	-12.2848	-12.3088	-12.3113	-12.6968	-11.4307	0.0239442	-0.00248295	-0.388009	0.878073	YGR282C	BGL2	Endo-beta-1
YHR101C_exon	-16.5786	-17.3951	-17.2275	-18.47	-17.8697	-18.112	-16.0527	-16.3003	-15.9902	-15.69	-15.9711	-17.049	-17.055	-17.3518	-19.2657	-14.517	-14.6843	-15.7298	-17.067	-18.1505	-14.977	-17.8908	-16.2367	1.0835	3.17352	0.259703	1.91385	YHR101C	BIG1	Integral membrane protein of the endoplasmic reticulum; required for normal content of cell wall beta-1
YCL029C	-14.4972	-15.4731	-16.2756	-17.5718	-16.8881	-17.5645	-13.6477	-14.6418	-15.0036	-13.5705	-14.2448	-16.3846	-14.7707	-15.0271	-18.0958	-13.573	-14.0609	-15.4092	-15.4153	-17.3415	-14.3477	-15.9645	-14.7333	1.92618	2.99375	1.37693	2.60821	YCL029C	BIK1	Microtubule-associated protein; component of the interface between microtubules and kinetochore
YOR304C-A	-16.216	-17.1836	-17.9488	-18.6075	-17.3921	-18.353	-15.4842	-15.801	-16.7754	-13.3802	-13.6219	-14.87	-15.6374	-16.3723	-19.6808	-11.9841	-11.7913	-13.8624	-17.1161	-18.1175	-12.5459	-17.2302	-13.9574	1.00141	5.57159	0.887352	4.16016	YOR304C-A	BIL1	Protein that binds Bud6p and has a role in actin cable assembly; involved in the Bnr1p-dependent pathway of cable assembly; localizes to bud tip and bud neck
YER016W	-14.7935	-14.1973	-14.3934	-17.8001	-16.9446	-16.6425	-13.8693	-14.8252	-13.5437	-14.5361	-14.5601	-14.6528	-14.9749	-14.8727	-16.3589	-14.1311	-14.6628	-14.31	-14.4614	-17.1291	-14.368	-15.4021	-14.583	2.66771	2.7611	1.72696	2.5461	YER016W	BIM1	Microtubule plus end-tracking protein; together with Kar9p makes up the cortical microtubule capture site and delays the exit from mitosis when the spindle is oriented abnormally; homolog of human end binding protein 1 (EB1)
YGR286C	-14.3091	-14.7685	-14.7404	-15.7396	-15.4489	-15.8351	-14.5175	-14.947	-14.3049	-13.2802	-13.8166	-14.1439	-14.4873	-14.8485	-16.0958	-13.7738	-14.285	-14.9106	-14.606	-15.6746	-14.3231	-15.1439	-13.7469	1.06855	1.35141	0.530685	1.92768	YGR286C	BIO2	Biotin synthase; catalyzes the conversion of dethiobiotin to biotin
YJR089W	-14.6377	-14.8356	-14.9833	-17.9294	-17.8336	-17.4201	-13.7505	-14.947	-14.272	-14.4601	-15.139	-16.1045	-15.4095	-15.3518	-17.3115	-14.2954	-14.8177	-14.6488	-14.8189	-17.7277	-14.5873	-16.0243	-15.2345	2.90881	3.14042	1.70343	2.49319	YJR089W	BIR1	Subunit of chromosomal passenger complex (CPC); CPC is comprised of Ipl1p-Sli15p-Bir1p-Nbl1p and regulates chromosome segregation; required for chromosome bi-orientation and for spindle assembly checkpoint activation upon reduced sister kinetochore tension; relative distribution to shortened microtubules increases upon DNA replication stress; sumoylated in an Mms21p-dependent manner; human surviv…
YKL061W	-16.3859	-16.0481	-16.2513	-19.47	-19.2193	-18.2275	-15.9467	-15.5071	-15.7301	-14.2149	-14.4472	-15.2146	-16.1731	-15.3689	-20.2657	-14.5951	-14.2209	-15.0201	-16.2284	-18.9722	-14.612	-17.2692	-14.6255	2.74379	4.36019	1.703	4.34668	YKL061W	BLI1	Subunit of the BLOC-1 complex involved in endosomal maturation; interacts with Msb3p; green fluorescent protein (GFP)-fusion protein localizes to the endosome
YFL007W	-11.5063	-12.1247	-12.5207	-13.1879	-13.3565	-14.5836	-11.9531	-12.691	-12.2904	-12.7138	-13.2434	-13.922	-12.7362	-12.7271	-15.0084	-12.6817	-12.9594	-12.9025	-12.0506	-13.7093	-12.8479	-13.4905	-13.2931	1.65877	0.861459	0.218796	0.416281	YFL007W	BLM10	Proteasome activator; binds the core proteasome (CP) and stimulates proteasome-mediated protein degradation by inducing gate opening; required for sequestering CP into proteasome storage granule (PSG) during quiescent phase and for nuclear import of CP in proliferating cells; required for resistance to bleomycin
YER177W	-11.1601	-11.2368	-10.8891	-10.9489	-10.9466	-11.8152	-11.8177	-11.2207	-10.5158	-10.2091	-10.2291	-9.67162	-10.0295	-9.95621	-11.2406	-10.7	-10.1279	-9.26902	-11.0953	-11.2369	-10.0323	-10.4088	-10.0366	0.141576	1.2046	0.82815	1.2003	YER177W	BMH1	14-3-3 protein	BMH2	that arose from whole genome duplication	gene	other	-0.41198	-0.579846	0.476285
YDR099W	-11.9122	-13.3241	-13.0602	-13.0606	-13.1546	-14.2733	-12.3033	-12.3222	-12.2156	-11.1327	-11.34	-12.9744	-11.1727	-11.1453	-14.2771	-10.8077	-10.9447	-12.1556	-12.7655	-13.4961	-11.3026	-12.1983	-11.8157	0.730635	2.19349	1.29779	1.68046	YDR099W	BMH2	14-3-3 protein	other	0.0681803	0.409046	0.945925
YPL217C	-12.839	-12.0789	-12.8659	-15.5371	-15.165	-14.9176	-12.4485	-13.0907	-12.075	-13.7033	-14.0429	-14.1439	-13.4145	-12.9331	-14.6291	-13.4563	-13.8573	-13.2239	-12.5946	-15.2066	-13.5125	-13.6589	-13.9634	2.61198	1.69406	1.54768	1.24321	YPL217C	BMS1	GTPase required for ribosomal subunit synthesis and rRNA processing; required for synthesis of 40S ribosomal subunits and for processing the 35S pre-rRNA at sites A0	1.19581
YBR141C	-15.9597	-16.1836	-17.0289	-17.644	-17.1182	-17.4201	-15.2489	-16.0899	-15.8302	-15.0195	-15.2657	-16.0764	-15.4029	-15.3689	-17.6219	-14.2362	-14.1976	-15.1817	-16.3907	-17.3941	-14.5385	-16.1312	-15.4539	1.00337	2.8556	1.26286	1.9402	YBR141C	BMT2	Nucleolar S-adenosylmethionine-dependent rRNA methyltransferase; methylates adenine (m1A) of the large subunit (LSU) rRNA at position 2142; belongs to Rossmann fold superfamily; green fluorescent protein (GFP)-fusion protein localizes to the nucleolus; YBR141C is not an essential gene
YIL096C	-15.5915	-15.0431	-15.6744	-17.229	-16.9836	-16.527	-14.8586	-14.9091	-14.4658	-14.0148	-14.0214	-15.1919	-14.4328	-14.7177	-16.9082	-13.9547	-13.9792	-14.9289	-15.4363	-16.9132	-14.2876	-15.3529	-14.4093	1.47687	2.6256	1.56031	2.50386	YIL096C	BMT5	Methyltransferase required for m3U2634 methylation of the 25S rRNA; S-adenosylmethionine-dependent; associates with precursors of the 60S ribosomal subunit; predicted to be involved in ribosome biogenesis
YJR025C	-15.1961	-15.3576	-14.9537	-15.4137	-15.2666	-15.2578	-15.9812	-16.064	-15.2007	-13.8644	-13.985	-13.8521	-14.792	-14.2342	-15.8564	-14.3672	-14.1491	-14.4325	-15.1691	-15.3127	-14.3163	-14.9608	-13.9005	0.143581	0.996427	0.351859	1.41222	YJR025C	BNA1	3-hydroxyanthranilic acid dioxygenase; required for the de novo biosynthesis of NAD from tryptophan via kynurenine; expression regulated by Hst1p
YJL060W	-14.6377	-15.6657	-15.0341	-14.7595	-14.9422	-17.0051	-15.3731	-14.983	-14.9334	-14.4992	-14.7619	-15.2146	-14.4632	-14.3654	-18.0958	-15.5686	-15.3435	-16.4143	-15.1125	-15.5689	-15.7755	-15.6415	-14.8253	0.456406	-0.206541	-0.0725578	0.743666	YJL060W	BNA3	Kynurenine aminotransferase; catalyzes formation of kynurenic acid from kynurenine; potential Cdc28p substrate
YBL098W	-16.064	-15.6657	-15.9008	-15.1745	-15.4835	-15.3206	-16.4596	-15.8722	-15.04	-15.1177	-15.0107	-15.0153	-15.6069	-15.3281	-16.3831	-15.3173	-15.1521	-15.1007	-15.8769	-15.3262	-15.19	-15.7727	-15.0479	-0.550672	0.136156	-0.446521	0.278278	YBL098W	BNA4	Kynurenine 3-monooxygenase; required for the de novo biosynthesis of NAD from tryptophan via kynurenine; expression regulated by Hst1p; putative therapeutic target for Huntington disease
YLR231C	-14.658	-14.5877	-14.5808	-14.9579	-15.2726	-15.0575	-14.8164	-14.9062	-13.8422	-14.1253	-14.4697	-14.0388	-14.3673	-14.0853	-14.999	-14.4699	-14.3797	-13.8123	-14.6088	-15.096	-14.2206	-14.4839	-14.2113	0.487153	0.875369	0.612128	0.884729	YLR231C	BNA5	Kynureninase; required for the de novo biosynthesis of NAD from tryptophan via kynurenine; expression regulated by Hst1p
YFR047C	-14.4317	-14.8926	-14.6988	-14.1846	-13.9886	-15.5086	-14.8321	-14.574	-13.8665	-13.3176	-13.526	-13.855	-14.1787	-13.9777	-16.1783	-14.2316	-14.1899	-13.725	-14.6744	-14.5606	-14.0488	-14.7782	-13.5662	-0.11377	0.511753	-0.217623	0.994402	YFR047C	BNA6	Quinolinate phosphoribosyl transferase; required for the de novo biosynthesis of NAD from tryptophan via kynurenine; expression regulated by Hst1p
YDR428C	-15.9936	-16.2507	-16.1138	-15.896	-15.596	-16.8582	-15.065	-15.4726	-15.4171	-14.8162	-15.1862	-16.177	-15.3139	-15.4073	-18.4584	-13.9759	-13.7734	-15.2262	-16.1194	-16.1167	-14.3251	-16.3932	-15.3931	-0.00263125	1.7916	-0.276448	0.723602	YDR428C	BNA7	Formylkynurenine formamidase; involved in the de novo biosynthesis of NAD from tryptophan via kynurenine
YNL271C	-11.7029	-12.6336	-12.8273	-15.8526	-16.5661	-15.8817	-11.1005	-12.5843	-11.754	-12.6518	-13.456	-14.7882	-13.5441	-13.3484	-15.7579	-12.373	-12.8224	-12.7796	-12.388	-16.1001	-12.6583	-14.2168	-13.632	3.71217	3.44182	1.88334	2.46815	YNL271C	BNI1	Formin; polarisome component; nucleates the formation of linear actin filaments
YNL233W	-14.0109	-15.0833	-15.4858	-17.2015	-16.9738	-18.112	-14.3542	-14.6322	-14.9593	-14.3249	-14.9126	-16.6684	-14.3451	-14.0839	-17.3589	-14.4781	-14.5582	-16.3052	-14.86	-17.4291	-15.1138	-15.2626	-15.302	2.56908	2.31526	2.16646	2.12713	YNL233W	BNI4	Targeting subunit for Glc7p protein phosphatase; localized to the bud neck
YNL166C	-14.7639	-14.6023	-14.7832	-17.5371	-16.6266	-16.8582	-14.7856	-15.2521	-14.1626	-14.1304	-14.46	-15.1622	-14.2272	-14.2093	-17.0958	-14.1749	-14.6417	-15.1385	-14.7164	-17.0073	-14.6517	-15.1774	-14.5842	2.29085	2.3556	1.82985	2.42309	YNL166C	BNI5	Linker protein responsible for recruitment of myosin to the bud neck; interacts with the C-terminal extensions of septins Cdc11p and Shs1p and binds Myo1p to promote cytokinesis
YIL159W	-14.3306	-15.6581	-16.3253	-17.7595	-18.3406	-18.2275	-13.8009	-15.1162	-15.1956	-14.7876	-15.5584	-16.7996	-15.8714	-15.7578	-19.0958	-14.4509	-15.2007	-15.9967	-15.438	-18.1092	-15.2161	-16.9083	-15.7152	2.67114	2.89307	1.20084	2.39396	YIL159W	BNR1	Formin; nucleates the formation of linear actin filaments; involved in processes such as budding and mitotic spindle orientation which require the formation of polarized actin cables; activity is regulated by Hof1p and by the Bud14p-Kel1p-Kel2p complex; dephosphorylated and delocalized from the division site in a Glc7p/Ref2p-dependent manner; functionally redundant with BNI1
YGR230W	-16.9936	-18.5275	-18.1138	-17.229	-18.1511	-18.0051	-17.5091	-17.4515	-16.9902	-15.0386	-15.1468	-15.7882	-16.792	-17.2983	-19.6808	-15.1376	-15.4718	-16.7107	-17.8783	-17.795	-15.7734	-17.9237	-15.3245	-0.0832828	2.02167	-0.128655	2.47051	YGR230W	BNS1	Protein of unknown function; overexpression bypasses need for Spo12p	-0.48052
YBL085W	-12.7313	-14.4206	-14.7278	-17.2855	-17.3155	-17.4201	-12.4966	-13.4031	-13.5919	-12.6853	-13.7131	-15.6684	-13.9364	-13.9048	-17.7422	-13.2655	-13.7027	-14.8677	-13.9599	-17.3404	-13.9453	-15.1944	-14.0222	3.38048	3.39508	2.14594	3.31814	YBL085W	BOI1	Protein implicated in polar growth; functionally redundant with Boi2p; interacts with bud-emergence protein Bem1p; contains an SH3 (src homology 3) domain and a PH (pleckstrin homology) domain; relocalizes from bud neck to cytoplasm upon DNA replication stress; BOI1 has a paralog
YER114C	-12.8104	-13.7788	-14.3967	-15.4058	-15.3661	-16.4549	-12.1589	-13.1465	-13.1193	-13.2013	-13.829	-15.1403	-13.5368	-13.3663	-16.1365	-12.3167	-12.4004	-12.7821	-13.662	-15.7423	-12.4997	-14.3465	-14.0569	2.08031	3.24255	1.39574	1.6854	YER114C	BOI2	Protein implicated in polar growth	1.04387
YGL220W	-14.585	-14.9242	-15.1639	-15.5544	-15.228	-15.7039	-14.2349	-14.3879	-14.2966	-12.4746	-12.6093	-13.3506	-14.5586	-14.56	-17.4078	-13.3942	-13.1686	-14.7044	-14.891	-15.4954	-13.7557	-15.5088	-12.8115	0.604396	1.7397	-0.0133745	2.68391	YGL220W	BOL2	Cytosolic protein involved in repression of iron regulon transcription; forms an iron-independent complex with Fra1p	-0.365239
YAL046C	-15.943	-16.1945	-16.5884	-15.0714	-15.2939	-15.4549	-16.3962	-15.37	-15.2856	-14.1202	-13.8766	-14.1659	-15.4029	-15.5878	-17.4584	-16.0251	-15.8634	-16.4247	-16.242	-15.2734	-16.1044	-16.1497	-14.0542	-0.968577	-0.831013	-0.87633	1.21915	YAL046C	BOL3	Protein involved in Fe-S cluster transfer to mitochondrial clients; protects [4Fe-4S] clusters from damage due to oxidative stress by acting along with Nfu1p at a late step in the transfer of [4Fe-4S] clusters from the ISA complex to mitochondrial client proteins like lipoate synthase and succinate dehydrogenase; sequence similarity to human BOLA family member
YNL275W	-15.1571	-16.6133	-16.3253	-16.644	-16.6816	-17.8124	-14.678	-15.5649	-15.1651	-14.0243	-14.9919	-16.2223	-16.0244	-16.4872	-19.2657	-13.4072	-14.4514	-14.9289	-16.0319	-17.046	-14.2625	-17.2591	-15.0795	1.01411	2.78352	-0.213123	1.96652	YNL275W	BOR1	Boron efflux transporter of the plasma membrane; binds HCO3-	-0.564988
YLR078C_exon	-14.5156	-15.0681	-15.3127	-15.2641	-15.1155	-15.3046	-14.0497	-14.5027	-14.3556	-12.6947	-13.1371	-13.0541	-14.8489	-14.9478	-15.8228	-12.6275	-12.8006	-13.0618	-14.9655	-15.2281	-12.83	-15.2065	-12.962	0.262589	2.39809	0.0215422	2.26609	YLR078C	BOS1	v-SNARE (vesicle specific SNAP receptor); localized to the endoplasmic reticulum membrane and necessary for vesicular transport from the ER to the Golgi; required for efficient nuclear fusion during mating
YCR032W	-13.1215	-13.9379	-14.4033	-15.9869	-16.7388	-16.527	-12.6396	-14.1499	-13.7282	-13.9591	-14.7819	-15.4281	-15.0244	-15.038	-17.3589	-13.2281	-13.9464	-13.9852	-13.8209	-16.4176	-13.7199	-15.8071	-14.7231	2.59666	2.69766	0.610478	1.69453	YCR032W	BPH1	Protein homologous to Chediak-Higashi syndrome and Beige proteins; both of which are implicated in disease syndromes in human and mouse
YDL141W	-13.9347	-15.0935	-15.1582	-14.1092	-14.3046	-16.3206	-13.341	-13.7357	-14.2085	-14.0266	-14.3203	-15.9567	-14.0706	-13.9478	-17.4078	-12.6405	-12.6843	-14.0103	-14.7288	-14.9115	-13.1117	-15.142	-14.7679	0.182649	1.7998	-0.230572	0.143602	YDL141W	BPL1	Biotin:apoprotein ligase; covalently modifies proteins with the addition of biotin
YLL015W	-13.5883	-14.6355	-14.5036	-16.0468	-16.2077	-16.9055	-13.478	-14.3503	-13.8084	-13.7636	-14.6129	-15.4106	-15.2895	-15.0463	-18.0958	-14.097	-14.5444	-14.502	-14.2425	-16.3867	-14.3811	-16.1439	-14.5957	2.1442	2.00553	0.242802	1.79097	YLL015W	BPT1	ABC type transmembrane transporter of MRP/CFTR family; found in vacuolar membrane
YDL074C	-12.8604	-13.6657	-14.3638	-16.6256	-16.5661	-16.4905	-12.3923	-13.462	-13.1892	-12.5532	-13.4039	-14.9567	-13.4581	-13.7287	-16.7422	-12.296	-13.416	-13.7187	-13.63	-16.5607	-13.1436	-14.643	-13.6379	2.93077	3.41719	1.91775	2.92283	YDL074C	BRE1	E3 ubiquitin ligase; forms heterodimer with Rad6p to regulate K63 polyubiquitination in response to oxidative stress and to monoubiquinate histone H2B-K123	1.31055	1.63275	1.56588
YLR015W	-15.3306	-15.0332	-15.5072	-17.0965	-17.2786	-17.0575	-14.4883	-15.0704	-14.7526	-14.7876	-15.1996	-15.285	-15.2774	-15.0002	-16.7422	-13.9876	-14.1284	-14.3028	-15.2903	-17.1442	-14.1396	-15.6733	-15.0908	1.85389	3.00464	1.47097	2.05346	YLR015W	BRE2	Subunit of COMPASS (Set1C) complex; COMPASS methylates Lys4 of histone H3 and functions in silencing at telomeres; has a C-terminal Sdc1 Dpy-30 Interaction (SDI) domain that mediates binding to Sdc1p; similar to trithorax-group protein ASH2L
YDL231C	-12.7224	-14.4078	-14.3412	-13.767	-14.4852	-16.4201	-12.1056	-13.4	-13.3021	-12.359	-13.5353	-15.133	-14.453	-14.9249	-17.8734	-11.7447	-12.4727	-13.0558	-13.8238	-14.8908	-12.4244	-15.7504	-13.6758	1.06697	2.46639	-0.859649	1.215	YDL231C	BRE4	Zinc finger protein containing five transmembrane domains; null mutant exhibits strongly fragmented vacuoles and sensitivity to brefeldin A
YNR051C	-11.8791	-13.1822	-13.3983	-15.8419	-16.086	-15.6226	-11.4893	-12.4876	-12.0463	-11.5622	-12.4476	-13.6373	-12.7045	-12.7874	-15.8734	-11.2342	-12.0711	-12.1524	-12.8199	-15.8502	-11.8192	-13.7884	-12.549	3.03029	4.03094	2.06174	3.30114	YNR051C	BRE5	Ubiquitin protease cofactor; forms deubiquitination complex with Ubp3p that coregulates anterograde and retrograde transport between the endoplasmic reticulum and Golgi compartments; null is sensitive to brefeldin A
YGR246C	-14.553	-14.5698	-15.1303	-18.0225	-17.0035	-17.353	-14.1056	-14.7562	-14.4474	-14.6308	-15.0178	-15.464	-15.1022	-15.019	-16.7739	-14.0596	-14.6607	-14.2285	-14.751	-17.4597	-14.3163	-15.6317	-15.0375	2.70864	3.14342	1.828	2.42214	YGR246C	BRF1	TFIIIB B-related factor; one of three subunits of RNA polymerase III transcription initiation factor TFIIIB
YHR036W	-15.0022	-16.0481	-15.9008	-17.3147	-17.7305	-18.0051	-14.941	-15.5604	-15.4171	-13.9187	-14.7073	-16.0904	-15.519	-15.731	-19.9438	-14.7789	-14.9673	-14.9738	-15.6504	-17.6834	-14.9067	-17.0646	-14.9055	2.03305	2.77677	0.618847	2.77796	YHR036W	BRL1	Essential nuclear envelope/ER integral membrane protein; interacts and functions with Apq12p and Brr6p in lipid homeostasis; mutants are defective in nuclear pore complex biogenesis
YBL097W	-15.9765	-14.6811	-15.2513	-18.8419	-18.2908	-17.112	-14.9812	-16.3079	-14.3556	-17.058	-17.1677	-17.022	-17.0144	-16.8899	-17.4078	-15.0535	-15.0878	-14.5865	-15.303	-18.0816	-14.9093	-17.104	-17.0826	2.7786	3.17231	0.977581	0.999025	YBL097W	BRN1	Subunit of the condensin complex; required for chromosome condensation and for clustering of tRNA genes at the nucleolus; may influence multiple aspects of chromosome transmission
YPL084W	-13.4881	-13.7281	-13.751	-15.148	-15.3661	-15.9544	-13.7806	-13.9236	-13.3146	-13.8837	-14.3816	-15.4823	-13.97	-13.9023	-16.651	-13.7096	-14.2303	-14.3612	-13.6557	-15.4895	-14.1004	-14.8411	-14.5825	1.83381	1.38913	0.648437	0.907015	YPL084W	BRO1	Cytoplasmic class E vacuolar protein sorting (VPS) factor; coordinates deubiquitination in the multivesicular body (MVB) pathway by recruiting Doa4p to endosomes
YPR057W	-14.9183	-15.2855	-15.6906	-17.1745	-17.1074	-17.4905	-13.5538	-14.6133	-14.2774	-13.6472	-14.452	-15.4281	-15.2595	-15.4798	-18.0958	-13.2596	-13.4196	-13.9512	-15.2981	-17.2575	-13.5435	-16.2784	-14.5091	1.95933	3.714	0.979101	2.74836	YPR057W	BRR1	snRNP protein component of spliceosomal snRNPs; required for pre-mRNA splicing and snRNP biogenesis; in null mutant newly-synthesized snRNAs are destabilized and 3'-end processing is slowed
YER172C	-12.4274	-12.9706	-13.3671	-15.4865	-15.4905	-15.403	-12.4069	-13.368	-13.1328	-13.5809	-13.9861	-15.1045	-13.6845	-13.6357	-16.116	-13.3185	-13.7315	-13.7738	-12.9217	-15.46	-13.6079	-14.4787	-14.2238	2.53831	1.85206	0.981267	1.23615	YER172C	BRR2	RNA-dependent ATPase RNA helicase (DEIH box); required for disruption of U4/U6 base-pairing in native snRNPs to activate the spliceosome for catalysis; homologous to human U5-200kD
YGL247W	-16.4087	-16.5841	-16.4858	-17.885	-17.1074	-16.8582	-15.9467	-15.8722	-15.4971	-13.9055	-14.3439	-14.602	-16.2185	-16.731	-18.0958	-14.2316	-14.1417	-14.8157	-16.4929	-17.2835	-14.3963	-17.0151	-14.2838	0.790682	2.88722	0.268439	2.99976	YGL247W	BRR6	Essential nuclear envelope integral membrane protein; interacts and functions with Apq12p and Brl1p in lipid homeostasis; mutants are defective in nuclear pore complex biogenesis	-0.0834263
YOL077C	-13.0044	-13.0124	-13.2498	-13.8314	-13.4421	-14.4905	-13.0758	-12.9229	-12.3307	-12.2611	-12.1644	-13.3569	-11.9718	-12.224	-15.0466	-13.1951	-13.2327	-13.9833	-13.0889	-13.9213	-13.4704	-13.0808	-12.5941	0.832451	0.450985	0.84053	1.32719	YOL077C	BRX1	Nucleolar protein; constituent of 66S pre-ribosomal particles; depletion leads to defects in rRNA processing and a block in the assembly of large ribosomal subunits; possesses a sigma(70)-like RNA-binding motif
YDL037C	-12.081	-14.7162	-15.3769	-14.2186	-14.2862	-16.4549	-12.8151	-12.983	-14.633	-12.1602	-13.2686	-14.4549	-13.4228	-13.56	-17.1783	-11.0084	-11.1363	-12.2629	-14.058	-14.9866	-11.4692	-14.7204	-13.2946	0.928539	3.51737	0.26621	1.692	YDL037C	BSC1	Protein of unconfirmed function; similar to cell surface flocculin Flo11p; ORF exhibits genomic organization compatible with a translational readthrough-dependent mode of expression; in W303 strain one continuous open reading frame comprising of YDL037C
YDR275W	-14.479	-14.4238	-14.2513	-16.8419	-16.6578	-16.527	-13.2969	-14.4431	-13.2559	-13.8517	-14.3664	-13.8432	-15.5696	-15.4215	-17.2657	-13.2608	-13.1626	-12.161	-14.3847	-16.6756	-12.8615	-16.0856	-14.0204	2.29084	3.81412	0.589972	2.65516	YDR275W	BSC2	Protein of unknown function; ORF exhibits genomic organization compatible with a translational readthrough-dependent mode of expression; null mutant displays increased translation rate and increased readthrough of premature stop codons; BSC2 has a paralog
YOL137W	-15.7135	-17.228	-17.0708	-16.3902	-16.7984	-18.353	-15.6134	-15.989	-16.232	-14.7876	-15.4552	-16.8227	-16.377	-16.4286	-18.9438	-13.884	-14.4151	-15.5157	-16.6707	-17.1806	-14.6049	-17.2498	-15.6885	0.509807	2.57561	-0.0692457	1.49205	YOL137W	BSC6	Protein of unknown function with 8 putative transmembrane segments; ORF exhibits genomic organization compatible with a translational readthrough-dependent mode of expression
YBR290W	-15.2261	-14.3301	-14.2099	-18.0714	-17.6343	-17.0051	-15.1606	-14.9411	-13.8006	-14.0314	-14.1046	-14.177	-14.8489	-14.6305	-17.5109	-15.2316	-15.1343	-14.989	-14.5887	-17.5703	-15.1183	-15.6634	-14.1043	2.98158	2.45197	1.90683	3.46594	YBR290W	BSD2	Heavy metal ion homeostasis protein; facilitates trafficking of Smf1p and Smf2p metal transporters to vacuole where they are degraded; acts as an adaptor protein with Rsp5p in the regulated endocytosis of Smf1p and is itself ubiquitylated by Rsp5p; controls metal ion transport
YPR171W	-14.1912	-16.3331	-16.3509	-15.8001	-16.0754	-17.725	-14.0285	-14.2321	-15.4413	-13.3756	-14.0946	-16.4915	-14.4294	-14.4966	-18.9438	-14.1311	-14.3031	-16.1174	-15.6251	-16.5335	-14.8505	-15.9566	-14.6539	0.908438	1.68298	0.576893	1.87961	YPR171W	BSP1	Adapter that links synaptojanins to the cortical actin cytoskeleton; the synaptojanins are Inp52p and Inp53p
YFL025C	-14.4317	-16.1836	-16.1924	-16.4375	-17.1074	-17.4905	-14.7555	-15.3232	-15.0679	-14.2176	-15.335	-16.1919	-15.9651	-16.2217	-18.6808	-14.7789	-15.2162	-15.0558	-15.6026	-17.0118	-15.017	-16.9559	-15.2482	1.40922	1.99484	0.0559333	1.76364	YFL025C	BST1	GPI inositol deacylase of the endoplasmic reticulum (ER); negatively regulates COPII vesicle formation; prevents production of vesicles with defective subunits; required for proper discrimination between resident ER proteins and Golgi-bound cargo molecules; functional ortholog of human PGAP1
YGR142W	-13.71	-12.6515	-12.9282	-16.3	-15.2457	-15.2275	-13.697	-12.7363	-13.5751	-13.8644	-13.0704	-13.5945	-14.6885	-12.9491	-16.1997	-14.0617	-13.4972	-14.0598	-13.0966	-15.5911	-13.8729	-14.6124	-13.5098	2.49451	1.71819	0.978659	2.08131	YGR142W	BTN2	v-SNARE binding protein; facilitates specific protein retrieval from a late endosome to the Golgi; modulates arginine uptake
YPL069C	-15.5658	-17.0185	-16.7659	-16.148	-15.9787	-16.9544	-15.6686	-15.6586	-15.5618	-14.4063	-14.9371	-16.8461	-15.7005	-15.6917	-18.3589	-14.9586	-15.1284	-16.4668	-16.4501	-16.3604	-15.5179	-16.5837	-15.3965	-0.0896616	0.842477	-0.223272	0.963883	YPL069C	BTS1	Geranylgeranyl diphosphate synthase (GGPS); increases the intracellular pool of geranylgeranyl diphosphate
YDR252W	-16.9936	-16.9242	-17.4303	-17.4375	-17.6977	-18.0051	-15.4118	-15.8834	-15.8954	-16.1279	-16.1572	-16.4731	-16.2895	-16.3518	-19.2657	-13.5642	-12.9792	-14.2839	-17.116	-17.7134	-13.6091	-17.3023	-16.2527	0.597413	4.10435	0.411118	1.46072	YDR252W	BTT1	Heterotrimeric nascent polypeptide-associated complex beta3 subunit; complex binds ribosomes via its beta-subunits in close proximity to nascent polypeptides; interacts with Caf130p of the CCR4-NOT complex; similar to human BTF3; BTT1 has a paralog
YGR188C	-15.7712	-16.4335	-17.3509	-17.7199	-17.964	-17.4905	-14.4355	-15.7079	-16.1701	-14.8538	-15.4424	-15.3174	-16.7414	-16.7398	-18.4584	-14.6405	-15.5721	-15.6428	-16.5185	-17.7248	-15.2851	-17.3132	-15.2045	1.20627	2.43971	0.411624	2.52028	YGR188C	BUB1	Protein kinase involved in the cell cycle checkpoint into anaphase; in complex with Mad1p and Bub3p
YOR026W	-14.8085	-16.2507	-16.5733	-16.8209	-16.7641	-17.5645	-13.8639	-14.6586	-14.4261	-13.8773	-14.2885	-15.9825	-15.2774	-15.7177	-19.6808	-12.708	-13.2382	-14.6158	-15.8775	-17.0498	-13.5207	-16.892	-14.7161	1.17233	3.52911	0.157837	2.33376	YOR026W	BUB3	Kinetochore checkpoint WD40 repeat protein; localizes to kinetochores during prophase and metaphase
YAR014C	-13.1428	-13.7522	-14.3736	-15.52	-15.3629	-15.9544	-12.6362	-13.4276	-13.2425	-13.1446	-13.6483	-15.0287	-13.59	-13.5464	-16.2213	-13.0082	-13.4962	-14.0398	-13.7562	-15.6124	-13.5147	-14.4526	-13.9405	1.85625	2.09771	1.15989	1.67193	YAR014C	BUD14	Protein involved in bud-site selection; Bud14p-Glc7p complex is a cortical regulator of dynein; forms a complex with Kel1p and Kel2p that regulates Bnr1p (formin) to affect actin cable assembly
YEL029C	-15.2566	-15.2913	-15.5144	-15.5115	-15.0834	-15.7039	-15.4759	-15.4769	-14.6089	-14.4157	-14.4632	-14.6271	-15.2477	-15.0408	-16.335	-14.1097	-14.1566	-13.8765	-15.3541	-15.4329	-14.0476	-15.5411	-14.502	0.0788169	1.38533	-0.108212	0.930923	YEL029C	BUD16	Putative pyridoxal kinase; a key enzyme involved in pyridoxal 5'-phosphate synthesis
YNR027W	-14.5404	-15.2112	-15.204	-15.8314	-15.7514	-15.7463	-14.5217	-14.8778	-14.0194	-13.4877	-13.97	-14.3464	-15.2128	-15.6451	-17.2213	-13.0545	-13.3572	-13.1588	-14.9852	-15.7764	-13.1902	-16.0264	-13.9347	0.791157	2.58621	-0.250021	1.84167	YNR027W	BUD17	Putative pyridoxal kinase; a key enzyme in vitamin B6 metabolism; involved in bud-site selection; diploid mutants display a random rather than a bipolar budding pattern; similarity to yeast BUD16 and human pyridoxal kinase (PDXK)
YKL092C	-14.3859	-14.3002	-14.4823	-17.122	-17.2309	-16.527	-14.0899	-15.0481	-14.1279	-14.5059	-15.2942	-15.1994	-15.4769	-15.0545	-16.5933	-14.6071	-14.9726	-14.291	-14.3895	-16.96	-14.6235	-15.7083	-14.9998	2.57054	2.33647	1.25174	1.96017	YKL092C	BUD2	GTPase activating factor for Rsr1p/Bud1p; plays a role in spindle position checkpoint distinct from its role in bud site selection; required for both axial and bipolar budding patterns; mutants exhibit random budding in all cell types; contains two PH-like domains
YLR074C	-14.6177	-14.4697	-14.6825	-15.4375	-14.7181	-15.603	-14.9696	-14.8144	-13.9969	-12.6263	-12.6336	-13.4595	-13.5297	-13.5386	-16.4329	-13.3124	-13.1999	-14.0498	-14.59	-15.2529	-13.5207	-14.5004	-12.9065	0.66289	1.73219	0.752516	2.34642	YLR074C	BUD20	C2H2-type zinc finger protein required for ribosome assembly; shuttling factor which associates with pre-60S particles in the nucleus
YOR078W	-14.138	-14.4565	-14.9008	-17.644	-16.494	-17.353	-12.8466	-13.5694	-13.6718	-12.7776	-13.1736	-14.3174	-13.4632	-13.751	-16.9082	-11.9778	-12.2614	-13.3112	-14.4984	-17.1637	-12.5168	-14.7075	-13.4229	2.66522	4.64684	2.45619	3.74077	YOR078W	BUD21	Component of small ribosomal subunit (SSU) processosome; this complex contains U3 snoRNA; required at post-transcriptional step for efficient retrotransposition; absence results in decreased Ty1 Gag:GFP protein levels; originally isolated as bud-site selection mutant that displays a random budding pattern
YMR014W	-14.8941	-14.2251	-15.1359	-17.8419	-18.1511	-17.5645	-14.4718	-14.8499	-14.0516	-14.2423	-14.5009	-15.7545	-14.6297	-14.5425	-16.9438	-14.4322	-14.7415	-15.0319	-14.7517	-17.8525	-14.7352	-15.372	-14.8326	3.10081	3.11732	2.48051	3.01996	YMR014W	BUD22	Protein required for rRNA maturation and ribosomal subunit biogenesis; required for 18S rRNA maturation; also required for small ribosomal subunit biogenesis; cosediments with pre-ribosomal particles; mutation decreases efficiency of +1 Ty1 frameshifting and transposition
YCR047C	-15.3525	-14.9379	-15.39	-17.0225	-15.6896	-16.1686	-14.9297	-15.597	-14.3049	-14.6272	-14.917	-15.0087	-14.9797	-14.8199	-16.1997	-14.8096	-15.0428	-14.2815	-15.2268	-16.2936	-14.7113	-15.3331	-14.851	1.06674	1.58225	0.960466	1.44261	YCR047C	BUD23	Methyltransferase that methylates residue G1575 of 18S rRNA; required for rRNA processing and nuclear export of 40S ribosomal subunits independently of methylation activity; diploid mutant displays random budding pattern; functional homolog of human WBSCR22
YDR241W	-18.9265	-17.9426	-17.9103	-18.6075	-18.3406	-17.5645	-19.6134	-19.0198	-18.472	-16.1485	-16.2378	-14.5148	-19.2774	-20.4947	-19.4584	-18.3877	-18.2351	-17.4992	-18.2598	-18.1708	-18.0407	-19.7435	-15.6337	-0.0889405	0.130178	-1.57266	2.53715	YDR241W	BUD26	Dubious open reading frame; unlikely to encode a functional protein
YFL023W	-14.4552	-14.5913	-15.3769	-17.9752	-17.3533	-16.8124	-14.6874	-15.2594	-14.8064	-15.2506	-15.2971	-15.1844	-15.0094	-14.9376	-17.4078	-15.1683	-15.4026	-15.1342	-14.8078	-17.3803	-15.235	-15.7849	-15.244	2.5725	2.14526	1.5954	2.13627	YFL023W	BUD27	Unconventional prefoldin protein involved in translation initiation; required for correct assembly of RNAP I
YCL014W	-12.9082	-14.1221	-14.8453	-16.5371	-16.1791	-16.8582	-12.3542	-13.6133	-13.64	-13.7478	-14.6273	-16.2691	-14.3673	-14.4108	-16.9803	-13.3471	-13.8856	-14.4775	-13.9585	-16.5248	-13.9034	-15.2528	-14.8814	2.56628	2.62142	1.27199	1.64342	YCL014W	BUD3	Guanine nucleotide exchange factor (GEF) for Cdc42p; activates Cdc42p in early G1	0.920122
YGR262C	-15.4087	-15.1511	-15.0602	-15.1947	-14.9398	-15.3862	-14.7555	-15.2018	-14.3272	-13.9187	-13.9393	-14.2146	-14.8136	-14.6703	-17.0958	-12.7916	-13.4332	-12.9881	-15.2067	-15.1736	-13.0709	-15.5266	-14.0242	-0.0331012	2.10261	-0.353011	1.14935	YGR262C	BUD32	Protein kinase; component of the EKC/KEOPS complex with Kae1p	-0.704876
YJR092W	-12.514	-13.3181	-14.0787	-16.122	-16.102	-16.3206	-12.7382	-13.5502	-13.7245	-13.62	-14.3086	-15.5577	-13.4718	-13.6285	-17.0563	-13.3685	-13.7259	-14.7688	-13.3036	-16.1815	-13.9544	-14.7188	-14.4954	2.87793	2.22713	1.46269	1.6861	YJR092W	BUD4	Anillin-like protein involved in bud-site selection; required for the axial budding pattern; required for the formation and disassembly of the double septin ring structure
YLR319C	-14.585	-14.6392	-15.1414	-17.257	-17.1848	-17.0051	-14.2843	-15.0043	-14.1676	-14.7517	-15.2686	-15.6788	-15.3964	-15.0002	-16.651	-15.0372	-15.251	-14.5213	-14.7886	-17.1489	-14.9365	-15.6825	-15.233	2.36037	2.21246	1.4664	1.9159	YLR319C	BUD6	Actin- and formin-interacting protein; participates in actin cable assembly and organization as a nucleation-promoting factor (NPF) for formins Bni1p and Bnr1p; a triple helical coiled-coil domain in the C-terminal region interacts with Bni1p; involved in polarized cell growth; isolated as bipolar budding mutant; potential Cdc28p substrate
YOR299W	-13.5626	-13.931	-14.0187	-14.8261	-14.9114	-15.8124	-13.0165	-13.604	-13.3993	-13.1101	-13.8659	-14.8942	-14.3388	-14.1226	-16.4329	-12.6474	-12.9985	-13.1927	-13.8374	-15.1833	-12.9462	-14.9647	-13.9567	1.34587	2.2371	0.218553	1.22656	YOR299W	BUD7	Member of the ChAPs family (Chs5p-Arf1p-binding proteins); members include Bch1p	gene	other	-0.385722	0.452662	-0.133312
YLR353W	-13.9808	-15.9242	-16.147	-16.5544	-16.8697	-18.0051	-13.8666	-14.785	-15.0492	-13.8266	-14.4975	-16.4549	-15.0758	-15.6618	-19.4584	-13.3571	-13.9686	-15.5102	-15.3507	-17.143	-14.2786	-16.732	-14.9264	1.79238	2.86439	0.411038	2.21668	YLR353W	BUD8	Protein involved in bud-site selection; diploid mutants display a unipolar budding pattern instead of the wild-type bipolar pattern	0.0591733
YGR041W	-13.7029	-15.7933	-16.1138	-16.2152	-16.3343	-17.9055	-12.6248	-13.7653	-14.2612	-13.2988	-14.1262	-15.5871	-14.3388	-14.7691	-17.3589	-12.1844	-12.4972	-13.8712	-15.2034	-16.8183	-12.8509	-15.4889	-14.3373	1.61495	3.9674	1.3294	2.48098	YGR041W	BUD9	Protein involved in bud-site selection; mutant has increased aneuploidy tolerance; diploid mutants display a unipolar budding pattern instead of the wild-type bipolar pattern	0.977539
YDL099W	-14.9347	-14.4865	-14.4201	-18.4058	-17.4592	-18.112	-14.0589	-14.7983	-13.7583	-14.1	-14.3115	-15.1258	-14.5807	-14.0312	-16.9438	-13.2608	-13.3788	-13.9143	-14.6138	-17.9923	-13.518	-15.1852	-14.5125	3.37856	4.47439	2.80712	3.47989	YDL099W	BUG1	Cis-golgi localized protein involved in ER to Golgi transport; forms a complex with the mammalian GRASP65 homolog
YMR275C	-13.4259	-14.4865	-14.5808	-15.5371	-15.7984	-16.9055	-13.2384	-13.9921	-13.8543	-13.736	-14.5108	-15.9955	-14.5441	-14.5098	-17.3115	-13.9915	-14.2462	-14.8501	-14.1644	-16.0803	-14.3626	-15.4551	-14.7475	1.91594	1.71775	0.625203	1.33288	YMR275C	BUL1	Ubiquitin-binding component of the Rsp5p E3-ubiquitin ligase complex; disruption causes temperature-sensitive growth	0.273338
YML111W	-13.3859	-14.7162	-14.7153	-16.3444	-16.2847	-16.4549	-13.3262	-14.2107	-14.1279	-13.4048	-14.2999	-15.7657	-14.2389	-14.4161	-17.3589	-13.5411	-14.1123	-14.989	-14.2725	-16.3613	-14.2142	-15.3379	-14.4901	2.08887	2.14718	1.0234	1.87121	YML111W	BUL2	Component of the Rsp5p E3-ubiquitin ligase complex; involved in intracellular amino acid permease sorting	0.362738	0.671533
YLR226W	-14.8861	-15.4933	-15.7488	-16.4375	-16.2847	-17.2889	-13.3982	-14.2214	-13.708	-13.4553	-14.3664	-15.4823	-15.0295	-15.3518	-18.0178	-11.7554	-11.6886	-12.0171	-15.3761	-16.6704	-11.8204	-16.133	-14.4346	1.29432	4.84999	0.537355	2.23575	YLR226W	BUR2	Cyclin for the Sgv1p (Bur1p) protein kinase; Sgv1p and Bur2p comprise the CDK-cyclin BUR kinase complex which is involved in transcriptional regulation through its phosphorylation of the carboxy-terminal domain (CTD) of the largest subunit of RNA polymerase II (Rpo21p); BUR kinase is also involved in the recruitment of Spt6p to the CTD at the onset of transcription
YER159C	-14.801	-14.2112	-14.0315	-18.4058	-16.8788	-16.725	-13.8559	-14.604	-12.8583	-13.2717	-13.5167	-13.022	-14.6031	-14.6534	-16.1997	-12.0519	-12.6671	-11.7203	-14.3479	-17.3365	-12.1464	-15.1521	-13.2701	2.98866	5.19012	2.18449	4.06643	YER159C	BUR6	Subunit of a heterodimeric NC2 transcription regulator complex; complex binds to TBP and can repress transcription by preventing preinitiation complex assembly or stimulate activated transcription; homologous to human NC2alpha; complex also includes Ncb2p; bur6 ncb2 double mutation is functionally complemented by coexpression of human DRAP1 and DR1
YNL305C	-16.1005	-17.1405	-16.4303	-16.3748	-16.5153	-17.725	-16.5431	-16.1431	-16.1108	-15.2176	-15.38	-15.1045	-16.2536	-16.0518	-18.2657	-16.7226	-16.4981	-16.6488	-16.5571	-16.8717	-16.6232	-16.857	-15.234	0.314562	0.248513	0.0146461	1.63765	YNL305C	BXI1	Protein involved in apoptosis; variously described as containing a BCL-2 homology (BH3) domain or as a member of the BAX inhibitor family; reported to promote apoptosis under some conditions and to inhibit it in others; localizes to ER and vacuole; may link the unfolded protein response to apoptosis via regulation of calcium-mediated signaling; translocates to mitochondria under apoptosis-inducin…
YKL005C	-14.4851	-15.2796	-15.5072	-15.9869	-16.1345	-17.112	-14.0993	-14.809	-14.4845	-13.6712	-14.3831	-14.87	-15.1399	-15.1053	-18.0958	-13.0181	-13.3148	-14.4377	-15.0906	-16.4111	-13.5902	-16.1137	-14.3081	1.32053	2.82094	0.297473	2.10303	YKL005C	BYE1	Negative regulator of transcription elongation; contains a TFIIS-like domain that associates with chromatin and a PHD domain that interacts with H3K4me3; multicopy suppressor of temperature-sensitive ess1 mutations
YHR114W	-14.5279	-14.4335	-14.5325	-16.2712	-15.7223	-16.0311	-14.8113	-15.1262	-14.3104	-14.4441	-14.8207	-15.1475	-14.5993	-14.381	-16.7422	-13.8183	-14.3554	-14.2745	-14.498	-16.0082	-14.1494	-15.2408	-14.8041	1.51016	1.85876	0.767335	1.20407	YHR114W	BZZ1	SH3 domain protein implicated in regulating actin polymerization; able to recruit actin polymerization machinery through its SH3 domains; colocalizes with cortical actin patches and Las17p; interacts with type I myosins
YDR531W	-14.1814	-13.9777	-13.9858	-14.9869	-14.964	-14.9176	-13.9495	-14.1584	-13.2599	-13.5498	-13.6817	-13.6631	-13.8334	-13.9646	-15.4584	-13.0132	-13.9068	-13.2827	-14.0483	-14.9562	-13.4009	-14.4188	-13.6315	0.907891	1.55527	0.53737	1.32463	YDR531W	CAB1	Pantothenate kinase
YIL083C	-14.5915	-15.3091	-15.319	-15.6165	-15.8381	-17.2275	-14.2075	-14.5855	-14.8064	-13.611	-14.0796	-15.2691	-14.5918	-14.5778	-17.5653	-12.9208	-13.3964	-14.2262	-15.0732	-16.2274	-13.5145	-15.5783	-14.3199	1.15414	2.71287	0.649019	1.90745	YIL083C	CAB2	Subunit of the CoA-Synthesizing Protein Complex (CoA-SPC); subunits of this complex are: Cab2p	0.295171	0.928431	0.297154
YKL088W	-15.3415	-14.228	-14.3002	-18.0714	-17.5736	-17.0575	-15.0285	-15.5379	-13.7469	-15.526	-15.8063	-15.1548	-15.6845	-15.1879	-16.5933	-15.3272	-15.6714	-14.4588	-14.6232	-17.5675	-15.1524	-15.8219	-15.4957	2.94425	2.41506	1.74561	2.07181	YKL088W	CAB3	Subunit of PPCDC and CoA-SPC complexes involved in CoA biosynthesis; subunits of the phosphopantothenoylcysteine decarboxylase (PPCDC) complex are: Cab3p	other	0.459528	0.630614	1.39375
YGR277C	-15.3091	-15.2393	-15.5216	-15.9869	-15.5441	-15.6831	-14.9929	-14.947	-14.5651	-14.6787	-14.651	-14.87	-14.7877	-14.8899	-16.9803	-15.1034	-14.6757	-15.0478	-15.3567	-15.738	-14.9423	-15.5526	-14.7332	0.381378	0.795786	0.185412	1.0048	YGR277C	CAB4	Subunit of the CoA-Synthesizing Protein Complex (CoA-SPC); subunits of this complex are: Cab2p	-0.988656	-0.166453
YDR196C	-15.3198	-15.3271	-15.0708	-18.229	-16.9161	-16.4549	-15.1606	-15.398	-14.5552	-13.9276	-13.9348	-13.7996	-15.2013	-15.0769	-17.1783	-13.6026	-13.1094	-13.8484	-15.2392	-17.2	-13.5201	-15.8188	-13.8873	1.96073	3.67983	1.38115	3.31264	YDR196C	CAB5	Subunit of the CoA-Synthesizing Protein Complex (CoA-SPC); subunits of this complex are: Cab2p	1.89539	1.02929
YML102W	-15.4087	-15.2223	-15.7832	-16.6815	-16.2969	-17.0051	-15.0899	-15.7537	-14.5785	-15.1126	-15.5827	-15.437	-15.4769	-15.7177	-16.6808	-15.1118	-15.4241	-14.5923	-15.4714	-16.6612	-15.0428	-15.9585	-15.3775	1.18977	1.6184	0.702675	1.2837	YML102W	CAC2	Subunit of chromatin assembly factor I (CAF-1)	-0.328574	-0.166044	0.35081
YDR423C	-14.7712	-15.1781	-14.6906	-17.4375	-17.0649	-17.112	-14.377	-15.0074	-14.7116	-14.0434	-14.5009	-15.597	-14.7877	-14.5502	-17.7422	-14.2834	-14.3606	-15.0638	-14.88	-17.2048	-14.5693	-15.6934	-14.7138	2.32484	2.63555	1.51145	2.49107	YDR423C	CAD1	AP-1-like basic leucine zipper (bZIP) transcriptional activator; involved in stress responses	0.851109	1.15958
YNL278W	-14.2985	-15.6206	-16.5435	-16.1879	-16.3343	-17.2275	-14.0076	-14.7306	-15.1956	-14.95	-15.6327	-17.9189	-15.4769	-15.1372	-18.4584	-14.7823	-15.2162	-16.2582	-15.4875	-16.5832	-15.4189	-16.3575	-16.1672	1.09568	1.16431	0.225718	0.416001	YNL278W	CAF120	Part of the CCR4-NOT transcriptional regulatory complex; involved in controlling mRNA initiation	-0.620129	-0.126147
YGR134W	-13.8085	-14.6619	-14.9883	-15.9869	-16.2726	-16.5645	-14.0046	-14.4684	-14.2747	-13.9591	-14.567	-15.6579	-15.1675	-15.1313	-18.3589	-13.6637	-13.9246	-14.4221	-14.4862	-16.2747	-14.0034	-16.2192	-14.728	1.78842	2.27121	0.0554385	1.54664	YGR134W	CAF130	Subunit of the CCR4-NOT transcriptional regulatory complex; CCR4-NOT complex is evolutionarily-conserved and involved in controlling mRNA initiation
YFL028C	-15.5404	-15.2056	-14.8363	-15.885	-15.432	-15.6831	-15.3207	-15.0801	-14.0797	-14.473	-14.5898	-14.3846	-14.5623	-14.562	-15.9259	-14.6466	-14.7126	-14.7921	-15.1941	-15.6667	-14.7171	-15.0167	-14.4825	0.472602	0.94961	0.649995	1.18426	YFL028C	CAF16	Part of evolutionarily-conserved CCR4-NOT regulatory complex; contains single ABC-type ATPase domain but no transmembrane domain; interacts with several subunits of Mediator
YOR276W	-12.8961	-13.0381	-12.8374	-11.7408	-11.8344	-12.3046	-13.2807	-12.6122	-12.0002	-11.8111	-11.625	-12.1303	-11.9316	-11.9437	-14.1889	-12.3241	-12.361	-12.6911	-12.9239	-11.96	-12.4587	-12.6881	-11.8555	-0.963921	-0.498773	-0.72811	0.104486	YOR276W	CAF20	Phosphoprotein of the mRNA cap-binding complex; involved in translational control; repressor of cap-dependent translation initiation; competes with eIF4G for binding to eIF4E
YKR036C	-13.8161	-15.0088	-15.4371	-16.8001	-16.7388	-17.0575	-13.8506	-14.6251	-14.1576	-13.7998	-14.5498	-15.7769	-14.9994	-15.4985	-17.4584	-13.2258	-13.7359	-14.2886	-14.754	-16.8655	-13.7501	-15.9854	-14.7088	2.1115	3.11538	0.880063	2.15667	YKR036C	CAF4	WD40 repeat-containing protein associated with the CCR4-NOT complex; interacts in a Ccr4p-dependent manner with Ssn2p; also interacts with Fis1p	0.528198
YNL288W	-14.6046	-15.8271	-15.7832	-14.6958	-14.6998	-17.0051	-14.8639	-14.7382	-14.6296	-13.5653	-13.7102	-15.7001	-14.1481	-14.2032	-17.5109	-14.5745	-14.8831	-15.2127	-15.4049	-15.4669	-14.8901	-15.2874	-14.3252	0.0619204	0.57678	0.179485	1.1417	YNL288W	CAF40	Component of the CCR4-NOT transcriptional complex; evolutionarily conserved; involved in controlling mRNA initiation
YER048C	-13.7972	-13.5502	-13.5527	-15.8209	-15.001	-14.9922	-13.4678	-13.7268	-12.8492	-13.3308	-13.4852	-13.612	-13.1675	-13.0022	-15.0466	-12.8105	-13.4597	-13.5006	-13.6334	-15.2714	-13.2569	-13.7388	-13.476	1.63798	2.01445	1.53263	1.7954	YER048C	CAJ1	Nuclear type II J heat shock protein of the E. coli dnaJ family; contains a leucine zipper-like motif	1.18076
YFL029C	-16.1571	-16.3453	-15.8914	-16.9521	-17.0966	-16.4905	-15.9812	-15.8778	-15.0773	-14.6417	-15.0809	-14.989	-15.8805	-15.8223	-18.4584	-14.3851	-14.4943	-14.5549	-16.1313	-16.8464	-14.4781	-16.7204	-14.9039	0.715129	2.36829	0.126019	1.94257	YFL029C	CAK1	Cyclin-dependent kinase-activating kinase; required for passage through the cell cycle; phosphorylates and activates Cdc28p; nucleotide-binding pocket differs significantly from those of most other protein kinases
YPL048W	-12.0066	-12.2972	-12.1248	-11.133	-11.1989	-12.2069	-12.5207	-12.2858	-11.5814	-11.5761	-11.5659	-11.8904	-11.3228	-11.1944	-13.2545	-12.0127	-11.9141	-11.642	-12.1429	-11.5129	-11.8563	-11.9239	-11.6775	-0.629939	-0.343331	-0.410981	-0.164572	YPL048W	CAM1	One of two isoforms of the gamma subunit of eEF1B; stimulates the release of GDP from eEF1A (Tef1p/Tef2p) post association with the ribosomal complex with eEF1Balpha subunit; nuclear protein required for transcription of MXR1; binds the MXR1 promoter in the presence of other nuclear factors; binds calcium and phospholipids
YEL063C	-13.6855	-15.1194	-15.3509	-15.1092	-15.6499	-16.527	-13.6316	-14.2835	-14.0868	-13.3411	-14.2942	-15.87	-14.453	-14.696	-18.0178	-12.9208	-13.2015	-14.2652	-14.7186	-15.762	-13.4625	-15.7223	-14.5018	1.04345	2.29957	0.0397886	1.26028	YEL063C	CAN1	Plasma membrane arginine permease; requires phosphatidyl ethanolamine (PE) for localization	-0.312076
YKL007W	-14.4317	-14.1592	-13.5398	-14.9294	-14.7876	-14.8699	-14.6922	-14.4102	-13.2639	-13.2162	-13.1896	-13.1276	-13.4496	-13.4891	-15.6808	-13.6762	-13.7849	-13.6625	-14.0436	-14.8623	-13.7079	-14.2065	-13.1778	0.818715	1.15444	0.655813	1.68449	YKL007W	CAP1	Alpha subunit of the capping protein heterodimer (Cap1p and Cap2p); capping protein (CP) binds to the barbed ends of actin filaments preventing further polymerization; localized predominantly to cortical actin patches; protein increases in abundance and relocalizes from bud neck to plasma membrane upon DNA replication stress
YIL034C	-14.0372	-14.7892	-14.3671	-13.981	-13.9923	-15.2889	-14.7357	-13.8334	-13.9969	-13.4617	-13.1377	-13.5078	-13.2243	-13.1277	-16.3589	-14.5892	-14.1853	-14.5157	-14.3978	-14.4207	-14.4301	-14.2369	-13.3691	0.0229215	-0.00934721	0.183794	1.05168	YIL034C	CAP2	Beta subunit of the capping protein heterodimer (Cap1p and Cap2p); capping protein (CP) binds to the barbed ends of actin filaments preventing further polymerization; localized predominantly to cortical actin patches; protein increases in abundance and relocalizes from bud neck to plasma membrane upon DNA replication stress
YPL111W	-13.9893	-14.268	-14.0497	-13.5985	-13.4228	-14.6425	-14.3962	-14.0013	-12.8788	-13.252	-13.5336	-13.4018	-13.3047	-13.4233	-15.962	-14.5142	-14.3606	-14.8998	-14.1023	-13.8879	-14.5915	-14.23	-13.3958	-0.214418	-0.703602	-0.342067	0.492106	YPL111W	CAR1	Arginase
YLR438W	-13.2696	-15.109	-15.1526	-12.6946	-13.2764	-15.8351	-13.3542	-12.7053	-13.8871	-14.0702	-14.4218	-16.1045	-13.6336	-13.381	-16.6219	-14.6559	-14.2899	-15.0438	-14.5104	-13.9354	-14.6632	-14.5455	-14.8655	-0.575038	-0.727821	-0.610107	-0.930126	YLR438W	CAR2	L-ornithine transaminase (OTAse); catalyzes the second step of arginine degradation
YOR125C	-14.9765	-15.3762	-15.2334	-16.1612	-15.9787	-15.7463	-15.697	-15.4348	-14.6647	-13.5075	-13.851	-13.858	-15.0044	-15.3552	-16.5378	-15.1996	-15.0821	-14.6488	-15.1954	-15.9621	-14.9768	-15.6325	-13.7389	0.766695	0.985252	0.329624	2.22322	YOR125C	CAT5	Protein required for ubiquinone (Coenzyme Q) biosynthesis; localizes to the matrix face of the mitochondrial inner membrane in a large complex with ubiquinone biosynthetic enzymes; required for gluconeogenic gene activation
YGR036C	-14.9597	-16.0481	-15.4717	-16.059	-16.3726	-17.8124	-13.709	-14.7745	-13.764	-13.548	-14.3528	-15.022	-15.519	-16.0408	-18.1783	-12.0433	-12.396	-12.3606	-15.4931	-16.748	-12.2666	-16.5793	-14.3076	1.25486	4.48138	0.16867	2.44038	YGR036C	CAX4	Dolichyl pyrophosphate (Dol-P-P) phosphatase; has a luminally oriented active site in the ER; cleaves the anhydride linkage in Dol-P-P; required for Dol-P-P-linked oligosaccharide intermediate synthesis and protein N-glycosylation
YPL178W	-14.1098	-14.4401	-14.3096	-14.6958	-14.8674	-15.0051	-14.8693	-14.4833	-13.7488	-12.4959	-12.7422	-13.4482	-13.6529	-13.896	-16.0563	-14.3272	-14.5483	-14.6671	-14.2865	-14.8561	-14.5142	-14.5351	-12.8954	0.569592	0.341885	0.320997	1.96065	YPL178W	CBC2	Small subunit of the heterodimeric cap binding complex with Sto1p; interacts with Npl3p
YJR060W	-14.2011	-13.8815	-14.577	-16.52	-16.0339	-16.2275	-12.3914	-13.3889	-12.6322	-14.2478	-14.38	-14.5195	-14.068	-13.8461	-16.3589	-11.2221	-11.0007	-11.907	-14.2198	-16.2605	-11.3766	-14.7576	-14.3825	2.04062	4.88387	1.50284	1.87801	YJR060W	CBF1	Basic helix-loop-helix (bHLH) protein; forms homodimer to bind E-box consensus sequence CACGTG present at MET gene promoters and centromere DNA element I (CDEI); affects nucleosome positioning at this motif; associates with other transcription factors such as Met4p and Isw1p to mediate transcriptional activation or repression; associates with kinetochore proteins
YGR140W	-14.4376	-15.3392	-16.0187	-16.885	-17.0754	-18.0051	-14.0712	-14.8806	-14.8183	-14.3726	-14.9104	-15.7001	-14.9994	-14.7443	-18.1783	-14.4918	-14.8561	-15.1686	-15.2652	-17.3218	-14.8388	-15.974	-14.9944	2.05668	2.483	1.34784	2.32748	YGR140W	CBF2	Essential kinetochore protein; component of the CBF3 multisubunit complex that binds to the CDEIII region of the centromere; Cbf2p also binds to the CDEII region possibly forming a different multimeric complex
YLR175W	-11.7493	-11.1498	-11.2491	-12.3883	-12.1172	-12.5086	-11.3894	-11.0781	-9.93943	-11.6285	-11.6749	-11.9135	-11.331	-11.1141	-12.8842	-12.0907	-12.2642	-11.538	-11.3827	-12.338	-11.9643	-11.7764	-11.739	0.955302	0.373718	0.561613	0.599064	YLR175W	CBF5	Pseudouridine synthase catalytic subunit of box H/ACA snoRNPs; acts on large and small rRNAs
YNL161W	-13.0618	-14.091	-14.5072	-15.9869	-15.9689	-16.0051	-12.7443	-13.3483	-13.1651	-13.2973	-13.8606	-14.5481	-13.758	-13.6938	-16.2434	-12.2655	-12.4264	-12.7787	-13.8866	-15.9869	-12.4902	-14.5651	-13.902	2.10032	3.49674	1.42187	2.08496	YNL161W	CBK1	Serine/threonine protein kinase of the the RAM signaling network; Ndr/LATS family member; binds regulatory subunit Mob2p; involved in regulation of cellular morphogenesis
YJL209W	-14.2932	-15.4401	-15.6988	-16.7396	-17.1622	-17.1686	-12.9725	-14.5027	-14.4111	-13.2326	-14.1996	-15.3422	-14.9603	-15.4835	-17.8734	-12.9152	-13.706	-14.0904	-15.144	-17.0235	-13.5705	-16.1057	-14.2582	1.87945	3.45293	0.91772	2.76528	YJL209W	CBP1	Mitochondrial protein
YHL038C	-15.138	-15.5986	-16.0708	-17.122	-17.5296	-17.725	-15.1025	-15.7382	-15.1701	-14.858	-15.8269	-16.4731	-16.1399	-16.1024	-18.8063	-15.5283	-15.8634	-15.7623	-15.6025	-17.4589	-15.718	-17.0162	-15.7194	1.85641	1.74088	0.442663	1.73951	YHL038C	CBP2	Required for splicing of the group I intron bI5 of the COB pre-mRNA; nuclear-encoded mitochondrial protein that binds to the RNA to promote splicing; also involved in but not essential for splicing of the COB bI2 intron and the intron in the 21S rRNA gene
YPL215W	-14.6994	-15.9896	-15.9783	-15.1812	-15.3856	-17.5645	-15.2843	-15.1739	-15.5035	-13.394	-13.9528	-16.3339	-14.5441	-14.3879	-18.5653	-13.6952	-13.7574	-15.8157	-15.5558	-16.0438	-14.4228	-15.8324	-14.5603	0.487985	1.621	0.211321	1.4835	YPL215W	CBP3	Mitochondrial protein required for assembly of cytochrome bc1 complex; forms a complex with Cbp6p that binds to mt ribosomes near the polypeptide tunnel exit and promotes efficient translation of the COB mRNA; Cbp3p-Cbp6p complex also interacts with newly synthesized cytochrome b (Cobp) and Cbp4p to promote assembly of Cobp into the cytochrome bc1 complex; Cbp3p-Cbp6p complex is sequestered if as…
YGR174C	-16.5033	-16.2056	-15.4303	-17.3444	-16.9543	-15.8817	-16.7066	-16.4855	-14.9206	-14.6057	-14.7739	-13.3975	-16.6451	-16.3115	-16.8734	-16.7226	-16.6929	-15.3052	-16.0464	-16.7268	-16.2402	-16.61	-14.259	0.680409	0.486568	0.116783	2.4678	YGR174C	CBP4	Mitochondrial protein required for assembly of cytochrome bc1 complex; interacts with the Cbp3p-Cbp6p complex and newly synthesized cytochrome b (Cobp) to promote assembly of Cobp into the cytochrome bc1 complex
YIL043C	-12.2554	-13.1155	-12.9151	-11.5339	-11.7163	-12.3027	-13.3097	-13.0552	-12.0928	-11.3323	-11.485	-12.0541	-12.5853	-12.9249	-14.5042	-12.3421	-12.6924	-12.4111	-12.762	-11.851	-12.4819	-13.3381	-11.6238	-0.911029	-0.630904	-1.48717	0.227177	YIL043C	CBR1	Cytochrome b reductase; not essential for viability; also detected in mitochondria; mutation in conserved NADH binding domain of the human ortholog results in type I methemoglobinemia
YDL069C	-16.4552	-17.4466	-17.0921	-17.3444	-18.1074	-17.8124	-16.6316	-16.912	-16.5227	-14.4894	-14.8713	-15.5385	-16.9555	-17.7221	-18.1783	-13.7942	-14.4386	-14.6367	-16.998	-17.7547	-14.2898	-17.6186	-14.9664	0.756766	3.46491	0.136113	2.78838	YDL069C	CBS1	Mitochondrial translational activator of the COB mRNA; membrane protein that interacts with translating ribosomes
YDR197W	-15.267	-16.1511	-16.2513	-16.3	-16.6036	-18.2275	-16.1939	-15.8389	-15.7526	-13.7537	-14.1849	-15.9825	-15.519	-15.6534	-18.8063	-15.9624	-15.9081	-16.4562	-15.8898	-17.0437	-16.1089	-16.6596	-14.6404	1.15388	0.93482	0.384139	2.40334	YDR197W	CBS2	Mitochondrial translational activator of the COB mRNA; interacts with translating ribosomes
YKL208W	-16.5279	-16.1945	-15.9883	-17.2015	-17.2908	-17.9055	-15.8268	-15.7745	-15.4111	-15.2285	-15.5827	-15.277	-16.3139	-16.2723	-17.1783	-14.932	-14.6864	-14.7988	-16.2369	-17.4659	-14.8057	-16.5882	-15.3628	1.22901	2.6602	0.877762	2.10318	YKL208W	CBT1	Protein involved in 5' RNA end processing; substrates include mitochondrial COB
YER168C	-14.3859	-14.5733	-14.9783	-15.5544	-15.3437	-15.725	-14.5822	-14.688	-13.9185	-14.0171	-14.4218	-14.5481	-14.5154	-14.3672	-16.4078	-15.2738	-15.1641	-14.6488	-14.6459	-15.541	-15.0289	-15.0968	-14.329	0.895161	0.51212	0.444242	1.21202	YER168C	CCA1	ATP (CTP):tRNA-specific tRNA nucleotidyltransferase; different forms targeted to the nucleus
YLR220W	-15.267	-14.1511	-13.8453	-15.9752	-16.1074	-15.3862	-15.6134	-15.5558	-13.2666	-14.8666	-14.9803	-13.7882	-15.1075	-14.8874	-14.79	-15.0372	-15.6671	-13.9833	-14.4212	-15.8229	-14.8959	-14.9283	-14.545	1.40175	0.927052	0.894617	1.27789	YLR220W	CCC1	Vacuolar Fe2+/Mn2+ transporter; suppresses respiratory deficit of yfh1 mutants
YDR270W	-14.9183	-14.9242	-15.1809	-17.2015	-17.487	-17.2889	-14.5431	-15.398	-14.9857	-14.7322	-16.2885	-16.7996	-15.9269	-16.1372	-18.1783	-15.293	-15.7281	-14.9967	-15.0078	-17.3258	-15.3393	-16.7475	-15.9401	2.31795	1.98649	0.578313	1.3857	YDR270W	CCC2	Cu(+2)-transporting P-type ATPase; required for export of copper from the cytosol into an extracytosolic compartment; similar to human proteins involved in Menkes and Wilsons diseases; protein abundance increases in response to DNA replication stress; affects TBSV model (+)RNA virus replication by regulating copper metabolism; human homologs ATP7A and ATP7B both complement yeast null mutant
YKL011C	-15.943	-16.2972	-16.2513	-17.0714	-17.2786	-17.8124	-15.9929	-16.1567	-15.8222	-14.6712	-14.8249	-14.607	-15.8805	-16.0463	-18.5653	-13.3358	-13.681	-14.0638	-16.1639	-17.3875	-13.6936	-16.8307	-14.701	1.22365	3.69393	0.556801	2.68648	YKL011C	CCE1	Mitochondrial cruciform cutting endonuclease; cleaves Holliday junctions formed during recombination of mitochondrial DNA; CCE1 has a paralog
YGR217W	-13.2985	-14.785	-15.0136	-15.8526	-16.5441	-17.4201	-12.9552	-14.1465	-13.9441	-13.8121	-14.8269	-15.9695	-14.9035	-15.2217	-17.8734	-14.0617	-14.5172	-14.9143	-14.3657	-16.6056	-14.4977	-15.9996	-14.8695	2.23991	2.10788	0.606046	1.73608	YGR217W	CCH1	Voltage-gated high-affinity calcium channel; involved in calcium influx in response to some environmental stresses as well as exposure to mating pheromones; interacts and partially co-localizes with Mid1p; however
YPR025C	-15.0372	-15.5415	-15.5289	-17.3748	-17.1511	-17.0575	-15.0712	-15.2631	-14.7564	-13.873	-14.2956	-15.3257	-14.8714	-15.0271	-17.2657	-13.9973	-14.8658	-15.2353	-15.3692	-17.1945	-14.6995	-15.7214	-14.4981	1.8253	2.49499	1.47305	2.69639	YPR025C	CCL1	Cyclin associated with protein kinase Kin28p; Kin28p is the TFIIH-associated carboxy-terminal domain (CTD) kinase involved in transcription initiation at RNA polymerase II promoters; human homolog CCNH allows growth of yeast ccl1 temperature-sensitive mutant at restrictive temperature
YGR150C	-14.4376	-15.109	-15.39	-17.3748	-17.4186	-17.6425	-14.1573	-14.9236	-14.679	-13.9591	-14.8649	-15.8344	-14.9555	-15.4431	-17.4584	-13.8968	-14.5444	-14.7557	-14.9789	-17.4786	-14.399	-15.9523	-14.8861	2.49975	3.07967	1.52632	2.59253	YGR150C	CCM1	Mitochondrial 15S rRNA-binding protein; required for intron removal of COB and COX1 pre-mRNAs; has separable roles in stabilizing mitochondrial 15S rRNA and in maturation of the COB and COX1 mRNAs; contains pentatricopeptide repeat (PPR) motifs; mutant is respiratory deficient and has defective plasma membrane electron transport
YKR066C	-14.055	-14.6281	-14.3349	-13.9015	-13.9604	-15.1977	-14.404	-13.95	-13.4658	-13.4425	-13.4648	-13.5945	-13.2433	-12.9581	-15.1783	-14.38	-14.5842	-14.3662	-14.3393	-14.3532	-14.4434	-13.7932	-13.5006	0.0138799	-0.0902603	0.559961	0.852593	YKR066C	CCP1	Mitochondrial cytochrome-c peroxidase; degrades reactive oxygen species in mitochondria
YAL021C	-12.6111	-14.2056	-14.1002	-14.2324	-14.4975	-15.9055	-12.7357	-12.8416	-12.9474	-13.531	-13.7035	-15.1695	-13.027	-12.8973	-15.7739	-13.5184	-13.5731	-14.2957	-13.639	-14.8785	-13.7957	-13.8994	-14.1347	1.2395	1.08276	0.979112	0.743802	YAL021C	CCR4	Component of the CCR4-NOT transcriptional complex; CCR4-NOT is involved in regulation of gene expression; component of the major cytoplasmic deadenylase
YMR038C	-13.6546	-13.7871	-13.6366	-13.7545	-13.4337	-14.3367	-14.1152	-13.8334	-13.0025	-12.7128	-12.9343	-13.3527	-12.4839	-12.3736	-15.1262	-12.6543	-12.5498	-13.2898	-13.6928	-13.8416	-12.8313	-13.3279	-12.9999	0.148837	1.01031	0.513725	0.841679	YMR038C	CCS1	Copper chaperone for superoxide dismutase Sod1p; involved in oxidative stress protection; Met-X-Cys-X2-Cys motif within N-terminus is involved in insertion of copper into Sod1p under conditions of copper deprivation; required for regulation of yeast copper genes in response to DNA-damaging agents; protein abundance increases in response to DNA replication stress; human homolog CCS can complement …
YIL142W	-12.4851	-12.5215	-12.5903	-12.8795	-12.5815	-13.0213	-12.8048	-12.4547	-11.7034	-12.1537	-12.4317	-12.8805	-11.8675	-11.8161	-13.917	-13.2774	-12.872	-12.7672	-12.5323	-12.8274	-12.9722	-12.5335	-12.4886	0.29516	-0.144757	0.293898	0.338799	YIL142W	CCT2	Subunit beta of the cytosolic chaperonin Cct ring complex; related to Tcp1p
YJL014W	-12.2774	-12.5026	-12.5135	-13.2359	-12.9202	-13.5981	-11.9312	-12.5082	-11.4802	-12.3448	-12.6742	-13.5101	-12.1864	-12.1868	-14.3057	-12.3149	-12.7872	-12.0235	-12.4312	-13.2514	-12.3752	-12.893	-12.843	0.82025	0.876224	0.358435	0.408359	YJL014W	CCT3	Subunit of the cytosolic chaperonin Cct ring complex; related to Tcp1p
YDL143W	-12.4972	-12.8112	-12.8821	-13.0195	-12.983	-13.9298	-12.4345	-12.8124	-11.909	-12.4779	-12.8484	-13.4754	-12.2827	-12.4259	-14.8395	-12.9189	-13.263	-12.82	-12.7302	-13.3108	-13.0006	-13.1827	-12.9339	0.580617	0.310129	0.128069	0.376874	YDL143W	CCT4	Subunit of the cytosolic chaperonin Cct ring complex; related to Tcp1p
YJR064W	-12.1309	-11.9196	-12.0009	-11.9266	-11.7795	-12.3027	-12.7505	-12.5268	-11.3385	-12.1727	-12.2196	-12.0095	-11.8686	-11.8309	-12.7227	-12.9538	-13.1815	-11.5178	-12.0171	-12.0029	-12.551	-12.1407	-12.1339	-0.0142131	-0.548106	-0.137798	-0.131025	YJR064W	CCT5	Subunit of the cytosolic chaperonin Cct ring complex; related to Tcp1p
YDR188W	-12.4158	-12.399	-12.5426	-13.5918	-13.4421	-13.6425	-12.145	-12.3572	-11.2343	-12.2937	-12.828	-12.9711	-12.4013	-12.4886	-13.7266	-12.3571	-12.5498	-11.8989	-12.4525	-13.5588	-12.2686	-12.8722	-12.6976	1.10632	1.29021	0.686635	0.861191	YDR188W	CCT6	Subunit of the cytosolic chaperonin Cct ring complex; related to Tcp1p
YJL111W	-12.514	-12.7757	-12.8961	-14.3444	-13.8881	-14.6325	-12.5345	-12.9426	-11.8237	-12.5609	-13.0232	-13.858	-12.9471	-13.0082	-15.4203	-12.5922	-13.1269	-12.8123	-12.7286	-14.2883	-12.8438	-13.7919	-13.1474	1.55971	1.44454	0.496482	1.14097	YJL111W	CCT7	Subunit of the cytosolic chaperonin Cct ring complex; related to Tcp1p
YJL008C	-12.3539	-12.4352	-12.623	-13.2015	-13.0649	-13.6678	-12.5186	-12.6204	-11.7278	-12.5285	-12.8907	-12.8154	-12.2265	-12.3256	-14.2771	-12.5899	-12.4802	-11.9953	-12.4707	-13.3114	-12.3551	-12.9431	-12.7449	0.840724	0.956255	0.36834	0.566523	YJL008C	CCT8	Subunit of the cytosolic chaperonin Cct ring complex; related to Tcp1p
YLR110C	-8.52746	-11.3017	-10.7438	-6.30542	-6.44618	-9.68766	-9.44665	-8.42673	-9.94172	-6.72478	-6.53842	-9.2697	-8.08718	-8.03595	-12.2856	-9.03967	-8.74957	-11.7651	-10.191	-7.47975	-9.85146	-9.46958	-7.51097	-2.71123	-2.3717	-1.98982	-0.0312157	YLR110C	CCW12	Cell wall mannoprotein; plays a role in maintenance of newly synthesized areas of cell wall; localizes to periphery of small buds	-4.15615	-2.34169
YLR390W-A	-12.3484	-15.3825	-14.6624	-13.1285	-13.4931	-16.112	-12.9929	-12.512	-13.4845	-11.699	-11.6942	-14.0974	-11.8943	-12.0367	-15.8063	-12.933	-12.8	-14.8089	-14.1311	-14.2445	-13.514	-13.2458	-12.4969	0.113452	0.730568	0.998779	1.74766	YLR390W-A	CCW14	Covalently linked cell wall glycoprotein; present in the inner layer of the cell wall
YDR182W	-14.2261	-14.9565	-14.6425	-16.1612	-16.581	-16.725	-14.7018	-14.9091	-14.0262	-13.9276	-14.4424	-14.5054	-14.6885	-14.8605	-17.9438	-14.2362	-14.3885	-14.4143	-14.6084	-16.4891	-14.3463	-15.8309	-14.2918	1.8807	2.14271	0.658135	2.19727	YDR182W	CDC1	Putative mannose-ethanolamine phosphate phosphodiesterase; involved in GPI-anchor remodeling prior to the attachment of cell wall proteins to beta 1
YCR002C	-14.0505	-14.3545	-14.2604	-14.3825	-14.0571	-15.4374	-14.9075	-14.394	-13.4337	-13.629	-13.4424	-14.3052	-13.7497	-13.6545	-15.6219	-14.6313	-14.5542	-14.7266	-14.2218	-14.6257	-14.6374	-14.342	-13.7922	0.403855	-0.0117191	0.28366	0.833482	YCR002C	CDC10	Component of the septin ring
YJR076C	-13.6411	-14.0283	-14.2099	-15.3369	-15.2048	-15.353	-13.5889	-13.9649	-13.3104	-13.0913	-13.4313	-14.6631	-13.5586	-13.4891	-16.7739	-14.2858	-14.5562	-14.5102	-13.9598	-15.2982	-14.4507	-14.6072	-13.7286	1.33849	0.847518	0.691051	1.56969	YJR076C	CDC11	Component of the septin ring that is required for cytokinesis; present at the ends of rod-like septin hetero-oligomers; C-terminal extension is important for recruitment of Bni5p to the mother-bud neck
YHR107C	-13.5311	-14.0112	-13.9734	-14.9752	-14.7493	-15.9055	-13.5756	-13.631	-13.1892	-12.5251	-13.0196	-14.5242	-13.1345	-13.0049	-15.9259	-13.1257	-13.4413	-13.5157	-13.8385	-15.21	-13.3609	-14.0217	-13.3563	1.37147	1.84908	1.18827	1.8537	YHR107C	CDC12	Component of the septin ring that is required for cytokinesis; septins are GTP-binding proteins that assemble into rod-like hetero-oligomers that can associate with other rods to form filaments; septin rings at the mother-bud neck act as scaffolds for recruiting cell division factors and as barriers to prevent diffusion of specific proteins between mother and daughter cells
YLR215C	-15.801	-16.2972	-16.5583	-17.4058	-16.9936	-18.112	-16.0774	-15.8499	-15.9037	-14.5226	-14.895	-16.3846	-15.2774	-15.1489	-19.6808	-14.7258	-14.5661	-15.9363	-16.2188	-17.5038	-15.0761	-16.7024	-15.2674	1.28495	2.42771	0.801413	2.23639	YLR215C	CDC123	Assembly factor for the eIF2 translation initiation factor complex; regulates translational initiation; conserved residues of this ATP-Grasp protein that bind to ATP-Mg2+ in the pombe ortholog are required for complex assembly in budding yeast; interaction with eIF2 subunit Gcd11p facilitates complex assembly and activity; required for the START transition and timely progression through G2; regul…
YDL220C	-14.6717	-16.2393	-16.5	-16.7006	-16.9446	-17.9055	-13.7308	-14.7666	-15.3244	-14.9636	-15.5722	-17.285	-16.0448	-16.0797	-21.2657	-14.0658	-14.2542	-15.2957	-15.8037	-17.1836	-14.5386	-17.7967	-15.9403	1.37993	2.64503	-0.613139	1.24328	YDL220C	CDC13	Single stranded DNA-binding protein found at TG1-3 telomere G-tails; key roles in regulation of telomerase	-0.965004
YFR028C	-13.8237	-14.6734	-15.2275	-15.896	-15.8381	-16.14	-13.5517	-13.9709	-14.0656	-13.2067	-13.882	-15.8821	-13.7963	-13.8849	-17.4078	-13.573	-13.9581	-15.2675	-14.5749	-15.958	-14.2662	-15.0297	-14.3236	1.38316	1.6918	0.928358	1.63441	YFR028C	CDC14	Protein phosphatase required for mitotic exit; required for rDNA segregation	other	0.0221313	-0.0926398	0.576493
YAR019C	-14.631	-16.2738	-16.5	-17.3748	-17.2309	-18.2275	-14.4001	-15.0576	-15.5953	-14.4219	-15.3739	-17.0764	-15.5993	-15.7759	-18.6808	-15.4402	-15.5405	-16.6248	-15.8016	-17.6111	-15.8685	-16.6853	-15.6241	1.80946	1.7426	0.925733	1.98696	YAR019C	CDC15	Protein kinase of the Mitotic Exit Network; localized to the spindle pole bodies at late anaphase; promotes mitotic exit by directly switching on the kinase activity of Dbf2p; required for spindle disassembly after meiosis II; relocalizes to the cytoplasm upon DNA replication stress
YKL022C	-14.1191	-14.5841	-15.0602	-16.2152	-16.5661	-17.725	-14.2109	-14.7877	-14.5651	-14.3666	-14.829	-15.9065	-14.9846	-14.9274	-17.5109	-15.0617	-15.0456	-15.3293	-14.5878	-16.8354	-15.1455	-15.8076	-15.034	2.2476	1.6899	1.02779	1.80138	YKL022C	CDC16	Subunit of the anaphase-promoting complex/cyclosome (APC/C); which is a ubiquitin-protein ligase required for degradation of anaphase inhibitors
YAL038W	-7.58442	-8.40072	-8.09361	-6.57754	-6.58785	-8.40582	-9.14421	-8.43082	-8.23543	-8.29441	-8.12652	-9.38805	-6.80099	-6.51598	-9.36393	-8.98999	-8.66809	-8.91894	-8.02625	-7.1904	-8.85901	-7.5603	-8.60299	-0.835848	-1.6686	-0.369895	-1.41259	YAL038W	CDC19	Pyruvate kinase; functions as a homotetramer in glycolysis to convert phosphoenolpyruvate to pyruvate	-0.72176
YGL116W	-14.8468	-15.5345	-15.7488	-17.5718	-17.2666	-17.9055	-14.7806	-15.2742	-14.8996	-13.9165	-14.9303	-16.6271	-15.0346	-15.0741	-17.8063	-14.9023	-15.3299	-16.0045	-15.3767	-17.5813	-15.4122	-15.9716	-15.158	2.20462	2.16911	1.60968	2.42333	YGL116W	CDC20	Activator of anaphase-promoting complex/cyclosome (APC/C); APC/C is required for metaphase/anaphase transition; directs ubiquitination of mitotic cyclins
YOR074C	-15.5658	-15.9706	-16.0393	-16.5895	-16.2251	-18.2275	-15.526	-15.3779	-14.8025	-15.029	-14.9416	-16.3174	-14.5441	-14.3862	-18.6808	-14.7422	-14.9621	-16.5436	-15.8585	-17.014	-15.416	-15.8703	-15.4293	1.1555	1.59808	1.14369	1.58469	YOR074C	CDC21	Thymidylate synthase; required for de novo biosynthesis of pyrimidine deoxyribonucleotides; expression is induced at G1/S; human homolog TYMSOS can complement yeast cdc21 temperature-sensitive mutant at restrictive temperature
YHR166C	-15.5033	-15.7768	-16.338	-17.8419	-17.7641	-17.8124	-15.697	-16.4431	-15.4352	-15.2176	-15.6147	-15.9567	-16.5261	-16.4723	-18.4584	-16.0412	-16.6586	-16.1342	-15.8727	-17.8061	-16.278	-17.1523	-15.5963	1.93345	1.52812	0.653867	2.20982	YHR166C	CDC23	Subunit of the Anaphase-Promoting Complex/Cyclosome (APC/C); APC/C is a ubiquitin-protein ligase required for degradation of anaphase inhibitors
YAL041W	-13.3388	-14.9518	-15.3065	-15.398	-15.5368	-16.9055	-13.58	-13.9664	-14.4052	-12.9478	-13.8756	-15.5195	-14.2389	-14.2186	-17.2213	-13.9624	-14.3832	-14.5807	-14.5324	-15.9468	-14.3088	-15.2263	-14.1143	1.41442	1.63802	0.720529	1.83253	YAL041W	CDC24	Guanine nucleotide exchange factor (GEF) for Cdc42p; required for polarity establishment and maintenance
YLR310C	-12.0879	-13.3856	-13.4084	-15.2499	-15.847	-15.9055	-11.7837	-12.8389	-12.7135	-12.7958	-13.6174	-15.359	-13.6278	-13.5241	-16.4329	-12.834	-13.2288	-13.5185	-12.9606	-15.6675	-13.1937	-14.5283	-13.9241	2.70688	2.47375	1.13923	1.74344	YLR310C	CDC25	Membrane bound guanine nucleotide exchange factor; also known as a GEF or GDP-release factor; indirectly regulates adenylate cyclase through activation of Ras1p and Ras2p by stimulating the exchange of GDP for GTP; required for progression through G1; thermosensitivity of the cdc25-5 mutant is functionally complemented by human RASGRF1 or by a fragment of human SOS1 comprising the CDC25-related c…
YBR160W	-14.6046	-14.866	-14.7488	-15.6533	-15.2077	-15.8124	-14.9987	-14.9559	-14.2585	-13.7676	-13.8896	-15.2455	-14.3641	-14.2869	-16.9803	-15.0332	-15.0291	-15.3939	-14.7398	-15.5578	-15.152	-15.2105	-14.3009	0.817983	0.405762	0.34734	1.2569	YBR160W	CDC28	Cyclin-dependent kinase (CDK) catalytic subunit; master regulator of mitotic and meiotic cell cycles; alternately associates with G1	CDK3 can complement yeast conditional cdc28 mutants; human CDK1	CDK2 can complement yeast cdc28 null mutant	gene	other	-0.35538	-1.37868	-0.00452466
YLR314C	-13.3038	-13.1945	-13.2848	-15.5631	-14.9067	-15.2275	-13.5647	-13.3759	-12.5098	-12.9421	-13.2877	-13.7939	-13.0537	-12.7544	-15.651	-14.2906	-14.1299	-13.9419	-13.261	-15.2324	-14.1208	-13.8197	-13.3412	1.97137	1.11164	1.41269	1.89116	YLR314C	CDC3	Component of the septin ring that is required for cytokinesis; septins are GTP-binding proteins that assemble with other septins into rod-like complexes that can associate with other rods to form filament polymers; septin rings at the mother-bud neck act as scaffolds for recruiting factors needed for cell division and as barriers to prevent diffusion of specific proteins between mother and daught…
YOL139C	-11.7584	-11.9842	-11.8786	-11.4557	-11.4806	-11.7626	-12.3646	-11.6641	-10.9385	-10.7723	-10.6684	-10.8794	-10.8928	-10.9238	-13.0273	-12.0161	-12.0339	-12.2133	-11.8737	-11.5663	-12.0878	-11.6146	-10.7734	-0.307437	-0.521455	-0.0483471	0.792929	YOL139C	CDC33	mRNA cap binding protein and translation initiation factor eIF4E; the eIF4E-cap complex is responsible for mediating cap-dependent mRNA translation via interactions with translation initiation factor eIF4G (Tif4631p or Tif4632p); protein abundance increases in response to DNA replication stress; mutants are defective for adhesion and pseudohyphal growth; human homolog EIF4E can complement yeast c…
YDR054C	-13.682	-14.2972	-14.2634	-15.8001	-15.2817	-16.6831	-11.9269	-13.1013	-12.8563	-12.3825	-12.9209	-14.1439	-13.0056	-13.1781	-17.3589	-10.6643	-10.7161	-11.6903	-14.0809	-15.9216	-11.0235	-14.5142	-13.1491	1.84076	4.8981	1.40746	2.77256	YDR054C	CDC34	Ubiquitin-conjugating enzyme (E2); catalytic subunit of SCF ubiquitin-protein ligase complex (together with Skp1p	1.0556
YDL165W	-15.2879	-15.1945	-14.8095	-14.981	-14.8765	-14.8699	-15.5955	-15.3503	-14.5685	-14.0629	-13.792	-13.6815	-14.055	-14.0643	-15.7579	-13.9509	-13.6628	-14.0719	-15.0973	-14.9092	-13.8952	-14.6257	-13.8455	-0.188151	1.01393	0.283418	1.06371	YDL165W	CDC36	Component of the CCR4-NOT core complex
YDR168W	-13.4144	-12.9979	-12.9451	-14.4296	-13.9149	-14.2578	-14.0619	-13.9784	-12.538	-13.491	-13.7064	-13.1384	-12.8191	-12.7177	-14.2885	-14.1182	-13.8597	-13.5865	-13.1192	-14.2008	-13.8548	-13.2751	-13.4453	1.08161	0.345931	0.92567	0.755497	YDR168W	CDC37	Essential Hsp90p co-chaperone; necessary for passage through the START phase of the cell cycle; stabilizes protein kinase nascent chains and participates along with Hsp90p in their folding
YCR093W	-10.8487	-12.3927	-12.8533	-13.574	-13.9973	-15.1686	-10.9255	-11.9826	-12.2945	-11.881	-12.6446	-14.529	-12.3761	-12.3758	-15.7266	-12.0033	-12.3156	-13.2745	-12.0316	-14.2466	-12.5311	-13.4928	-13.0182	2.21506	1.71552	0.7538	1.22844	YCR093W	CDC39	Component of the CCR4-NOT1 core complex; this complex has multiple roles in regulating mRNA levels including regulation of transcription and destabilizing mRNAs by deadenylation; basal transcription factor
YFL009W	-14.1475	-14.5415	-14.7194	-15.52	-15.8606	-16.2578	-13.5603	-14.4769	-13.6296	-13.8751	-14.4811	-15.2691	-14.6413	-14.6388	-16.651	-13.2316	-13.9739	-13.5338	-14.4695	-15.8795	-13.5798	-15.3104	-14.5418	1.41	2.29972	0.569102	1.33771	YFL009W	CDC4	F-box protein required for both the G1/S and G2/M phase transitions; modular substrate specificity factor which associates with core SCF (Cdc53p	other	-0.274567	0.515277	0.217237
YDR364C	-14.3415	-15.3331	-15.4858	-16.52	-16.1678	-16.8124	-13.4355	-14.6635	-14.2911	-13.7998	-14.4632	-15.3846	-15.1787	-15.2659	-18.3589	-11.918	-12.2327	-12.8953	-15.0535	-16.5001	-12.3487	-16.2678	-14.5492	1.44659	4.15143	0.23228	1.95089	YDR364C	CDC40	Pre-mRNA splicing factor; important for catalytic step II of pre-mRNA splicing and plays a role in cell cycle progression
YLR229C	-13.4701	-14.6096	-14.3034	-13.984	-14.0199	-15.4201	-14.2211	-13.6574	-13.4216	-12.3463	-12.3996	-14.7435	-12.9035	-13.0981	-17.3589	-13.9264	-14.1991	-15.9437	-14.1277	-14.4747	-14.6898	-14.4535	-13.1631	0.346994	-0.215093	0.0211578	1.31152	YLR229C	CDC42	Small rho-like GTPase; essential for establishment and maintenance of cell polarity; plays a role late in cell fusion via activation of key cell fusion regulator Fus2p; mutants have defects in the organization of actin and septins; human homolog CDC42 can complement yeast cdc42 mutant
YGL155W	-13.8352	-14.7321	-14.8682	-14.9579	-15.102	-16.4201	-13.3317	-14.0899	-13.7061	-13.0702	-13.4344	-14.7882	-14.4632	-14.5818	-17.8063	-12.0312	-12.378	-13.0965	-14.4785	-15.4933	-12.5019	-15.6171	-13.7643	1.01482	2.99143	-0.123794	1.72904	YGL155W	CDC43	Beta subunit of geranylgeranyltransferase type I; subunit of the Ram2p-Cdc43p heterodimer that catalyzes the geranylgeranylation of the cysteine residue in proteins containing a C-terminal CaaX sequence ending in Leu or Phe; has substrates important for morphogenesis
YLR103C	-15.3972	-15.6505	-16.4717	-18.122	-17.8697	-18.0051	-15.2843	-16.0704	-15.3993	-15.6021	-16.1109	-16.6476	-15.7665	-15.88	-17.6808	-15.2882	-15.7688	-15.8641	-15.8398	-17.9989	-15.6404	-16.4424	-16.1202	2.1591	2.35858	1.55652	1.87873	YLR103C	CDC45	DNA replication initiation factor; recruited to MCM pre-RC complexes at replication origins; promotes release of MCM from Mcm10p
YDL126C	-10.7879	-10.5655	-10.5214	-11.8085	-11.3225	-11.939	-11.3665	-11.279	-10.4067	-11.4153	-11.5404	-11.1816	-10.2538	-9.93009	-11.8187	-12.1198	-11.9132	-11.3856	-10.6249	-11.69	-11.8062	-10.6675	-11.3791	1.06507	-0.116216	1.02249	0.310904	YDL126C	CDC48	AAA ATPase; subunit of polyUb-selective segregase complex involved in ERAD	SCF complex disassembly	cell wall integrity during heat stress	and telomerase regulation; mobilizes membrane-anchored transcription factors by regulated Ub/proteasome-dependent processing (RUP); human ortholog VCP complements a cdc48 mutant	gene	other	-1.30137	-1.90066	0.67063
YMR001C	-13.5187	-14.7281	-15.1809	-16.5544	-16.3406	-16.725	-13.7066	-14.2816	-14.3104	-13.4877	-14.1823	-16.285	-14.1564	-14.3518	-16.8734	-13.7823	-14.2256	-15.0679	-14.4759	-16.54	-14.3586	-15.1272	-14.6517	2.06406	2.18137	1.41277	1.8883	YMR001C	CDC5	Polo-like kinase; controls targeting and activation of Rho1p at cell division site via Rho1p guanine nucleotide exchange factors; regulates Spc72p; also functions in adaptation to DNA damage during meiosis; regulates the shape of the nucleus and expansion of the nuclear envelope during mitosis; similar to Xenopus Plx1 and S. pombe Plo1p; human homologs PLK1
YCR094W	-14.7639	-15.8271	-15.7153	-15.8741	-16.3469	-17.2275	-14.7654	-15.2557	-14.64	-14.0077	-14.4778	-15.858	-15.19	-15.6409	-18.6808	-13.7307	-14.0401	-14.4911	-15.4354	-16.4828	-14.0873	-16.5039	-14.7812	1.04741	2.39555	-0.0210425	1.70165	YCR094W	CDC50	Endosomal protein that interacts with phospholipid flippase Drs2p; interaction with Cdc50p is essential for Drs2p catalytic activity; mutations affect cell polarity and polarized growth; similar to Lem3p; CDC50 has a paralog
YDL132W	-12.9639	-13.4681	-13.5884	-14.907	-15.3469	-15.1542	-13.2075	-13.611	-13.2111	-12.9659	-13.6093	-13.9096	-13.6451	-13.5376	-16.1365	-13.3272	-13.6639	-13.0398	-13.3401	-15.1361	-13.3436	-14.4397	-13.4949	1.79595	1.79244	0.696312	1.64111	YDL132W	CDC53	Cullin; structural protein of SCF complexes (which also contain Skp1p
YGL190C	-13.2853	-13.8529	-13.6347	-16.1612	-16.5224	-16.4201	-12.8951	-13.7588	-12.8655	-12.8142	-13.5234	-14.9251	-13.7147	-13.7645	-16.335	-12.4953	-13.4359	-13.1492	-13.591	-16.3679	-13.0268	-14.6047	-13.7542	2.77696	3.34113	1.76318	2.61367	YGL190C	CDC55	Regulatory subunit B of protein phosphatase 2A (PP2A); Zds1p/2p-dependent localization to cytoplasm promotes mitotic entry; localization to nucleus prevents mitotic exit; required for correct nuclear division
YJL194W	-14.8237	-16.3951	-16.6988	-15.222	-15.5332	-17.6425	-14.5734	-15.2484	-15.4845	-14.9055	-15.3831	-18.3846	-14.8534	-15.1788	-19.9438	-14.3198	-14.898	-16.7623	-15.9725	-16.1326	-15.3267	-16.6587	-16.2244	0.160066	0.805895	-0.526086	-0.0917929	YJL194W	CDC6	Essential ATP-binding protein required for DNA replication; component of the pre-replicative complex (pre-RC) which requires ORC to associate with chromatin and is in turn required for Mcm2-7p DNA association; homologous to S. pombe Cdc18p; relocalizes from nucleus to cytoplasm upon DNA replication stress; degraded in response to plasma membrane stress
YPL160W	-10.3758	-10.4563	-10.7627	-11.6211	-11.5551	-12.1365	-11.03	-11.2341	-10.5452	-11.7181	-12.0125	-12.1659	-10.6777	-10.308	-12.6327	-10.9812	-11.1662	-10.758	-10.5316	-11.7709	-10.9684	-11.2062	-11.9655	1.2393	0.80242	0.564708	-0.194617	YPL160W	CDC60	Cytosolic leucyl tRNA synthetase; ligates leucine to the appropriate tRNA; human homolog LARS can complement yeast temperature-sensitive mutant at restrictive temperature
YLR418C	-14.7135	-14.37	-14.5362	-15.8105	-15.5923	-15.768	-14.7406	-14.7179	-13.9377	-14.2674	-14.4392	-14.4823	-14.1317	-14.0435	-16.0369	-13.8931	-13.5862	-13.9106	-14.5399	-15.7236	-13.7966	-14.7374	-14.3963	1.1837	1.92695	0.986194	1.32729	YLR418C	CDC73	Component of the Paf1p complex; binds to and modulates the activity of RNA polymerases I and II; required for expression of certain genes	-0.284984	0.142508	0.634329
YJR057W	-15.801	-15.0481	-15.147	-16.4537	-15.9398	-16.0845	-14.2315	-14.8307	-14.0469	-13.9254	-14.1664	-13.7601	-15.1675	-14.9427	-16.6219	-13.1518	-13.0236	-13.2886	-15.332	-16.1593	-13.1546	-15.5774	-13.9506	0.827329	3.0047	0.58198	2.20873	YJR057W	CDC8	Thymidylate and uridylate kinase; functions in de novo biosynthesis of pyrimidine deoxyribonucleotides; converts dTMP to dTDP and dUMP to dUTP; essential for mitotic and meiotic DNA replication; homologous to S. pombe tmp1; human homolog DTYMK can complement yeast cdc8 null mutant
YDL164C	-14.3747	-14.6096	-14.9933	-15.4948	-15.6304	-16.0575	-14.154	-14.6133	-13.8522	-14.4763	-15.049	-15.7996	-14.8445	-15.0995	-16.7112	-13.7307	-14.4295	-13.6292	-14.6592	-15.7276	-13.9298	-15.5517	-15.1083	1.06838	1.79775	0.175863	0.619296	YDL164C	CDC9	DNA ligase I found in nucleus and mitochondria; essential enzyme that joins Okazaki fragments during DNA replication; also acts in ribonucleotide excision repair	-0.176002
YGL003C	-14.1961	-15.7044	-15.4647	-15.9869	-16.2969	-17.6425	-13.8216	-14.7614	-14.787	-13.3711	-14.5009	-15.5772	-15.0044	-15.3723	-17.9438	-13.8218	-14.3265	-15.2957	-15.1218	-16.6421	-14.4813	-16.1068	-14.4831	1.52036	2.16079	0.535266	2.15906	YGL003C	CDH1	Activator of anaphase-promoting complex/cyclosome (APC/C); antagonist of the spindle assembly checkpoint; directs ubiquitination of cyclins resulting in mitotic exit; targets the APC/C to specific substrates including: Cdc20p	0.37635	0.183401
YBR029C	-14.073	-16.4078	-16.2394	-14.7445	-15.3888	-17.0051	-13.5007	-13.9382	-14.4082	-13.4157	-13.9315	-16.3506	-14.8534	-15.1489	-19.9438	-13.5892	-14.0154	-15.8641	-15.5734	-15.7128	-14.4896	-16.6487	-14.5659	0.139408	1.22322	-0.935908	1.14689	YBR029C	CDS1	Phosphatidate cytidylyltransferase (CDP-diglyceride synthetase); an enzyme that catalyzes that conversion of CTP + phosphate into diphosphate + CDP-diaclglyerol
YGL130W	-15.0372	-14.9106	-14.8636	-16.5718	-16.1905	-16.603	-15.4197	-15.1162	-14.4596	-14.5226	-14.677	-14.8344	-14.6413	-14.3586	-16.7112	-14.9023	-14.832	-14.5894	-14.9371	-16.4551	-14.7746	-15.237	-14.678	1.51798	1.68054	1.21809	1.7771	YGL130W	CEG1	Guanylyltransferase involved in mRNA 5' capping; subunit of mRNA capping enzyme
YER061C	-14.598	-15.8017	-15.8821	-16.0105	-16.0237	-17.1686	-14.5647	-15.0167	-15.0585	-14.1381	-14.64	-15.8344	-15.4632	-15.4761	-17.0958	-14.8913	-14.8732	-14.8712	-15.4273	-16.4009	-14.8786	-16.0117	-14.8708	0.973663	1.52238	0.389247	1.5301	YER061C	CEM1	Mitochondrial beta-keto-acyl synthase; possible role in fatty acid synthesis; required for mitochondrial respiration; human homolog OXSM can complement yeast cem1 null mutant
YMR168C	-14.479	-15.5913	-15.7488	-15.907	-16.039	-17.2889	-13.4256	-14.3425	-13.9615	-14.7052	-15.006	-15.6894	-15.5477	-15.5366	-18.0958	-12.7993	-12.7613	-12.8935	-15.2731	-16.4116	-12.818	-16.3934	-15.1335	1.13857	3.59361	0.0182612	1.27811	YMR168C	CEP3	Essential kinetochore protein; component of the CBF3 complex that binds the CDEIII region of the centromere; contains an N-terminal Zn2Cys6 type zinc finger domain
YPL228W	-14.6855	-14.7768	-15.0868	-17.0468	-16.6578	-17.5645	-14.9297	-15.1229	-14.7488	-14.0483	-14.5075	-16.437	-14.4161	-14.2918	-17.5109	-15.0291	-15.0263	-15.7623	-14.8497	-17.0897	-15.2726	-15.4063	-14.9976	2.24	1.8171	1.68342	2.09207	YPL228W	CET1	RNA 5'-triphosphatase involved in mRNA 5' capping; subunit of mRNA capping enzyme
YOR112W	-14.0461	-14.9991	-15.3444	-15.9182	-16.1622	-15.9298	-14.2315	-14.723	-14.7793	-14.1	-14.7227	-16.2691	-15.0194	-14.8776	-17.9438	-15.0824	-15.1022	-15.4775	-14.7966	-16.0034	-15.2207	-15.9469	-15.0306	1.20684	0.782706	0.0564731	0.972798	YOR112W	CEX1	Component of nuclear aminoacylation-dependent tRNA export pathway; cytoplasmic; interacts with nuclear pore component Nup116p; copurifies with tRNA export receptors Los1p and Msn5p
YIL003W	-15.8941	-16.1619	-16.3002	-15.8105	-15.4696	-16.6425	-14.913	-15.4061	-15.1701	-14.2844	-14.5075	-15.1045	-15.4978	-15.4985	-16.9438	-12.906	-12.9439	-12.8899	-16.1187	-15.9742	-12.9132	-15.98	-14.6321	-0.144561	3.06094	-0.00586077	1.34204	YIL003W	CFD1	Highly conserved iron-sulfur cluster binding protein; localized in the cytoplasm; forms a complex with Nbp35p that is involved in iron-sulfur protein assembly in the cytosol
YDR301W	-12.9041	-13.8165	-14.1057	-14.7297	-15.0161	-15.7901	-13.0451	-13.8117	-13.4535	-13.3575	-14.2364	-14.8821	-14.0732	-13.9261	-16.335	-13.5498	-13.9542	-13.8624	-13.6087	-15.1786	-13.7888	-14.7781	-14.1587	1.56988	1.38984	0.400532	1.01995	YDR301W	CFT1	RNA-binding subunit of the mRNA cleavage and polyadenylation factor; involved in poly(A) site recognition and required for both pre-mRNA cleavage and polyadenylation
YLR115W	-13.4582	-14.2001	-14.6624	-16.1745	-16.3987	-16.725	-12.9841	-14.1013	-14.0469	-13.5757	-14.3709	-15.3846	-14.4294	-14.5232	-16.8395	-12.9292	-13.5124	-13.9814	-14.1069	-16.4327	-13.4743	-15.264	-14.4437	2.32585	2.95838	1.16869	1.989	YLR115W	CFT2	Subunit of the mRNA cleavage and polyadenlylation factor (CPF); required for pre-mRNA cleavage
YML036W_exon	-16.1571	-16.5137	-16.4303	-16.7006	-16.9255	-17.6425	-16.5431	-15.9062	-15.8222	-15.0826	-14.9148	-15.6684	-15.7086	-15.4503	-18.9438	-15.3826	-15.1432	-16.5102	-16.367	-17.0895	-15.6786	-16.7009	-15.2219	0.722492	1.4109	0.388635	1.86764	YML036W	CGI121	Component of the EKC/KEOPS complex; EKC/KEOPS complex is required for t6A tRNA modification and telomeric TG1-3 recombination; may have role in transcription; Cgi121p is dispensable for tRNA modification; other complex members are Bud32p	0.0367701
YGL029W	-15.5279	-14.0757	-14.3606	-18.7595	-17.9255	-16.3862	-14.8216	-14.4307	-13.8462	-13.736	-13.7188	-13.5797	-14.2099	-14.0082	-16.5109	-14.2882	-13.8368	-14.4351	-14.6547	-17.6904	-14.1867	-14.9097	-13.6782	3.03566	3.50372	2.78074	4.01221	YGL029W	CGR1	Protein involved in nucleolar integrity and processing of pre-rRNA; has a role in processing rRNA for the 60S ribosome subunit; transcript is induced in response to cytotoxic stress but not genotoxic stress; relocalizes from nucleus to nucleolus upon DNA replication stress
YCL064C	-12.6079	-12.8196	-13.0289	-13.5522	-13.0422	-14.9922	-12.7793	-12.8252	-12.2274	-12.5302	-12.8218	-14.2651	-11.9018	-12.0744	-15.962	-11.9983	-11.9409	-13.1653	-12.8188	-13.8622	-12.3682	-13.3127	-13.2057	1.04342	1.49403	0.549506	0.656541	YCL064C	CHA1	Catabolic L-serine (L-threonine) deaminase; catalyzes the degradation of both L-serine and L-threonine; required to use serine or threonine as the sole nitrogen source
YLR098C	-14.9347	-16.1194	-16.5	-15.8105	-16.0754	-17.8124	-14.1738	-14.953	-15.708	-14.2646	-14.8734	-16.7325	-15.7414	-15.7177	-20.2657	-13.2455	-13.4286	-15.2582	-15.8514	-16.5661	-13.9775	-17.2416	-15.2902	0.714712	2.58865	-0.675509	1.27593	YLR098C	CHA4	DNA binding transcriptional activator; mediates serine/threonine activation of the catabolic L-serine (L-threonine) deaminase (CHA1); Zinc-finger protein with Zn[2]-Cys[6] fungal-type binuclear cluster domain
YGL206C	-10.6235	-11.2318	-11.5139	-11.8905	-12.2859	-13.1758	-11.4035	-11.6104	-11.2062	-12.5176	-12.7935	-13.738	-11.1988	-10.8725	-13.9803	-11.6063	-11.8326	-11.877	-11.1231	-12.4507	-11.7719	-12.0172	-13.0164	1.32761	0.678765	0.433489	-0.565642	YGL206C	CHC1	Clathrin heavy chain; subunit of the major coat protein involved in intracellular protein transport and endocytosis; the clathrin triskelion is a trimeric molecule composed of three heavy chains that radiate from a vertex and three light chains which bind noncovalently near the vertex of the triskelion; the light chain (CLC1) is thought to regulate function
YER164W	-12.1826	-12.9128	-13.4735	-15.47	-15.3248	-15.527	-11.7375	-12.8023	-12.4201	-13.3651	-14.0821	-15.6476	-13.2595	-13.1512	-15.3831	-12.801	-13.2139	-13.3052	-12.8563	-15.4406	-13.1067	-13.9313	-14.3649	2.58432	2.3339	1.50936	1.07569	YER164W	CHD1	Chromatin remodeler that regulates various aspects of transcription; acts in in conjunction with Isw1b to regulate chromatin structure and maintain chromatin integrity during transcription elongation by RNAP II by preventing trans-histone exchange over coding regions; contains a chromo domain
YBR274W	-14.5786	-15.0381	-15.3834	-15.5457	-15.48	-16.0051	-13.941	-14.7331	-14.4596	-13.6657	-14.139	-14.7713	-15.1022	-15.4835	-17.0178	-12.906	-13.3658	-13.2792	-15.0001	-15.6769	-13.1836	-15.8678	-14.192	0.676861	2.49327	-0.190907	1.48493	YBR274W	CHK1	Serine/threonine kinase and DNA damage checkpoint effector; mediates cell cycle arrest via phosphorylation of Pds1p; phosphorylated by checkpoint signal transducer Mec1p; homolog of S. pombe and mammalian Chk1 checkpoint kinase
YPL008W	-14.7566	-15.3514	-15.8007	-17.5718	-18.1291	-18.0051	-13.9047	-15.4224	-14.9946	-14.5705	-15.3262	-15.9825	-15.8006	-16.0082	-17.6808	-13.3749	-14.6209	-14.5778	-15.3029	-17.902	-14.1912	-16.4965	-15.293	2.5991	3.7108	1.40546	2.60897	YPL008W	CHL1	Probable DNA helicase; involved in sister-chromatid cohesion and genome integrity and interstrand cross-link repair; interacts with ECO1 and CTF18; mutants are defective in silencing	1.92635	1.0536
YDR254W	-15.6717	-15.8271	-15.8728	-17.7199	-18.473	-17.6425	-14.5133	-15.5878	-14.6123	-14.95	-15.8606	-15.1475	-16.5844	-16.3792	-18.5653	-13.7738	-14.0442	-13.8005	-15.7905	-17.9452	-13.8728	-17.1763	-15.3194	2.15462	4.07232	0.768844	2.62578	YDR254W	CHL4	Outer kinetochore protein required for chromosome stability; involved in new kinetochore assembly and sister chromatid cohesion; forms a stable complex with Iml3p; peripheral component of the Ctf19 kinetochore complex that interacts with Ctf19p
YER026C	-14.221	-13.9896	-13.9056	-13.4659	-13.9363	-13.9795	-14.6	-13.7498	-13.0516	-13.567	-13.6827	-13.1548	-13.6785	-13.6841	-14.5933	-15.1161	-14.8272	-14.3172	-14.0387	-13.7939	-14.7535	-13.9853	-13.4682	-0.244828	-0.95961	-0.191432	0.325732	YER026C	CHO1	Phosphatidylserine synthase; functions in phospholipid biosynthesis; catalyzes the reaction CDP-diaclyglycerol + L-serine = CMP + L-1-phosphatidylserine
YGR157W	-11.6062	-12.4714	-12.5602	-12.4256	-13.0623	-14.1329	-10.9556	-12.074	-10.9935	-12.0006	-12.793	-13.855	-13.2684	-13.4367	-15.9438	-11.0918	-11.7705	-11.6845	-12.2126	-13.2069	-11.5156	-14.2163	-12.8829	0.99435	1.69137	-1.00937	0.324041	YGR157W	CHO2	Phosphatidylethanolamine methyltransferase (PEMT); catalyzes the first step in the conversion of phosphatidylethanolamine to phosphatidylcholine during the methylation pathway of phosphatidylcholine biosynthesis
YNL192W	-11.6855	-11.6416	-11.9445	-14.7595	-14.2771	-14.1614	-11.5609	-11.8252	-11.3963	-11.9896	-12.5468	-13.3402	-12.6202	-12.1993	-14.5723	-12.2514	-11.904	-12.0868	-11.7572	-14.3993	-12.0807	-13.1306	-12.6255	2.64213	2.31862	1.26874	1.77383	YNL192W	CHS1	Chitin synthase I; requires activation from zymogenic form in order to catalyze the transfer of N-acetylglucosamine (GlcNAc) to chitin; required for repairing the chitin septum during cytokinesis; transcription activated by mating factor
YBR038W	-14.1523	-15.37	-15.5509	-15.3444	-15.3726	-16.4549	-15.0774	-14.9679	-14.654	-14.8286	-15.3174	-16.607	-14.4943	-14.4431	-17.8734	-15.3173	-15.4098	-16.6248	-15.0244	-15.724	-15.7839	-15.6036	-15.5843	0.69956	-0.0599848	0.120361	0.139639	YBR038W	CHS2	Chitin synthase II; catalyzes transfer of N-acetylglucosamine (GlcNAc) to chitin upon activation of zymogenic form; required for chitin synthesis in the primary septum during cytokinesis; localization regulated by Cdk1p during mitosis; phosphorylation by Dbf2p kinase regulates its dynamics and chitin synthesis during cytokinesis
YBR023C	-12.2958	-13.8292	-13.7789	-14.0498	-14.2412	-15.0982	-12.4425	-13.1678	-12.707	-12.5592	-13.5924	-15.2691	-14.1345	-14.2186	-16.9438	-12.8813	-13.1953	-13.5074	-13.3013	-14.4631	-13.1947	-15.099	-13.8069	1.16178	1.26841	-0.635874	0.656176	YBR023C	CHS3	Chitin synthase III; catalyzes the transfer of N-acetylglucosamine (GlcNAc) to chitin; required for synthesis of the majority of cell wall chitin	-0.516031	-0.987739
YLR330W	-12.8275	-13.568	-13.6805	-15.257	-14.6716	-15.1259	-12.7997	-13.2521	-13.1303	-12.7998	-13.0484	-14.3717	-13.1787	-12.9935	-15.5378	-12.2858	-12.8088	-13.0132	-13.3586	-15.0182	-12.7026	-13.9033	-13.4066	1.65952	2.31558	1.11483	1.61153	YLR330W	CHS5	Component of the exomer complex; the exomer which also contains Csh6p	gene	other	-0.000749892	0.531135	0.76296
YJL099W	-14.5786	-15.1781	-15.204	-16.6815	-16.581	-17.0051	-14.8009	-15.5694	-14.787	-14.4894	-14.7799	-15.049	-15.2128	-15.3827	-17.5109	-14.4974	-14.4849	-13.6748	-14.9869	-16.7558	-14.219	-16.0354	-14.7727	1.76894	2.53682	0.720406	1.98311	YJL099W	CHS6	Member of the ChAPs (Chs5p-Arf1p-binding proteins) family; part of the exomer complex that mediates export of specific cargo proteins	0.75238	0.368541
YHR142W	-15.064	-16.1299	-15.1639	-15.0105	-15.5224	-16.3206	-15.141	-15.4348	-14.2163	-13.5618	-13.9943	-14.8942	-15.4769	-15.8461	-18.0178	-14.6715	-15.0401	-14.8641	-15.4526	-15.6178	-14.8586	-16.4469	-14.1501	0.165236	0.759274	-0.829101	1.46774	YHR142W	CHS7	Protein of unknown function; may be involved in chitin biosynthesis by regulation of Chs3p export from the ER; relocalizes from bud neck to ER upon DNA replication stress
YER030W	-14.7935	-13.7005	-13.4543	-16.7595	-16.0649	-15.1542	-14.6592	-14.1414	-13.1551	-13.3848	-13.2037	-12.8183	-13.4513	-13.5004	-14.999	-13.6794	-12.9925	-13.6397	-13.9828	-15.9929	-13.4372	-13.9835	-13.1356	2.01011	2.55568	2.00934	2.85728	YER030W	CHZ1	Histone chaperone for Htz1p/H2A-H2B dimer; required for the stabilization of the Chz1p-Htz1-H2B complex; has overlapping function with Nap1p; null mutant displays weak sensitivity to MMS and benomyl; contains a highly conserved CHZ motif; protein abundance increases in response to DNA replication stress
YDR267C	-15.4911	-15.5069	-15.6504	-16.2015	-15.5847	-16.527	-15.6686	-15.7903	-15.1352	-14.7478	-15.0809	-15.7769	-15.5477	-15.3654	-18.9438	-14.2858	-14.7237	-15.1132	-15.5495	-16.1044	-14.7075	-16.619	-15.2018	0.554946	1.39688	-0.51456	0.902573	YDR267C	CIA1	Component of cytosolic iron-sulfur protein assembly (CIA) machinery; acts at late step of Fe-S cluster assembly; forms CIA targeting complex with Cia2p and Met18p that directs Fe-S cluster incorporation into subset of proteins involved in methionine biosynthesis	-0.866425
YHR122W	-15.7277	-15.7604	-15.6113	-15.059	-14.8028	-15.4726	-15.8479	-15.3779	-14.9902	-14.4032	-14.4297	-14.7769	-14.7167	-14.5798	-16.651	-14.2086	-13.8094	-14.6277	-15.6998	-15.1115	-14.2153	-15.3159	-14.5366	-0.588343	0.896198	-0.204394	0.57486	YHR122W	CIA2	Component of cytosolic iron-sulfur protein assembly (CIA) machinery; acts at a late step of Fe-S cluster assembly; forms the CIA targeting complex with Cia1p and Met18p that directs Fe-S cluster incorporation into a subset of proteins involved in methionine biosynthesis	-0.556259
YHR052W	-13.5883	-13.3271	-13.6366	-13.6862	-13.2771	-14.7039	-14.3243	-13.6671	-13.0504	-12.4968	-12.8089	-13.7996	-12.2042	-12.2074	-15.8228	-13.708	-13.1976	-14.3838	-13.5173	-13.8891	-13.7631	-13.4115	-13.0351	0.371754	0.125961	0.477633	0.854009	YHR052W	CIC1	Essential protein that interacts with proteasome components; has a potential role in proteasome substrate specificity; also copurifies with 66S pre-ribosomal particles
YMR198W	-14.8468	-15.5206	-16.2513	-17.5371	-17.5885	-17.6425	-14.7259	-15.6346	-15.3188	-14.4828	-15.1442	-16.5101	-15.7665	-15.8849	-17.7422	-14.5745	-14.8732	-15.5549	-15.5396	-17.5894	-15.0009	-16.4645	-15.379	2.04979	2.58849	1.12484	2.21033	YMR198W	CIK1	Kinesin-associated protein; required for both karyogamy and mitotic spindle organization	0.772977
YDR387C	-14.8468	-16.0987	-16.0708	-15.1947	-15.2969	-16.4549	-14.618	-14.986	-15.2059	-14.2176	-14.4392	-15.376	-16.1731	-16.0967	-18.4584	-12.4435	-12.841	-13.2945	-15.6721	-15.6488	-12.8597	-16.9094	-14.6776	-0.023237	2.78918	-1.26055	0.971248	YDR387C	CIN10	Putative transporter; member of the sugar porter family; non-essential gene; overexpression results in elevated colony sectoring
YPL241C_exon	-16.5033	-16.6888	-17.3253	-15.5807	-16.0339	-16.0051	-16.4276	-15.8225	-15.6158	-15.3132	-15.1889	-16.6684	-15.8805	-15.9712	-18.1783	-14.1055	-14.5761	-16.1258	-16.8391	-15.8732	-14.9358	-16.6767	-15.7235	-0.965927	0.937432	-0.803436	0.149716	YPL241C	CIN2	GTPase-activating protein (GAP) for Cin4p; tubulin folding factor C involved in beta-tubulin (Tub2p) folding; mutants display increased chromosome loss and benomyl sensitivity; human homolog RP2 complements yeast null mutant
YMR138W	-17.064	-16.8186	-16.8914	-18.47	-18.0442	-16.768	-17.0527	-16.947	-16.1601	-15.4536	-15.6547	-15.3932	-16.7249	-16.9299	-18.2657	-15.4563	-15.4026	-15.6367	-16.9247	-17.7607	-15.4986	-17.3069	-15.5005	0.836053	2.26218	0.453876	2.26022	YMR138W	CIN4	GTP-binding protein involved in beta-tubulin (Tub2p) folding; isolated as mutant with increased chromosome loss and sensitivity to benomyl; regulated by the GTPase-activating protein
YEL061C	-13.6046	-14.1038	-14.8095	-18.47	-18.6816	-17.4201	-13.556	-14.5513	-14.0149	-13.8203	-14.4713	-15.597	-14.6336	-14.4928	-17.3589	-14.1311	-14.4588	-14.5296	-14.1726	-18.1906	-14.3732	-15.4951	-14.6295	4.01792	3.81739	2.69548	3.56102	YEL061C	CIN8	Kinesin motor protein; involved in mitotic spindle assembly and chromosome segregation
YPL014W	-13.3944	-15.4798	-15.7236	-15.148	-15.8515	-16.8582	-13.8882	-13.4973	-14.8706	-12.6675	-12.3577	-14.3506	-13.2243	-13.0353	-18.5653	-13.5745	-13.2614	-15.2082	-14.8659	-15.9526	-14.0147	-14.9416	-13.1253	1.08667	1.93789	1.01097	2.82732	YPL014W	CIP1	Cyclin-dependent kinase inhibitor; interacts with and inhibits the Cdc28p/Cln2p	0.659105
YGR207C	-14.4434	-14.9943	-14.4269	-15.5457	-16.0186	-15.9298	-15.27	-14.8638	-14.3758	-12.9591	-13.4116	-14.5433	-13.8624	-13.8318	-17.2657	-13.8463	-13.4699	-14.2513	-14.6216	-15.8314	-13.8558	-14.9866	-13.638	1.20982	1.97553	0.844749	2.19338	YGR207C	CIR1	Mitochondrial protein that interacts with frataxin (Yfh1p); putative ortholog of mammalian electron transfer flavoprotein complex subunit ETF-beta; may have a role in oxidative stress response
YOR356W	-14.2311	-14.3484	-14.5289	-16.229	-16.2487	-15.6627	-14.6134	-14.953	-13.4413	-14.5635	-14.8395	-14.5529	-14.8579	-14.979	-16.0759	-14.9662	-15.251	-14.4965	-14.3695	-16.0468	-14.9046	-15.3043	-14.652	1.67731	1.14219	0.742492	1.39481	YOR356W	CIR2	Putative ortholog of human ETF-dH; found in a large supramolecular complex with other mitochondrial dehydrogenases; may have a role in oxidative stress response; ETF-dH is also known as electron transfer flavoprotein dehydrogenase
YLR346C	-17.631	-18.0185	-18.2513	-18.9294	-18.8159	-18.2275	-17.4435	-17.6298	-17.1012	-14.649	-16.5792	-15.2931	-16.6451	-17.6874	-17.7422	-14.9662	-15.2256	-14.1621	-17.967	-18.6576	-14.7846	-17.3582	-15.5071	0.690627	3.87295	1.29936	3.15048	YLR346C	CIS1	Protein of unknown function found in mitochondria; expression is regulated by transcription factors involved in pleiotropic drug resistance	0.947496
YJL158C	-11.67	-13.3903	-13.0655	-11.317	-11.4748	-13.5981	-12.5431	-11.7712	-12.3751	-10.797	-10.8849	-12.5908	-11.5168	-11.4458	-14.6291	-11.1145	-11.1728	-12.9409	-12.7086	-12.13	-11.7427	-12.5305	-11.4242	-0.578641	0.387219	-0.400597	0.705733	YJL158C	CIS3	Mannose-containing glycoprotein constituent of the cell wall; member of the PIR (proteins with internal repeats) family
YNR001C	-12.8487	-13.6468	-12.5081	-14.2605	-14.9861	-14.9176	-12.3438	-13.1601	-12.3773	-11.873	-12.5	-13.2013	-13.2214	-13.1781	-16.0178	-11.7492	-12.4115	-12.5338	-13.0012	-14.7214	-12.2315	-14.1391	-12.5248	1.72023	2.48989	0.582316	2.19663	YNR001C	CIT1	Citrate synthase; catalyzes the condensation of acetyl coenzyme A and oxaloacetate to form citrate; the rate-limiting enzyme of the TCA cycle; nuclear encoded mitochondrial protein; CIT1 has a paralog
YCR005C	-12.9915	-12.8175	-13.5808	-13.7445	-13.7567	-13.6627	-12.9424	-13.4705	-13.4845	-12.3227	-13.1377	-12.5686	-13.9676	-13.6841	-15.2545	-12.4981	-12.9765	-12.5528	-13.1299	-13.7213	-12.6758	-14.3021	-12.6764	0.591362	1.04548	-0.580785	1.04492	YCR005C	CIT2	Citrate synthase	-0.93265
YIL035C	-14.6244	-13.6695	-13.7153	-17.0225	-16.4661	-15.353	-13.5955	-14.4663	-12.6602	-13.5566	-13.8606	-13.4754	-14.1815	-14.0559	-15.5378	-12.199	-12.4746	-12.0181	-14.0031	-16.2805	-12.2306	-14.5917	-13.6309	2.27747	4.04997	1.68879	2.64967	YIL035C	CKA1	Alpha catalytic subunit of casein kinase 2 (CK2); a Ser/Thr protein kinase with roles in cell growth and proliferation; CK2	2.26553	1.33692
YOR061W	-13.4288	-13.6336	-13.6327	-15.7102	-15.2048	-15.9795	-12.951	-13.6275	-12.5421	-12.2674	-12.7961	-13.5385	-13.2684	-13.1653	-15.6808	-11.4911	-12.5187	-11.8341	-13.5651	-15.6315	-11.948	-14.0382	-12.8673	2.06646	3.68355	1.59335	2.76419	YOR061W	CKA2	Alpha' catalytic subunit of casein kinase 2 (CK2); CK2 is a Ser/Thr protein kinase with roles in cell growth and proliferation; CK2	1.8991	1.24149
YGL019W	-13.9555	-13.98	-13.8821	-14.1028	-13.5287	-15.2578	-13.748	-13.6598	-12.3978	-13.1279	-12.9198	-13.4504	-13.0823	-13.0839	-15.3469	-13.5686	-13.5356	-13.6702	-13.9392	-14.2965	-13.5915	-13.8377	-13.166	0.357257	0.704995	0.458756	1.13043	YGL019W	CKB1	Beta regulatory subunit of casein kinase 2 (CK2); a Ser/Thr protein kinase with roles in cell growth and proliferation; CK2	-1.07945	0.106891
YOR039W	-13.8545	-13.7706	-13.8659	-14.7297	-14.6401	-14.3046	-13.9696	-13.95	-13.1439	-13.1933	-13.2813	-13.4326	-13.5048	-13.5464	-16.2434	-12.8623	-12.5592	-13.4143	-13.8303	-14.5582	-12.9453	-14.4315	-13.3024	0.727817	1.61287	0.126646	1.25577	YOR039W	CKB2	Beta' regulatory subunit of casein kinase 2 (CK2); a Ser/Thr protein kinase with roles in cell growth and proliferation; CK2	-0.171569	-0.225219
YLR133W	-14.5094	-15.0283	-15.2275	-16.0468	-15.743	-16.0845	-14.0076	-14.6683	-14.2111	-14.7557	-15.1546	-15.8821	-15.4908	-15.3115	-16.7739	-13.8428	-13.8071	-14.2376	-14.9217	-15.9581	-13.9625	-15.8587	-15.2641	1.03636	1.99562	0.0993555	0.693979	YLR133W	CKI1	Choline kinase; catalyzes the first step in phosphatidylcholine synthesis via the CDP-choline (Kennedy pathway); exhibits some ethanolamine kinase activity contributing to phosphatidylethanolamine synthesis via the CDP-ethanolamine pathway; CKI1 has a paralog
YBR135W	-14.8237	-16.109	-16.5435	-15.7695	-15.5847	-18.353	-14.5866	-14.5313	-14.8996	-12.7409	-13.1027	-15.0695	-14.4496	-14.7376	-18.5653	-14.293	-14.4368	-16.0438	-15.8254	-16.5691	-14.9245	-15.9175	-13.6377	0.74368	1.64457	0.651588	2.93137	YBR135W	CKS1	Cyclin-dependent protein kinase regulatory subunit and adaptor; interacts with Cdc28p (aka Cdk1p); required for G1/S and G2/M phase transitions and budding; mediates phosphorylation and degradation of Sic1p; modulates proteolysis of M-phase targets through interactions with the proteasome; role in transcriptional regulation
YNL298W	-13.6994	-15.1836	-15.732	-16.0714	-16.4119	-16.8582	-13.4256	-14.1414	-14.6576	-13.5142	-14.3573	-16.1919	-14.3737	-14.425	-18.4584	-14.0013	-14.4478	-15.6011	-14.8717	-16.4472	-14.6834	-15.7524	-14.6878	1.57553	1.76381	0.694797	1.75936	YNL298W	CLA4	Cdc42p-activated signal transducing kinase; member of the PAK (p21-activated kinase) family	other	0.147086	-0.0206367	0.342932
YGR108W	-13.8507	-14.0808	-14.4371	-15.8741	-16.48	-15.6627	-13.7186	-14.1129	-13.0002	-13.1946	-13.753	-14.5626	-14.5807	-14.4431	-16.4584	-13.8045	-14.8106	-14.3004	-14.1228	-16.0056	-14.3052	-15.1607	-13.8367	1.88274	1.70043	0.844883	2.16886	YGR108W	CLB1	B-type cyclin involved in cell cycle progression; activates Cdc28p to promote the transition from G2 to M phase; accumulates during G2 and M	0.493018
YPR119W	-13.8742	-14.4798	-14.8139	-16.7006	-16.8515	-16.725	-13.1822	-13.9192	-13.4201	-13.4553	-14.2309	-15.6684	-14.4161	-14.6576	-17.2213	-12.7916	-13.4662	-14.3148	-14.3893	-16.759	-13.5242	-15.4317	-14.4515	2.36973	3.23482	1.32733	2.30751	YPR119W	CLB2	B-type cyclin involved in cell cycle progression; activates Cdc28p to promote the transition from G2 to M phase; accumulates during G2 and M	0.975466
YDL155W	-13.7493	-14.9659	-15.0549	-16.148	-16.3217	-17.6425	-12.4495	-13.7166	-13.4767	-13.4361	-14.1916	-15.3257	-14.19	-14.6285	-16.9082	-12.6093	-13.0786	-14.2015	-14.59	-16.7041	-13.2965	-15.2422	-14.3178	2.11405	3.4076	1.46188	2.38629	YDL155W	CLB3	B-type cyclin involved in cell cycle progression; activates Cdc28p to promote the G2/M transition; may be involved in DNA replication and spindle assembly; accumulates during S phase and G2	1.11002
YLR210W	-15.073	-15.7044	-16.2513	-16.9987	-16.964	-17.112	-15.0046	-15.374	-15.0964	-14.3666	-14.9919	-16.1475	-15.4228	-15.5838	-18.6808	-14.9245	-15.4423	-15.5721	-15.6763	-17.0249	-15.313	-16.5625	-15.1687	1.34862	1.71193	0.462432	1.85621	YLR210W	CLB4	B-type cyclin involved in cell cycle progression; activates Cdc28p to promote the G2/M transition; may be involved in DNA replication and spindle assembly; accumulates during S phase and G2	0.110567
YPR120C	-15.786	-16.1299	-16.9103	-17.148	-17.3661	-18.2275	-15.7958	-15.8117	-15.8706	-14.4345	-14.6677	-16.4018	-15.8445	-15.9659	-18.6808	-14.3124	-14.7872	-16.3148	-16.2754	-17.5805	-15.1381	-16.8304	-15.168	1.30512	2.4424	0.750145	2.41252	YPR120C	CLB5	B-type cyclin involved in DNA replication during S phase; activates Cdc28p to promote initiation of DNA synthesis; functions in formation of mitotic spindles along with Clb3p and Clb4p; most abundant during late G1 phase; CLB5 has a paralog
YGR167W	-13.0174	-13.5327	-13.2604	-15.4375	-14.4119	-15.7463	-13.1589	-13.1678	-12.4	-11.5468	-11.7849	-13.2281	-12.7675	-12.6116	-15.9803	-12.9856	-12.8434	-13.6011	-13.2702	-15.1986	-13.1434	-13.7865	-12.1866	1.92842	2.05524	1.41213	3.01201	YGR167W	CLC1	Clathrin light chain; subunit of the major coat protein involved in intracellular protein transport and endocytosis; regulates endocytic progression; thought to regulate clathrin function; the clathrin triskelion is a trimeric molecule composed of three heavy chains that radiate from a vertex and three light chains which bind noncovalently near the vertex of the triskelion
YLR117C	-14.8781	-14.9943	-15.1414	-17.2015	-16.4388	-18.353	-14.48	-15.0608	-14.6158	-14.3161	-14.7383	-15.5008	-15.0396	-14.9223	-18.3589	-14.6435	-14.8035	-15.3391	-15.0046	-17.3311	-14.9287	-16.1069	-14.8517	2.32644	2.40237	1.22413	2.47936	YLR117C	CLF1	Member of the NineTeen Complex (NTC); this complex contains Prp19p and stabilizes U6 snRNA in catalytic forms of the spliceosome containing U2
YGL215W	-12.4332	-14.3484	-14.4371	-14.2186	-14.48	-15.2275	-12.2349	-12.5274	-13.1956	-12.1734	-12.357	-14.6684	-13.1829	-13.3382	-16.116	-11.9069	-12.116	-13.4509	-13.7396	-14.642	-12.4912	-14.2124	-13.0662	0.902444	2.15078	0.429642	1.57579	YGL215W	CLG1	Cyclin-like protein that interacts with Pho85p; has sequence similarity to G1 cyclins PCL1 and PCL2
YMR199W	-13.3608	-15.4598	-15.2513	-15.3672	-16.1511	-17.9055	-13.2897	-14.1397	-14.2938	-13.0326	-13.8907	-15.9567	-14.5225	-14.56	-17.6808	-13.7823	-14.4588	-15.8432	-14.6906	-16.4746	-14.6947	-15.5878	-14.2933	1.78396	1.77985	0.886811	2.18126	YMR199W	CLN1	G1 cyclin involved in regulation of the cell cycle; activates Cdc28p kinase to promote the G1 to S phase transition; late G1 specific expression depends on transcription factor complexes	gene	other	0.568983	-0.00459611	0.534946
YPL256C	-12.8643	-15.0631	-15.0708	-15.4375	-15.6266	-17.112	-12.9524	-13.3328	-14.1206	-12.3901	-13.0237	-14.9695	-13.4564	-13.4761	-18.3589	-12.3272	-12.7242	-14.1028	-14.3327	-16.0587	-13.0514	-15.0971	-13.4611	1.72598	3.00732	0.961603	2.59756	YPL256C	CLN2	G1 cyclin involved in regulation of the cell cycle; activates Cdc28p kinase to promote the G1 to S phase transition; late G1 specific expression depends on transcription factor complexes	gene	other	0.985283	1.22288	0.609738
YAL040C	-12.717	-16.4335	-15.7236	-14.8419	-15.2939	-18.2275	-12.5144	-13.1448	-14.3188	-12.4746	-13.3671	-15.8227	-14.0069	-14.3552	-17.9438	-12.4522	-12.9732	-14.4695	-14.9581	-16.1211	-13.2983	-15.4353	-13.8882	1.16303	2.82278	0.685804	2.23294	YAL040C	CLN3	G1 cyclin involved in cell cycle progression; activates Cdc28p kinase to promote G1 to S phase transition; plays a role in regulating transcription of other G1 cyclins	0.620665	1.03833	0.333939
YOR250C	-15.0822	-15.6581	-15.707	-15.8741	-15.526	-16.353	-15.7958	-15.4224	-15.2532	-14.5635	-14.8063	-16.285	-14.9846	-15.049	-18.1783	-14.6528	-14.5562	-15.5778	-15.4824	-15.9177	-14.929	-16.0706	-15.2183	0.435279	0.988754	-0.152937	0.699421	YOR250C	CLP1	Component of the cleavage and polyadenylation factor I (CF I); CF 1	-0.912857	-0.795688	-0.504802
YMR012W	-10.5798	-11.4376	-11.6564	-11.5968	-11.8734	-12.8758	-11.0094	-11.1817	-11.1717	-11.6372	-12.056	-12.8881	-10.9813	-10.7423	-13.7227	-11.6524	-11.8242	-11.9143	-11.2246	-12.1153	-11.797	-11.8154	-12.1938	0.890732	0.31837	0.299892	-0.0784287	YMR012W	CLU1	Subunit of the eukaryotic translation initiation factor 3 (eIF3); component of unknown function; deletion causes defects in mitochondrial organization but not in growth or translation initiation; can rescue cytokinesis and mitochondrial organization defects of the Dictyostelium cluA- mutant; eIF3 is also involved in programmed stop codon readthrough
YKL137W	-16.0284	-15.7685	-15.9294	-17.1745	-17.8515	-15.9795	-16.891	-16.3003	-15.2059	-14.0678	-14.1624	-13.4731	-15.3201	-15.8654	-16.8734	-15.8305	-15.893	-15.2722	-15.9088	-17.0019	-15.6652	-16.0196	-13.9011	1.09309	1.33663	0.982225	3.10076	YKL137W	CMC1	Copper-binding protein of the mitochondrial intermembrane space; evolutionarily conserved; may be involved in delivering copper from the matrix to the cytochrome c oxidase complex; contains a twin CX9C motif
YBL059C-A_exon	-15.8624	-16.0681	-15.8453	-16.5371	-16.6343	-16.3206	-16.306	-15.6635	-15.7153	-14.1747	-14.1996	-14.4237	-15.6607	-15.7713	-17.1365	-14.3877	-14.2948	-15.0201	-15.9253	-16.4973	-14.5675	-16.1895	-14.266	0.57205	1.92979	0.307804	2.2313	YBL059C-A	CMC2	Protein involved in respiratory chain complex assembly or maintenance; protein of the mitochondrial intermembrane space; contains twin Cx9C motifs that can form coiled coil-helix-coiled-coil helix fold
YBR109C	-13.2644	-14.0505	-14.011	-12.0407	-12.1577	-14.9055	-13.8937	-13.0441	-13.4397	-11.51	-11.3692	-13.279	-11.7915	-12.0853	-16.5378	-11.3835	-11.0989	-13.3378	-13.7753	-13.0346	-11.9401	-13.4715	-12.0528	-0.740692	1.09453	-0.436904	0.981871	YBR109C	CMD1	Calmodulin; Ca2+ binding protein that regulates Ca2+ independent processes (mitosis	other	-0.630406	-0.68991	-0.788769
YFR014C	-14.1571	-15.0987	-14.5733	-16.1092	-15.8071	-16.603	-14.7705	-15.064	-14.5098	-13.4617	-14.2475	-14.4149	-15.3139	-15.0629	-17.0178	-12.6466	-12.7337	-13.7639	-14.6097	-16.1731	-13.0481	-15.7982	-14.0414	1.56342	3.12504	0.374901	2.13173	YFR014C	CMK1	Calmodulin-dependent protein kinase; may play a role in stress response	1.3406	0.0230364
YOL016C	-12.8722	-11.9426	-12.5417	-14.2152	-13.2135	-13.8351	-12.6546	-12.2891	-11.785	-12.2169	-12.131	-11.8439	-13.1536	-12.3177	-14.0131	-12.7463	-12.2891	-11.7759	-12.4521	-13.7546	-12.2704	-13.1615	-12.0639	1.30244	1.48417	0.59311	1.69065	YOL016C	CMK2	Calmodulin-dependent protein kinase; may play a role in stress response	-0.30027	0.241245
YML057W	-13.9265	-15.2393	-14.8273	-15.5371	-15.8425	-17.112	-14.377	-14.7306	-14.4877	-13.5862	-14.3709	-15.6579	-14.4564	-14.5098	-18.0958	-14.6405	-14.861	-15.8783	-14.6644	-16.1639	-15.1266	-15.6873	-14.5383	1.49951	1.0373	0.476528	1.62552	YML057W	CMP2	Calcineurin A; one isoform (the other is Cna1p) of the catalytic subunit of calcineurin	-0.747141	0.124663
YOR093C	-13.482	-14.1352	-14.596	-15.7898	-16.1735	-16.1686	-13.1672	-14.4431	-13.7208	-13.932	-14.6808	-15.6788	-14.6568	-14.731	-16.8734	-14.1225	-14.5602	-14.7821	-14.0711	-16.044	-14.4883	-15.4204	-14.7639	1.97288	1.5557	0.623558	1.28007	YOR093C	CMR2	Putative protein of unknown function; deletion causes sensitivity to unfolded protein response-inducing agents
YPR013C	-14.4493	-16.2393	-16.4033	-16.4216	-16.6421	-17.8124	-13.8666	-14.6514	-15.1108	-13.4314	-14.0249	-14.6271	-15.2834	-15.3016	-17.8063	-12.6063	-12.9614	-13.2251	-15.6973	-16.9587	-12.9309	-16.1305	-14.0278	1.2614	4.02776	0.828253	2.93089	YPR013C	CMR3	Putative zinc finger protein; YPR013C is not an essential gene
YLR003C	-14.8941	-14.595	-14.732	-16.7797	-16.2309	-15.8817	-15.0589	-14.5224	-14.1352	-13.0838	-13.2077	-14.4961	-13.5013	-13.6534	-17.0958	-13.2667	-13.3426	-15.1427	-14.7403	-16.2974	-13.9173	-14.7502	-13.5959	1.55709	2.38009	1.54725	2.70155	YLR003C	CMS1	Putative subunit of the 90S preribosome processome complex; overexpression rescues supressor mutant of mcm10; null mutant is viable; relocalizes from nucleus to cytoplasm upon DNA replication stress
YLR433C	-14.5033	-14.7768	-15.1303	-15.5031	-15.3	-16.8582	-14.2177	-14.5878	-14.1626	-14.2759	-14.4616	-15.7996	-14.5261	-14.2967	-17.5653	-13.097	-13.5172	-14.2307	-14.8035	-15.8871	-13.615	-15.4627	-14.8457	1.08367	2.27213	0.424434	1.04142	YLR433C	CNA1	Calcineurin A; one isoform (the other is Cmp2p) of the catalytic subunit of calcineurin	0.48769	0.0725692
YKL190W_exon	-14.5786	-14.1116	-14.0497	-16.4058	-15.0834	-14.6729	-14.2489	-14.8526	-13.0251	-13.1933	-13.2714	-12.3932	-14.5549	-14.5213	-15.0466	-12.7814	-12.7901	-12.2444	-14.2466	-15.3874	-12.6053	-14.7076	-12.9526	1.14072	2.78204	0.679759	2.43474	YKL190W	CNB1	Calcineurin B; regulatory subunit of calcineurin
YAL058W	-14.8161	-16.5698	-16.5583	-15.9182	-16.3093	-16.8124	-14.9354	-15.4641	-15.3642	-14.259	-15.0321	-15.8942	-16.2774	-16.5959	-18.6808	-13.8659	-14.5741	-14.5606	-15.9814	-16.3466	-14.3336	-17.1847	-15.0618	0.365243	2.01307	-0.838062	1.28484	YAL058W	CNE1	Calnexin; integral membrane ER chaperone involved in folding and quality control of glycoproteins; chaperone activity is inhibited by Mpd1p
YDR357C	-15.801	-15.7604	-15.732	-18.5371	-18.0237	-16.527	-15.9929	-16.2054	-15.4474	-13.306	-13.4697	-12.3717	-15.7414	-16.5719	-16.8395	-13.0865	-14.1372	-12.2716	-15.7644	-17.6959	-13.1651	-16.3842	-13.0491	1.93151	4.53083	1.3117	4.6468	YDR357C	CNL1	Subunit of the BLOC-1 complex involved in endosomal maturation; interacts with Msb3p; null mutant is sensitive to drug inducing secretion of vacuolar cargo; green fluorescent protein (GFP)-fusion protein localizes to the cytoplasm
YNL225C	-15.3747	-14.8228	-15.1248	-18.0225	-17.7811	-17.4201	-15.5431	-15.3194	-14.9079	-14.4959	-15.1916	-15.9065	-15.207	-15.0685	-17.4584	-15.0658	-15.1491	-15.7427	-15.1074	-17.7413	-15.3192	-15.9113	-15.198	2.63381	2.42205	1.82996	2.54324	YNL225C	CNM67	Component of the spindle pole body outer plaque; required for spindle orientation and mitotic nuclear migration; CNM67 has a paralog
YFR046C	-15.3859	-16.3091	-16.1138	-17.3748	-17.1622	-17.4905	-14.891	-15.5246	-15.2479	-13.6938	-14.3543	-15.359	-15.6221	-15.8605	-19.4584	-13.6359	-13.8332	-14.6981	-15.9363	-17.3425	-14.0557	-16.9803	-14.469	1.40623	3.2868	0.362193	2.87346	YFR046C	CNN1	Kinetochore protein; associated with the essential kinetochore proteins Nnf1p and Spc24p; phosphorylated by Clb5-Cdk1
YBR155W	-14.6648	-14.2112	-14.6308	-17.6075	-16.1622	-16.9544	-14.6045	-14.372	-13.2492	-14.0386	-14.0871	-14.8461	-13.9388	-13.8235	-16.335	-13.8375	-13.7826	-13.9088	-14.5022	-16.9081	-13.843	-14.6991	-14.3239	2.4058	3.06509	2.20897	2.58411	YBR155W	CNS1	TPR-containing co-chaperone; binds both Hsp82p (Hsp90) and Ssa1p (Hsp70); stimulates ATPase activity of Ssa1p; ts mutants reduce Hsp82p function
YIL157C	-15.267	-16.6888	-16.1809	-16.1745	-15.9208	-17.353	-15.7259	-15.4641	-15.37	-13.8039	-13.9382	-15.2931	-14.5083	-14.6745	-18.0958	-15.8516	-15.4026	-16.1174	-16.0456	-16.4828	-15.7905	-15.7596	-14.345	0.437186	0.692222	0.723199	2.13772	YIL157C	COA1	Mitochondrial inner membrane protein; required for assembly of the cytochrome c oxidase complex (complex IV); interacts with complex IV assembly factor Shy1p during the early stages of assembly
YPL189C-A	-15.9936	-16.109	-15.3573	-16.9987	-17.9446	-15.9298	-16.6874	-15.9709	-14.8382	-13.6862	-13.9248	-12.9361	-15.3263	-15.9556	-17.0178	-15.4836	-15.9284	-15.6733	-15.82	-16.9577	-15.6951	-16.0999	-13.5157	1.13771	1.26262	0.857796	3.442	YPL189C-A	COA2	Cytochrome oxidase assembly factor; null mutation results in respiratory deficiency with specific loss of cytochrome oxidase activity; functions downstream of assembly factors Mss51p and Coa1p and interacts with assembly factor Shy1p
YJL062W-A	-15.216	-16.7202	-16.0708	-14.3633	-15.1791	-16.1977	-15.9581	-15.2089	-15.7375	-13.095	-13.3732	-14.012	-15.1843	-15.5561	-19.4584	-15.7891	-15.6168	-16.1513	-16.0023	-15.2467	-15.8524	-16.7329	-13.4934	-0.755591	-0.605652	-1.48621	1.75332	YJL062W-A	COA3	Mitochondrial protein required for cytochrome c oxidase assembly; also involved in translational regulation of Cox1p and prevention of Cox1p aggregation before assembly; located in the mitochondrial inner membrane
YMR244C-A	-15.5404	-16.0481	-15.9198	-17.6815	-17.2908	-17.353	-15.5091	-15.8117	-15.1803	-13.5549	-13.7227	-12.9567	-15.2834	-15.6285	-17.5653	-14.7654	-14.5134	-14.2262	-15.8361	-17.4418	-14.5017	-16.1591	-13.4114	1.60565	2.94009	1.28269	4.03033	YMR244C-A	COA6	Protein involved in cytochrome c oxidase (Complex IV) assembly; involved in delivery of copper to Complex IV; also required for efficient formation of respiratory supercomplexes comprised of Complexes III and IV; localizes to the mitochondrial intermembrane space; ortholog implicated in cardiac defects in zebrafish and human; transcription is induced in response to the DNA-damaging agent MMS; pro…
YLL050C_exon	-12.138	-12.4831	-12.0694	-11.0448	-11.6302	-12.0626	-13.0375	-12.0668	-11.2666	-10.6626	-10.6606	-10.2228	-11.0939	-11.2517	-12.6959	-11.0764	-10.7964	-10.612	-12.2302	-11.5792	-10.8282	-11.6805	-10.5153	-0.650994	0.750966	-0.1013	1.06386	YLL050C	COF1	Cofilin
YGL223C	-14.7935	-15.5769	-15.8363	-15.7495	-16.086	-16.353	-14.9524	-14.9062	-14.8912	-13.837	-14.3603	-14.8111	-14.9364	-15.1024	-17.9438	-12.5397	-12.7143	-13.9034	-15.4022	-16.0628	-13.0525	-15.9942	-14.3361	0.660599	3.01038	0.06863	1.72669	YGL223C	COG1	Essential component of the conserved oligomeric Golgi complex; a cytosolic tethering complex (Cog1p through Cog8p) that functions in protein trafficking to mediate fusion of transport vesicles to Golgi compartments
YGR120C	-15.6994	-16.2972	-16.3638	-16.1879	-16.3726	-17.6425	-15.7259	-15.6157	-15.8143	-14.3426	-14.6309	-16.1919	-15.1564	-15.2659	-19.4584	-14.4644	-14.2622	-16.3052	-16.1202	-16.7343	-15.0106	-16.6269	-15.0552	0.614175	1.72371	0.107436	1.67918	YGR120C	COG2	Essential component of the conserved oligomeric Golgi complex; a cytosolic tethering complex that functions in protein trafficking to mediate fusion of transport vesicles to Golgi compartments; the components of the Golgi complex are Gog1p through Cog8p
YER157W	-14.1863	-14.8616	-15.294	-15.2015	-15.3093	-16.0311	-14.4475	-14.7562	-14.5953	-13.6344	-14.3247	-14.5054	-15.0094	-15.0601	-17.8734	-14.2525	-14.5172	-14.7787	-14.7806	-15.5139	-14.5162	-15.981	-14.1548	0.733292	0.997769	-0.467025	1.3591	YER157W	COG3	Essential component of the conserved oligomeric Golgi complex; a cytosolic tethering complex (Cog1p through Cog8p) that functions in protein trafficking to mediate fusion of transport vesicles to Golgi compartments
YPR105C	-13.2879	-14.2167	-14.3065	-15.3672	-15.5332	-16.3206	-13.1688	-14.0608	-13.5388	-13.3176	-14.0178	-15.4549	-14.1128	-14.3723	-17.5109	-12.8437	-13.456	-13.94	-13.937	-15.7403	-13.4132	-15.332	-14.2635	1.80328	2.32708	0.408309	1.47686	YPR105C	COG4	Essential component of the conserved oligomeric Golgi complex; a cytosolic tethering complex (Cog1p through Cog8p) that functions in protein trafficking to mediate fusion of transport vesicles to Golgi compartments
YNL051W	-15.206	-16.1299	-15.8453	-17.0468	-16.9446	-17.112	-15.6686	-15.4348	-15.2856	-14.6787	-15.0417	-16.7325	-15.4029	-15.3416	-18.6808	-15.0575	-15.1641	-16.3052	-15.7271	-17.0345	-15.509	-16.4751	-15.4843	1.30736	1.52551	0.559357	1.55015	YNL051W	COG5	Component of the conserved oligomeric Golgi complex; a cytosolic tethering complex (Cog1p through Cog8p) that functions in protein trafficking to mediate fusion of transport vesicles to Golgi compartments
YNL041C	-14.0372	-14.6543	-15.1414	-16.3595	-16.4592	-17.4905	-14.112	-14.5268	-14.4382	-13.9121	-14.5933	-15.9189	-14.5225	-14.4705	-17.1783	-14.3546	-14.5444	-14.2652	-14.611	-16.7698	-14.3881	-15.3904	-14.8081	2.15877	2.3817	1.37932	1.96166	YNL041C	COG6	Component of the conserved oligomeric Golgi complex; a cytosolic tethering complex (Cog1p through Cog8p) that functions in protein trafficking to mediate fusion of transport vesicles to Golgi compartments
YGL005C	-15.3972	-15.1458	-15.3769	-16.8001	-17.1074	-17.353	-14.8009	-15.0672	-14.4201	-14.6308	-14.8799	-14.8402	-15.3641	-15.1401	-17.7422	-14.2432	-14.243	-14.4695	-15.3066	-17.0868	-14.3186	-16.0821	-14.7836	1.78018	2.76827	1.00469	2.30319	YGL005C	COG7	Component of the conserved oligomeric Golgi complex; a cytosolic tethering complex (Cog1p through Cog8p) that functions in protein trafficking to mediate fusion of transport vesicles to Golgi compartments
YML071C	-15.1191	-14.3607	-14.7702	-17.6075	-17.5296	-17.1686	-15.2772	-15.1533	-14.5885	-15.0975	-15.2545	-15.6684	-15.6845	-14.9581	-17.0563	-15.3222	-15.5721	-15.1132	-14.75	-17.4352	-15.3358	-15.8996	-15.3401	2.6852	2.09938	1.53558	2.09509	YML071C	COG8	Component of the conserved oligomeric Golgi complex; a cytosolic tethering complex (Cog1p through Cog8p) that functions in protein trafficking to mediate fusion of transport vesicles to Golgi compartments
YER130C	-13.1191	-13.3622	-13.9958	-14.935	-14.8314	-14.9298	-13.0883	-13.3127	-13.3104	-12.2851	-12.2071	-12.7797	-12.8703	-12.7978	-15.7266	-11.6298	-12.0676	-11.8993	-13.4924	-14.8987	-11.8656	-13.7982	-12.424	1.40633	3.03317	1.10053	2.47477	YER130C	COM2	Transcription factor that binds IME1 Upstream Activation Signal (UAS)ru; COM2 transcription is regulated by Haa1p
YDL145C	-10.5993	-11.2372	-11.5353	-12.2973	-12.6993	-13.541	-10.5699	-11.3172	-10.7404	-11.4433	-12.0939	-12.9873	-11.2778	-11.2565	-13.6111	-11.1239	-11.6261	-11.1287	-11.1239	-12.8458	-11.2929	-12.0485	-12.1748	1.72195	1.55298	0.797372	0.670994	YDL145C	COP1	Alpha subunit of COPI vesicle coatomer complex; complex surrounds transport vesicles in the early secretory pathway
YBR003W	-14.2464	-16.0381	-15.6906	-14.8633	-15.4053	-16.4549	-14.7259	-14.6855	-14.955	-13.5026	-13.9826	-15.7882	-14.8356	-15.3689	-19.0958	-14.3723	-14.5842	-15.5606	-15.325	-15.5745	-14.839	-16.4334	-14.4245	0.24944	0.735452	-0.858936	1.15002	YBR003W	COQ1	Hexaprenyl pyrophosphate synthetase; catalyzes the first step in ubiquinone (coenzyme Q) biosynthesis
YOL008W	-16.1571	-16.3211	-16.2879	-15.7695	-16.039	-17.0051	-16.5603	-16.2267	-15.7601	-14.2873	-14.2615	-14.7882	-15.4632	-15.7265	-18.4584	-15.3321	-15.0291	-15.9587	-16.2554	-16.2712	-15.4399	-16.5494	-14.4457	0.0158614	0.831272	-0.278165	1.82555	YOL008W	COQ10	Coenzyme Q (ubiquinone) binding protein; functions in the delivery of Q6 to its proper location for electron transport during respiration; START domain protein with homologs in bacteria and eukaryotes; respiratory growth defect of the null mutant is functionally complemented by human COQ10A
YLR290C	-15.8468	-16.5415	-16.0085	-16.907	-17.2786	-17.0051	-17.128	-16.0769	-15.5953	-14.3016	-14.4487	-15.1994	-15.7167	-15.7533	-18.9438	-14.7323	-14.8781	-15.5436	-16.1322	-17.0636	-15.0514	-16.8046	-14.6499	0.931343	2.01221	0.258994	2.41363	YLR290C	COQ11	Putative oxidoreductase
YNR041C	-15.055	-15.5137	-15.5362	-15.6165	-15.6036	-15.9544	-15.6134	-15.5604	-14.9593	-14.858	-15.3954	-14.8344	-15.6925	-15.9607	-17.1365	-16.3471	-16.3885	-15.7887	-15.3683	-15.7249	-16.1748	-16.2632	-15.0293	0.356553	-0.449905	-0.538361	0.695599	YNR041C	COQ2	Para hydroxybenzoate polyprenyl transferase; catalyzes the second step in ubiquinone (coenzyme Q) biosynthesis; human COQ2
YDR204W	-14.839	-15.0136	-14.7616	-15.222	-15.4186	-15.6627	-14.7555	-14.661	-14.0845	-14.1773	-14.425	-13.9727	-15.0144	-14.9949	-16.7422	-15.6904	-15.1671	-14.2815	-14.8714	-15.4344	-15.0464	-15.5838	-14.1917	0.562996	0.388076	-0.14938	1.24276	YDR204W	COQ4	Protein with a role in ubiquinone (Coenzyme Q) biosynthesis; possibly functioning in stabilization of Coq7p; located on matrix face of mitochondrial inner membrane; component of a mitochondrial ubiquinone-synthesizing complex; human homolog COQ4 can complement yeast coq4 null mutant
YML110C	-13.2085	-13.1038	-13.0393	-13.7127	-13.3573	-13.6935	-13.6827	-12.8184	-12.4947	-12.433	-12.5429	-11.9166	-13.0942	-12.9459	-14.0514	-12.841	-12.4093	-11.5671	-13.1172	-13.5878	-12.2725	-13.3638	-12.2975	0.470591	1.31534	0.223968	1.29032	YML110C	COQ5	2-hexaprenyl-6-methoxy-1
YGR255C	-14.4611	-14.6543	-14.8408	-15.4537	-15.2817	-15.4905	-14.5133	-14.4163	-13.7098	-13.5757	-13.9966	-14.7601	-14.8049	-14.8106	-16.9082	-14.5454	-14.7942	-14.2629	-14.6521	-15.4086	-14.5342	-15.5079	-14.1108	0.75653	0.874459	-0.0992767	1.29783	YGR255C	COQ6	Flavin-dependent monooxygenase involved in ubiquinone biosynthesis; responsible for hydroxylation at position C5 and deamination at C4 during ubiquinone (Coenzyme Q) biosynthesis; localizes to matrix face of mitochondrial inner membrane in a large complex with other ubiquinone biosynthetic enzymes; human homolog COQ6 can complement yeast null mutant and is implicated in steroid-resistant nephroti…
YGL119W	-15.0913	-15.4466	-15.6664	-16.8419	-16.3597	-16.3862	-14.8009	-15.5832	-15.0262	-14.4504	-15.1703	-15.5101	-15.3017	-15.7578	-16.5933	-14.6101	-15.2131	-14.7688	-15.4014	-16.5293	-14.864	-15.8842	-15.0436	1.12783	1.66525	0.645015	1.48563	YGL119W	COQ8	ATPase required for ubiquinone biosynthesis and respiratory growth; maintains levels of CoQ biosynthetic proteins; binds to CoQ biosynthesis intermediates; UbiB protein kinase-like family member that lacks canonical protein kinase activity; similar to prokaryotic proteins involved in ubiquinone biosynthesis; human homolog ADCK3 complements a coq8 null
YLR201C	-15.6046	-16.0481	-15.7153	-15.3444	-15.7305	-16.8124	-15.4197	-15.4684	-14.9857	-13.629	-14.0784	-14.6579	-14.8006	-14.8973	-18.9438	-13.9245	-13.9726	-14.9814	-15.7893	-15.9625	-14.2928	-16.2139	-14.1218	0.173156	1.66963	-0.25144	1.84069	YLR201C	COQ9	Protein required for ubiquinone biosynthesis and respiratory growth; localizes to matrix face of mitochondrial inner membrane in a large complex with ubiquinone biosynthetic enzymes; ubiquinone is also known as coenzyme Q; human homolog COQ9 can complement yeast coq9 null mutant
YBL045C	-13.3747	-14.2084	-13.5036	-14.5718	-15.3406	-15.1831	-13.5582	-13.5924	-12.8006	-13.2162	-13.0441	-13.5385	-12.892	-12.7025	-16.1572	-13.4189	-13.6014	-14.026	-13.6956	-15.0318	-13.6821	-13.9172	-13.2663	1.33627	1.34973	1.11461	1.76555	YBL045C	COR1	Core subunit of the ubiquinol-cytochrome c reductase complex; the ubiquinol-cytochrome c reductase complex (bc1 complex) is a component of the mitochondrial inner membrane electron transport chain
YNL336W	-14.1571	-15.004	-14.7659	-13.8131	-14.1933	-14.9176	-13.6756	-13.7306	-13.4504	-13.1655	-13.2179	-13.1548	-14.1759	-14.4891	-17.2213	-12.3806	-12.4995	-13.1142	-14.6423	-14.308	-12.6648	-15.2954	-13.1794	-0.334334	1.6432	-0.987444	1.12859	YNL336W	COS1	Endosomal protein involved in turnover of plasma membrane proteins; member of the DUP380 subfamily of conserved
YNR075W	-15.1961	-16.98	-16.732	-16.0839	-16.5441	-18.0051	-13.678	-14.8171	-14.654	-14.322	-15.4234	-17.022	-16.0654	-16.6874	-19.6808	-12.5023	-12.8634	-14.1258	-16.3027	-16.8777	-13.1638	-17.4778	-15.5891	0.574993	3.71388	-0.600141	1.28858	YNR075W	COS10	Endosomal protein involved in turnover of plasma membrane proteins; member of the DUP380 subfamily of conserved
YBR203W	-15.4671	-16.8186	-15.4787	-17.122	-16.9936	-17.6425	-15.4355	-15.6781	-15.04	-14.9011	-16.205	-17.1919	-17.0346	-16.6121	-18.4584	-13.7638	-13.9006	-14.2957	-15.9215	-17.2527	-13.9867	-17.3683	-16.0994	1.33124	3.26603	-0.115641	1.15335	YBR203W	COS111	Protein required for antifungal drug ciclopirox olamine resistance; not related to the subtelomerically-encoded COS family; the authentic
YBR302C	-13.8781	-14.9151	-14.7789	-13.7127	-13.9898	-15.2125	-13.5647	-13.6005	-13.4276	-12.8891	-13.0896	-13.6815	-13.9797	-14.2885	-17.2213	-12.0678	-12.1573	-12.9088	-14.524	-14.305	-12.378	-15.1632	-13.2201	-0.219025	1.92701	-0.858203	1.08494	YBR302C	COS2	Endosomal protein involved in turnover of plasma membrane proteins; member of the DUP380 subfamily of conserved
YML132W	-13.786	-14.6734	-14.5398	-13.5696	-13.8347	-14.7901	-13.4678	-13.5202	-13.2359	-12.7186	-12.8574	-12.9551	-13.8268	-14.143	-16.9803	-11.9605	-12.0188	-12.5542	-14.3331	-14.0648	-12.1778	-14.9834	-12.8437	-0.268268	1.88698	-0.918568	1.22111	YML132W	COS3	Endosomal protein involved in turnover of plasma membrane proteins; member of the DUP380 subfamily of conserved
YFL062W	-14.5594	-15.4664	-15.2216	-14.2676	-14.8159	-15.3206	-14.4556	-14.3251	-13.9969	-13.6074	-13.6156	-13.3464	-14.6965	-14.9949	-17.9438	-12.9087	-12.9406	-13.2733	-15.0825	-14.8014	-13.0409	-15.8784	-13.5231	-0.281094	1.76048	-1.07702	1.27822	YFL062W	COS4	Endosomal protein involved in turnover of plasma membrane proteins; member of the DUP380 subfamily of conserved
YJR161C	-14.3145	-15.6355	-15.5289	-14.3748	-14.6597	-16.603	-13.1822	-13.7653	-13.7583	-13.5463	-13.8342	-15.597	-14.6069	-14.8776	-18.5653	-12.0986	-12.3152	-13.7107	-15.1596	-15.2125	-12.7082	-16.0166	-14.3258	0.0528897	2.50434	-0.804073	0.886661	YJR161C	COS5	Endosomal protein involved in turnover of plasma membrane proteins; member of the DUP380 subfamily of conserved
YGR295C	-14.0867	-15.1673	-14.8363	-13.3748	-13.9043	-14.9544	-14.2489	-13.8764	-13.7564	-13.0159	-13.1015	-13.1714	-14.0119	-14.4126	-17.5653	-12.4529	-12.5887	-13.174	-14.6968	-14.0779	-12.7385	-15.3299	-13.0963	-0.618901	1.33932	-1.25205	0.981597	YGR295C	COS6	Endosomal protein involved in turnover of plasma membrane proteins; member of the DUP380 subfamily of conserved
YDL248W	-14.2774	-15.7281	-15.4303	-14.3073	-14.5866	-16.6425	-13.2367	-13.8582	-13.7413	-13.5739	-13.8249	-15.617	-14.5993	-14.8509	-18.3589	-12.1387	-12.3469	-13.6763	-15.1453	-15.1788	-12.7206	-15.9364	-14.3386	0.0335457	2.45819	-0.757529	0.840219	YDL248W	COS7	Endosomal protein involved in turnover of plasma membrane proteins; member of the DUP380 subfamily of conserved
YKL219W	-15.3415	-16.5841	-16.732	-15.6533	-16.379	-17.5645	-15.3504	-15.4812	-15.232	-14.4126	-14.8585	-16.0354	-16.2536	-16.7851	-20.6808	-14.0782	-14.2671	-15.2172	-16.2192	-16.5323	-14.5208	-17.9065	-15.1021	0.31307	2.01146	-1.3742	1.43013	YKL219W	COS9	Endosomal protein involved in turnover of plasma membrane proteins; member of the DUP380 subfamily of conserved
YOR316C	-14.5658	-15.5769	-15.0868	-15.1092	-15.6538	-16.2889	-13.9987	-14.986	-14.2189	-13.2646	-14.4487	-15.4106	-15.2359	-15.9048	-17.8063	-12.5922	-13.285	-13.5006	-15.0765	-15.684	-13.1259	-16.3157	-14.3746	0.607493	2.55806	-0.631698	1.30933	YOR316C	COT1	Vacuolar transporter that mediates zinc transport into the vacuole; overexpression confers resistance to cobalt and rhodium; protein abundance increases in response to DNA replication stress; COT1 has a paralog
YPL172C	-15.1475	-16.7202	-16.204	-17.122	-17.714	-17.8124	-15.4435	-15.947	-15.5098	-14.3817	-15.5276	-16.4549	-16.3641	-16.5561	-18.3589	-15.4946	-15.8248	-15.9967	-16.0239	-17.5495	-15.772	-17.093	-15.4548	1.52559	1.77745	0.456468	2.09473	YPL172C	COX10	Heme A:farnesyltransferase; catalyzes first step in conversion of protoheme to heme A prosthetic group required for cytochrome c oxidase activity; human ortholog COX10 can complement yeast cox10 null mutant; human ortholog COX10 is associated with mitochondrial disorders
YPL132W	-15.138	-16.2855	-16.0393	-17.47	-17.8881	-17.4201	-15.569	-15.9294	-15.1956	-14.0975	-14.7402	-15.617	-15.8805	-16.2032	-17.4078	-14.557	-14.9858	-14.7525	-15.8209	-17.5927	-14.7651	-16.4972	-14.8182	1.7718	2.82763	1.09556	2.77447	YPL132W	COX11	Protein required for delivery of copper to Cox1p; mitochondrial inner membrane protein; association with mitochondrial ribosomes suggests that copper delivery may occur during translation of Cox1p
YLR038C	-15.658	-14.9472	-14.7029	-16.2015	-16.8606	-16.3206	-15.9467	-15.6979	-14.4201	-13.6731	-13.4313	-12.7925	-14.2506	-14.6264	-16.6219	-13.6101	-13.4341	-13.8854	-15.1027	-16.4609	-13.6432	-15.1663	-13.2989	1.35817	2.81769	1.29457	3.16193	YLR038C	COX12	Subunit VIb of cytochrome c oxidase; cytochrome c oxidase is also known as respiratory Complex IV and is the terminal member of the mitochondrial inner membrane electron transport chain; required for assembly of cytochrome c oxidase but not required for activity after assembly; phosphorylated; easily released from the intermembrane space
YGL191W	-14.6512	-14.7361	-14.1442	-15.2429	-15.7984	-15.2275	-15.0345	-14.6538	-13.6629	-13.0665	-12.6883	-12.488	-13.7167	-13.7793	-16.2434	-13.275	-13.6703	-14.7044	-14.5105	-15.4229	-13.8832	-14.5798	-12.7476	0.912415	1.53969	0.843127	2.67531	YGL191W	COX13	Subunit VIa of cytochrome c oxidase; present in a subclass of cytochrome c oxidase complexes that may have a role in mimimizing generation of reactive oxygen species; not essential for cytochrome c oxidase activity but may modulate activity in response to ATP; required for assembly of Rcf2p into cytochrome c oxidase - cytochrome bc1 supercomplexes
YML129C	-14.9021	-16.6581	-16.1359	-16.2429	-16.8881	-17.9055	-15.9019	-15.2018	-15.0126	-12.7351	-13.2213	-15.1258	-14.5333	-15.6121	-18.9438	-14.2572	-14.068	-15.5836	-15.8987	-17.0122	-14.6363	-16.363	-13.6941	1.11347	2.37589	0.649117	3.31808	YML129C	COX14	Mitochondrial cytochrome c oxidase (complex IV) assembly factor; also involved in translational regulation of Cox1p and prevention of Cox1p aggregation before assembly; associates with complex IV assembly intermediates and complex III/complex IV supercomplexes; located in the mitochondrial membrane
YER141W	-14.1523	-14.3731	-14.0948	-14.8261	-15.2309	-15.2275	-14.2665	-14.5694	-13.232	-14.1589	-14.6075	-15.0087	-14.5368	-14.7805	-16.0759	-14.1572	-14.8129	-13.174	-14.2067	-15.0948	-14.0481	-15.1311	-14.5917	0.888094	1.04677	-0.0362386	0.503134	YER141W	COX15	Protein required for the hydroxylation of heme O to form heme A; heme A is an essential prosthetic group for cytochrome c oxidase
YLL009C	-16.1961	-16.0782	-15.5509	-17.257	-17.0545	-16.2275	-17.154	-16.1635	-15.5098	-13.74	-14.0661	-13.376	-15.0044	-15.4179	-16.8063	-16.7755	-16.2932	-15.6428	-15.9417	-16.8463	-16.2372	-15.7429	-13.7273	0.904579	0.609168	1.10345	3.11898	YLL009C	COX17	Copper metallochaperone that transfers copper to Sco1p and Cox11p; eventual delivery to cytochrome c oxidase; contains twin cysteine-x9-cysteine motifs; interacts with the MICOS complex
YGR062C	-15.2879	-16.4598	-16.5884	-16.4058	-16.8071	-17.2275	-15.1606	-15.5786	-15.2585	-13.81	-14.6255	-15.1258	-15.8445	-16.6534	-18.9438	-13.5156	-13.5953	-14.0378	-16.112	-16.8135	-13.7162	-17.1472	-14.5205	0.701463	3.09726	-0.333749	2.29303	YGR062C	COX18	Protein required for membrane insertion of C-terminus of Cox2p; mitochondrial integral inner membrane protein; interacts genetically and physically with Mss2p and Pnt1p; similar to S. cerevisiae Oxa1
YDR231C	-15.9597	-16.2507	-15.8453	-18.0225	-17.8881	-16.9544	-16.0285	-16.0899	-15.3357	-14.526	-14.8799	-14.1548	-15.9459	-16.0463	-17.1365	-15.398	-15.3097	-15.147	-16.0186	-17.6217	-15.2849	-16.3762	-14.5202	1.60311	2.33674	1.24547	3.10145	YDR231C	COX20	Mitochondrial inner membrane protein; required for proteolytic processing of Cox2p and its assembly into cytochrome c oxidase
YGL187C	-14.7135	-15.0381	-13.9883	-15.8741	-16.8515	-15.9055	-15.9581	-15.4984	-14.1303	-14.5293	-13.7295	-13.6788	-14.649	-14.6682	-16.9803	-14.8027	-15.108	-15.4247	-14.58	-16.2104	-15.1118	-15.4325	-13.9792	1.63041	1.0986	0.777882	2.23117	YGL187C	COX4	Subunit IV of cytochrome c oxidase; the terminal member of the mitochondrial inner membrane electron transport chain; precursor N-terminal 25 residues are cleaved during mitochondrial import; phosphorylated; spermidine enhances translation
YNL052W	-14.631	-14.3362	-13.7008	-14.4989	-14.6617	-14.9795	-14.6733	-14.5224	-12.8133	-13.5176	-13.0771	-12.4742	-13.5441	-13.6992	-15.4329	-13.503	-13.3299	-13.0408	-14.2227	-14.7134	-13.2912	-14.2254	-13.023	0.490707	1.42219	0.48802	1.69042	YNL052W	COX5A	Subunit Va of cytochrome c oxidase; cytochrome c oxidase is the terminal member of the mitochondrial inner membrane electron transport chain; Cox5Ap is predominantly expressed during aerobic growth while its isoform Vb (Cox5Bp) is expressed during anaerobic growth; COX5A has a paralog
YIL111W_exon	-14.9851	-15.1299	-13.9635	-15.2499	-16.8336	-14.9055	-16.154	-15.8063	-14.4231	-13.2081	-13.477	-11.7917	-15.1843	-14.7221	-15.3232	-15.0865	-14.9673	-13.1642	-14.6928	-15.663	-14.406	-15.0766	-12.8256	0.970204	1.257	0.586468	2.83741	YIL111W	COX5B	Subunit Vb of cytochrome c oxidase; cytochrome c oxidase is the terminal member of the mitochondrial inner membrane electron transport chain; Cox5Bp is predominantly expressed during anaerobic growth while its isoform Va (Cox5Ap) is expressed during aerobic growth; COX5B has a paralog
YHR051W	-14.9851	-14.8704	-14.4406	-15.8001	-16.4524	-15.3695	-15.697	-15.0964	-13.8624	-13.649	-13.4352	-13.5945	-14.5154	-14.6703	-17.0958	-13.8499	-14.1343	-14.5635	-14.7653	-15.874	-14.1825	-15.4272	-13.5596	1.10865	1.69144	0.446811	2.31441	YHR051W	COX6	Subunit VI of cytochrome c oxidase (Complex IV); Complex IV is the terminal member of the mitochondrial inner membrane electron transport chain; expression is regulated by oxygen levels
YMR256C	-15.7566	-16.5698	-16.1138	-16.3444	-17.2309	-16.8124	-16.306	-15.688	-14.9725	-13.7052	-13.6336	-13.565	-14.5404	-15.194	-18.4584	-15.2834	-15.1853	-16.4668	-16.1467	-16.7959	-15.6452	-16.0643	-13.6346	0.649216	1.15077	0.731663	3.16133	YMR256C	COX7	Subunit VII of cytochrome c oxidase (Complex IV); Complex IV is the terminal member of the mitochondrial inner membrane electron transport chain
YLR395C	-14.8702	-15.8017	-15.1924	-15.9521	-16.6343	-17.112	-15.526	-15.0899	-14.4231	-13.2081	-13.0131	-13.6841	-14.1182	-14.6182	-17.9438	-12.7538	-12.826	-14.0862	-15.2881	-16.5661	-13.222	-15.5601	-13.3018	1.27801	3.34414	1.00606	3.26438	YLR395C	COX8	Subunit VIII of cytochrome c oxidase (Complex IV); Complex IV is the terminal member of the mitochondrial inner membrane electron transport chain
YDL067C	-14.6111	-14.7522	-14.1276	-14.8472	-15.6657	-14.9544	-15.2419	-14.5558	-13.4097	-12.9694	-12.4452	-11.7135	-13.9797	-14.4576	-15.9803	-13.6374	-13.666	-13.9308	-14.497	-15.1558	-13.7447	-14.8059	-12.376	0.658809	1.41106	0.349886	2.77979	YDL067C	COX9	Subunit VIIa of cytochrome c oxidase (Complex IV); Complex IV is the terminal member of the mitochondrial inner membrane electron transport chain
YKL179C	-13.8313	-13.3226	-13.6036	-16.8001	-16.4592	-15.8124	-13.4236	-13.9845	-13.0377	-13.6675	-13.9631	-14.0087	-13.7372	-13.6576	-15.5109	-13.5368	-13.2311	-13.0679	-13.5859	-16.3573	-13.2786	-14.3019	-13.8798	2.7714	3.07863	2.05536	2.47748	YKL179C	COY1	Golgi membrane protein with similarity to mammalian CASP; genetic interactions with GOS1 (encoding a Golgi snare protein) suggest a role in Golgi function
YOR303W	-12.7548	-14.9753	-14.8363	-13.9407	-13.9591	-16.9055	-9.66522	-11.1367	-11.9857	-11.3768	-12.3491	-14.4237	-12.6805	-13.402	-17.5109	-9.06153	-8.84307	-10.487	-14.1888	-14.9351	-9.46386	-14.5311	-12.7165	0.746346	5.47127	0.404032	2.21859	YOR303W	CPA1	Small subunit of carbamoyl phosphate synthetase; carbamoyl phosphate synthetase catalyzes a step in the synthesis of citrulline
YJR109C	-12.9062	-12.7482	-12.6795	-13.1762	-13.4169	-14.3946	-12.8387	-12.8347	-11.9599	-13.9983	-13.749	-14.4281	-12.729	-12.1501	-13.9803	-13.7638	-14.014	-13.0638	-12.7779	-13.6626	-13.6139	-12.9531	-14.0585	0.884622	0.04867	0.70943	-0.395947	YJR109C	CPA2	Large subunit of carbamoyl phosphate synthetase; carbamoyl phosphate synthetase catalyzes a step in the synthesis of citrulline
YGR247W	-16.064	-16.0381	-15.7832	-16.2429	-16.2368	-16.2275	-16.0774	-15.8171	-15.0081	-15.2013	-15.3709	-14.9189	-15.7167	-15.9556	-17.0958	-14.7721	-15.3031	-15.1773	-15.9618	-16.2357	-15.0842	-16.256	-15.1637	0.273951	1.15155	-0.020297	1.07201	YGR247W	CPD1	Cyclic nucleotide phosphodiesterase; hydrolyzes ADP-ribose 1''
YDR155C	-10.0847	-10.9414	-10.5548	-8.99746	-8.94592	-10.3773	-11.7926	-10.5608	-10.2539	-8.72367	-8.59336	-9.51009	-8.90064	-8.91175	-11.8084	-10.7137	-10.0306	-11.0722	-10.527	-9.44022	-10.6055	-9.87358	-8.94238	-1.08677	-1.16526	-0.433365	0.497844	YDR155C	CPR1	Cytoplasmic peptidyl-prolyl cis-trans isomerase (cyclophilin); catalyzes the cis-trans isomerization of peptide bonds N-terminal to proline residues; binds the drug cyclosporin A; N-terminally propionylated in vivo; protein abundance increases in response to DNA replication stress
YHR057C	-15.2362	-15.2972	-15.0289	-16.52	-15.9351	-15.9544	-13.8347	-15.0544	-13.8502	-14.2013	-14.6057	-14.3298	-15.4908	-15.6162	-17.4584	-13.2374	-12.8825	-13.5493	-15.1875	-16.1365	-13.223	-16.1885	-14.379	0.949051	2.91347	-0.0519508	1.75755	YHR057C	CPR2	Peptidyl-prolyl cis-trans isomerase (cyclophilin); catalyzes the cis-trans isomerization of peptide bonds N-terminal to proline residues; potential role in the secretory pathway; seamless-GFP and mCherry fusion proteins localize to the vacuole
YML078W	-14.0152	-14.4142	-14.3002	-12.8433	-13.0416	-14.4201	-14.627	-13.6708	-13.4261	-12.7866	-12.7946	-13.3339	-12.8523	-12.7216	-15.3831	-13.5198	-13.0477	-14.1621	-14.2432	-13.435	-13.5765	-13.6523	-12.9717	-0.808233	-0.14153	-0.217324	0.463279	YML078W	CPR3	Mitochondrial peptidyl-prolyl cis-trans isomerase (cyclophilin); catalyzes the cis-trans isomerization of peptide bonds N-terminal to proline residues; involved in protein refolding after import into mitochondria
YCR069W	-13.801	-16.0088	-15.5509	-14.7054	-15.2847	-17.2275	-12.7894	-13.8444	-14.1727	-13.3264	-14.0119	-15.7545	-14.5441	-15.019	-18.4584	-12.7554	-13.0005	-14.4722	-15.1202	-15.7392	-13.4094	-16.0071	-14.3643	0.618972	2.32982	-0.267951	1.37493	YCR069W	CPR4	Peptidyl-prolyl cis-trans isomerase (cyclophilin); catalyzes the cis-trans isomerization of peptide bonds N-terminal to proline residues; has a potential role in the secretory pathway; CPR4 has a paralog
YDR304C	-13.4058	-13.7788	-13.5	-12.9084	-13.1876	-13.0476	-14.4842	-13.6263	-12.6558	-12.3337	-12.1773	-12.4215	-12.8246	-13.1475	-15.0858	-14.0658	-13.9581	-13.6352	-13.5615	-13.0479	-13.8864	-13.686	-12.3108	-0.513677	-0.838515	-0.638087	0.737017	YDR304C	CPR5	Peptidyl-prolyl cis-trans isomerase (cyclophilin) of the ER; catalyzes the cis-trans isomerization of peptide bonds N-terminal to proline residues; transcriptionally induced in response to unfolded proteins in the ER; CPR5 has a paralog
YLR216C	-13.2362	-13.0124	-12.7875	-13.5696	-12.9049	-14.1189	-13.9667	-13.1817	-12.6961	-12.8881	-12.5749	-13.4393	-11.9012	-11.7819	-14.9438	-13.2834	-12.8071	-13.7107	-13.0121	-13.5312	-13.267	-12.8756	-12.9674	0.519117	0.264121	0.655524	0.56378	YLR216C	CPR6	Peptidyl-prolyl cis-trans isomerase (cyclophilin); catalyzes the cis-trans isomerization of peptide bonds N-terminal to proline residues; plays a role in determining prion variants; binds to Hsp82p and contributes to chaperone activity; protein abundance increases in response to DNA replication stress
YJR032W	-14.5156	-14.9565	-15.3002	-16.122	-15.2339	-16.725	-14.5955	-14.5901	-14.316	-13.8881	-14.0131	-15.2612	-14.3294	-14.1096	-18.0958	-13.8428	-13.9464	-15.0398	-14.9241	-16.027	-14.2763	-15.5116	-14.3874	1.10286	1.75062	0.515353	1.63953	YJR032W	CPR7	Peptidyl-prolyl cis-trans isomerase (cyclophilin); catalyzes the cis-trans isomerization of peptide bonds N-terminal to proline residues; binds to Hsp82p and contributes to chaperone activity; plays a role in determining prion variants
YNR028W	-14.9021	-15.9426	-16.0602	-15.3672	-15.8381	-17.0051	-15.1805	-15.2853	-14.7116	-13.6731	-14.0958	-15.6788	-14.6965	-15.4002	-18.4584	-14.3247	-14.9568	-15.6188	-15.635	-16.0701	-14.9668	-16.185	-14.4826	0.435142	1.10332	-0.114918	1.58751	YNR028W	CPR8	Peptidyl-prolyl cis-trans isomerase (cyclophilin); catalyzes the cis-trans isomerization of peptide bonds N-terminal to proline residues; potential role in the secretory pathway; CPR8 has a paralog
YJL172W	-13.2932	-15.0481	-14.8228	-13.1301	-13.8685	-15.8351	-14.0017	-13.6442	-14.3934	-14.8121	-15.0983	-16.4731	-14.2895	-14.2869	-18.5653	-14.503	-14.4533	-15.1729	-14.388	-14.2779	-14.7097	-15.7139	-15.4612	-0.110088	-0.431784	-1.43596	-1.18324	YJL172W	CPS1	Vacuolar carboxypeptidase S; expression is induced under low-nitrogen conditions
YNL130C_exon	-14.2261	-15.2972	-14.9008	-13.7224	-14.5569	-15.6831	-14.1507	-14.4705	-13.8382	-13.9099	-14.1783	-15.3675	-14.6144	-15.2186	-18.8063	-13.4163	-13.8549	-14.2933	-14.808	-14.6541	-13.8548	-16.2131	-14.4852	-0.153896	0.799311	-1.55897	0.168935	YNL130C	CPT1	Cholinephosphotransferase; required for phosphatidylcholine biosynthesis and for inositol-dependent regulation of EPT1 transcription; CPT1 has a paralog
YDL142C	-15.9102	-16.7361	-16.3127	-16.2015	-16.3533	-16.768	-16.1939	-15.9709	-15.7375	-14.133	-14.5192	-15.359	-16.7749	-16.6534	-18.6808	-15.9245	-16.1732	-16.1599	-16.3197	-16.4409	-16.0859	-17.3697	-14.6704	0.121249	0.355066	-0.928772	1.77052	YDL142C	CRD1	Cardiolipin synthase; produces cardiolipin
YHR209W	-16.3415	-16.8017	-15.3967	-18.0225	-17.7641	-18.0051	-14.7259	-15.8389	-14.5953	-14.1933	-15.0154	-15.4915	-16.2301	-16.8318	-19.2657	-13.5114	-13.6014	-14.0006	-16.18	-17.9306	-13.7044	-17.4425	-14.9001	1.75058	4.22611	0.488015	3.03048	YHR209W	CRG1	S-AdoMet-dependent methyltransferase involved in lipid homeostasis; mediates resistance to a drug cantharidin
YGR189C	-12.4745	-13.8682	-13.5072	-13.9869	-14.006	-14.7463	-12.8492	-12.6472	-12.697	-11.9193	-12.5336	-13.7162	-12.806	-13.1608	-15.9438	-12.5058	-12.4049	-13.2804	-13.2833	-14.2464	-12.7303	-13.9702	-12.723	0.963111	1.5161	0.276207	1.52342	YGR189C	CRH1	Chitin transglycosylase; functions in the transfer of chitin to beta(1-6) and beta(1-3) glucans in the cell wall; similar and functionally redundant to Utr2; localizes to sites of polarized growth; expression induced by cell wall stress
YGR218W	-11.8161	-12.3607	-12.752	-13.5675	-13.7995	-14.112	-11.8486	-12.7363	-12.0703	-12.588	-13.2044	-13.4437	-12.3858	-12.365	-15.1889	-12.3315	-12.826	-12.4681	-12.3096	-13.8263	-12.5419	-13.3133	-13.0787	1.51672	1.28444	0.513061	0.747639	YGR218W	CRM1	Major karyopherin; involved in export of proteins
YLR429W	-12.7712	-13.0605	-12.8073	-13.9694	-13.7253	-14.2578	-13.1345	-13.2825	-12.3174	-12.491	-13.0667	-13.8198	-12.394	-12.3235	-14.152	-12.9273	-13.0401	-12.6825	-12.8797	-13.9842	-12.8833	-12.9565	-13.1258	1.10451	1.10088	1.02769	0.858378	YLR429W	CRN1	Coronin; cortical actin cytoskeletal component that associates with the Arp2p/Arp3p complex to regulate its activity; plays a role in regulation of actin patch assembly
YHR146W	-13.5818	-13.0935	-13.1484	-15.5895	-14.7769	-14.6226	-14.1672	-13.5706	-12.5218	-13.1694	-13.2261	-13.124	-12.8658	-12.4705	-14.2942	-14.8623	-14.2084	-14.5923	-13.2746	-14.9963	-14.5544	-13.2102	-13.1732	1.72176	0.441963	1.78618	1.82315	YHR146W	CRP1	Protein that binds to cruciform DNA structures; CRP1 has a paralog
YOL063C	-13.5786	-14.8837	-15.1809	-14.981	-15.432	-16.2889	-13.0962	-14.2124	-14.2532	-13.2176	-14.3159	-15.9314	-14.8989	-14.9427	-17.8734	-12.359	-13.0871	-13.873	-14.5477	-15.5673	-13.1064	-15.905	-14.4883	1.01957	2.46093	-0.337709	1.07901	YOL063C	CRT10	Protein involved in transcriptional regulation of RNR2 and RNR3; expression of the gene is induced by DNA damage and null mutations confer increased resistance to hydroxyurea; N-terminal region has a leucine repeat and a WD40 repeat
YNL027W	-13.7529	-14.0112	-14.2513	-17.5718	-16.3921	-16.3862	-13.7235	-13.6239	-13.9037	-13.649	-13.786	-14.5529	-13.8511	-13.4485	-15.6364	-13.5922	-13.7826	-14.3712	-14.0052	-16.7834	-13.9153	-14.312	-13.996	2.77821	2.86806	2.47136	2.78741	YNL027W	CRZ1	Transcription factor
YLR241W	-14.2464	-14.8748	-14.6584	-15.2641	-15.5081	-16.0311	-13.9467	-14.5924	-13.8954	-13.8946	-14.7719	-15.3846	-15.3899	-15.5878	-17.5653	-13.5892	-14.1671	-13.9814	-14.5932	-15.6011	-13.9126	-16.181	-14.6837	1.00789	1.68852	-0.579922	0.917418	YLR241W	CSC1	Calcium permeable gated cation channel; may be involved in detoxification; similar to Arabidopsis CSC1
YGL238W	-12.0696	-12.6271	-12.9008	-13.4296	-13.5099	-13.9795	-11.1905	-12.2312	-11.7884	-12.1465	-12.8212	-13.5385	-12.5359	-12.6895	-14.7659	-11.3887	-11.8147	-12.0659	-12.5325	-13.6397	-11.7564	-13.3305	-12.8354	1.10713	1.88325	0.309212	0.804247	YGL238W	CSE1	Nuclear envelope protein that acts as a recycling factor; mediates the nuclear export of Srp1p (importin alpha) back to the cytoplasm after its import substrates have been released into the nucleoplasm
YNR010W	-16.8313	-18.3211	-17.8007	-16.907	-16.7556	-18.112	-17.0285	-16.4348	-17.3076	-14.9187	-14.8777	-14.7769	-16.4428	-16.2723	-20.2657	-15.0658	-14.371	-14.2513	-17.651	-17.2582	-14.5627	-17.6603	-14.8578	-0.392822	2.69552	-0.402093	2.40044	YNR010W	CSE2	Subunit of the RNA polymerase II mediator complex; associates with core polymerase subunits to form the RNA polymerase II holoenzyme; component of the Middle domain of mediator; required for regulation of RNA polymerase II activity; relocalizes to the cytosol in response to hypoxia
YKL049C	-15.9765	-15.8529	-15.6988	-18.9294	-17.9836	-17.8124	-15.4678	-16.0013	-15.472	-15.3426	-15.1783	-15.87	-15.3139	-15.1024	-17.8063	-15.7226	-15.4205	-16.1599	-15.8428	-18.2418	-15.7677	-16.0742	-15.4636	2.39907	2.47416	2.1676	2.7782	YKL049C	CSE4	Histone H3-like centromere protein; associated with promoters
YLR087C	-12.1098	-13.7321	-13.9366	-15.4456	-16.0807	-16.8582	-11.4094	-13.1388	-12.9377	-13.2354	-14.2742	-15.8344	-14.3834	-14.6451	-17.8063	-12.9396	-13.4896	-14.1795	-13.2595	-16.1282	-13.5362	-15.6116	-14.448	2.86865	2.59196	0.516583	1.68019	YLR087C	CSF1	Protein required for fermentation at low temperature; plays a role in the maturation of secretory proteins; the authentic
YBR036C	-13.2235	-14.4014	-13.9318	-13.7151	-14.3093	-15.1259	-13.7357	-13.7943	-13.2254	-12.8391	-13.2475	-14.0695	-14.027	-14.2248	-16.651	-13.5368	-13.7382	-13.6458	-13.8523	-14.3834	-13.6403	-14.9676	-13.3854	0.53117	0.743163	-0.584174	0.998053	YBR036C	CSG2	Endoplasmic reticulum membrane protein; required for mannosylation of inositolphosphorylceramide and for growth at high calcium concentrations; protein abundance increases in response to DNA replication stress
YBR161W	-15.7421	-16.7044	-16.3638	-18.229	-18.3155	-17.9055	-15.891	-16.0834	-15.9291	-14.7917	-15.0734	-16.022	-16.6297	-16.6874	-19.9438	-14.5774	-14.8488	-15.8089	-16.2701	-18.15	-15.0784	-17.7536	-15.2957	1.8799	3.07162	0.39636	2.85428	YBR161W	CSH1	Mannosylinositol phosphorylceramide (MIPC) synthase catalytic subunit; forms a complex with regulatory subunit Csg2p; function in sphingolipid biosynthesis is overlapping with that of Sur1p; CSH1 has a paralog
YOL007C	-14.1333	-15.8186	-15.707	-15.2641	-15.7769	-17.8124	-13.1672	-13.9426	-14.1752	-13.3016	-14.0154	-15.4915	-14.2565	-14.8998	-18.9438	-11.5929	-11.8278	-13.1017	-15.2196	-16.2844	-12.1741	-16.0334	-14.2695	1.06483	4.11031	0.251078	2.01493	YOL007C	CSI2	Protein of unknown function; green fluorescent protein (GFP)- fusion protein localizes to the mother side of the bud neck and the vacuole; YOL007C is not an essential gene
YNL232W	-14.4087	-14.1326	-14.6544	-15.3748	-14.7641	-14.9544	-13.8506	-14.2339	-13.5388	-13.5862	-13.7275	-13.8373	-13.7414	-13.7476	-15.5792	-13.3198	-13.3597	-13.4762	-14.3985	-15.0311	-13.3852	-14.3561	-13.717	0.632568	1.64587	0.675026	1.3141	YNL232W	CSL4	Exosome non-catalytic core component; involved in 3'-5' RNA processing and degradation in both the nucleus and the cytoplasm; predicted to contain an S1 RNA binding domain; human homolog EXOSC1 partially complements yeast csl4 null mutant
YMR048W	-17.1005	-16.3825	-16.4717	-18.6075	-18.3921	-17.9055	-16.3962	-16.8665	-15.5552	-16.3848	-16.6004	-16.1187	-16.8989	-16.3654	-18.2657	-16.1861	-16.2998	-15.9967	-16.6516	-18.3017	-16.1609	-17.1767	-16.368	1.65013	2.14084	1.12501	1.93375	YMR048W	CSM3	Replication fork associated factor; required for stable replication fork pausing; component of the DNA replication checkpoint pathway; required for accurate chromosome segregation during meiosis; forms nuclear foci upon DNA replication stress
YLR380W	-13.8545	-15.643	-15.8095	-14.5158	-14.2412	-17.5645	-14.2109	-13.953	-14.9991	-13.9682	-14.0237	-16.4193	-13.3279	-13.1947	-16.9082	-14.155	-14.3641	-16.8432	-15.1024	-15.4405	-15.1208	-14.4769	-14.8038	0.338155	0.319743	0.963566	0.63674	YLR380W	CSR1	Phosphatidylinositol transfer protein; has a potential role in regulating lipid and fatty acid metabolism under heme-depleted conditions; interacts specifically with thioredoxin peroxidase; may have a role in oxidative stress resistance; protein abundance increases in response to DNA replication stress
YFR020W	-15.6046	-16.98	-16.204	-16.3295	-16.5588	-17.1686	-15.27	-16.1162	-15.5618	-14.2618	-14.7073	-15.529	-17.2301	-17.6703	-20.6808	-13.2667	-13.2061	-14.3538	-16.2629	-16.6856	-13.6089	-18.5271	-14.8327	0.422723	3.07674	-1.84146	1.85291	YFR020W	CSS2	Protein of unknown function
YOL159C	-16.5279	-17.0185	-16.4033	-16.7595	-16.6657	-17.1686	-16.3355	-16.0013	-15.8462	-13.9867	-14.5042	-14.6221	-16.2418	-16.7943	-18.8063	-14.0392	-13.8224	-13.7044	-16.6499	-16.8646	-13.8554	-17.2808	-14.371	0.214636	3.00922	-0.416223	2.4936	YOL159C	CSS3	Protein of unknown function	1.22477	-0.768088
YBR042C	-15.0109	-15.9612	-15.8363	-16.3295	-16.7726	-16.8124	-15.2211	-15.5649	-14.64	-14.1537	-14.756	-15.7216	-15.7834	-16.1728	-18.6808	-14.6343	-15.1915	-15.1048	-15.6028	-16.6382	-14.9769	-16.879	-14.8771	1.03537	1.66129	-0.240834	1.76108	YBR042C	CST26	Acyltransferase; enzyme mainly responsible for the introduction of saturated very long chain fatty acids into neo-synthesized molecules of phosphatidylinositol; required for incorporation of stearic acid into phosphatidylinositol; affects chromosome stability when overexpressed; CST26 has a paralog
YIL036W	-13.2932	-14.2651	-13.8296	-15.47	-15.3661	-15.7463	-13.6022	-13.8211	-13.688	-12.6065	-13.4163	-14.3889	-13.8202	-13.9337	-16.2434	-13.9134	-14.0878	-14.5436	-13.7959	-15.5275	-14.1816	-14.6658	-13.4706	1.73154	1.34587	0.861706	2.05689	YIL036W	CST6	Basic leucine zipper (bZIP) transcription factor from ATF/CREB family involved in stress-responsive regulatory network; mediates transcriptional activation of NCE103 in response to low CO2 levels; proposed to be a regulator of oleate responsive genes; involved in utilization of non-optimal carbon sources and chromosome stability; relocalizes to the cytosol in response to hypoxia; CST6 has a paral…
YPL018W	-14.3198	-15.0731	-15.707	-16.0105	-16.1291	-16.2889	-12.0032	-13.6647	-13.1803	-13.7071	-14.5327	-14.7001	-14.9749	-15.5444	-17.4078	-11.5047	-11.8174	-12.4247	-15.0333	-16.1428	-11.9156	-15.9757	-14.3133	1.10949	4.22723	0.16715	1.82953	YPL018W	CTF19	Outer kinetochore protein	2.44279	-0.184715
YLR381W	-15.1191	-17.2738	-17.5733	-17.257	-17.2077	-18.0051	-15.0712	-15.4473	-16.1402	-14.7052	-15.5412	-17.5674	-16.4029	-16.5483	-19.2657	-13.3173	-13.8212	-15.5157	-16.6554	-17.4899	-14.2181	-17.4057	-15.9379	0.834515	3.27182	0.0842449	1.55196	YLR381W	CTF3	Outer kinetochore protein that forms a complex with Mcm16p and Mcm22p; may bind the kinetochore to spindle microtubules; required for the spindle assembly checkpoint; orthologous to human centromere constitutive-associated network (CCAN) subunit CENP-I and fission yeast mis6
YPR135W	-14.4376	-14.6695	-15.1809	-16.7006	-16.2847	-17.0575	-14.1442	-14.5357	-14.0081	-14.5192	-15.1185	-15.944	-14.6647	-14.4742	-17.1783	-13.2432	-13.1838	-13.8962	-14.7627	-16.6809	-13.441	-15.4391	-15.1939	1.91826	3.2399	1.2419	1.48703	YPR135W	CTF4	Chromatin-associated protein; required for sister chromatid cohesion; interacts with DNA polymerase alpha (Pol1p) and may link DNA synthesis to sister chromatid cohesion
YHR191C	-17.4317	-16.3091	-16.39	-17.229	-16.2969	-15.9795	-17.7259	-16.9589	-15.2215	-15.4601	-14.9326	-14.1045	-16.5404	-16.6618	-17.8063	-16.6101	-16.6757	-15.989	-16.7103	-16.5018	-16.4249	-17.0029	-14.8324	-0.20848	0.0768877	-0.501049	1.66945	YHR191C	CTF8	Subunit of a complex with Ctf18p; shares some subunits with Replication Factor C; required for sister chromatid cohesion
YDR151C	-14.4434	-15.0833	-15.2634	-16.644	-16.6578	-17.2275	-14.7018	-14.6346	-14.9506	-13.4032	-13.7246	-15.1187	-14.3451	-14.2934	-17.5653	-14.1485	-14.085	-14.9143	-14.93	-16.8431	-14.3826	-15.4013	-14.0822	1.91303	2.4605	1.4418	2.76089	YDR151C	CTH1	Member of the CCCH zinc finger family; similar to mammalian Tis11 protein	1.08994
YPL181W	-14.5094	-14.3211	-14.2157	-16.8419	-16.6977	-16.6425	-13.7018	-14.5855	-13.6192	-13.6976	-14.0466	-14.1366	-14.5048	-14.2755	-16.2885	-13.2667	-13.5963	-13.7314	-14.3487	-16.7274	-13.5315	-15.0229	-13.9603	2.37865	3.19591	1.70444	2.76713	YPL181W	CTI6	Component of the Rpd3L histone deacetylase complex; relieves transcriptional repression by binding to the Cyc8p-Tup1p corepressor and recruiting the SAGA complex to the repressed promoter; contains a PHD finger domain
YKL139W	-14.7277	-14.6657	-14.8961	-18.9294	-18.3661	-17.6425	-14.7357	-15.0801	-14.7043	-14.0629	-14.5618	-14.8285	-15.1399	-14.7897	-17.3589	-15.0453	-15.5882	-15.4615	-14.7632	-18.3127	-15.365	-15.7628	-14.4844	3.54948	2.94768	2.54986	3.82827	YKL139W	CTK1	Catalytic (alpha) subunit of C-terminal domain kinase I (CTDK-I); phosphorylates both RNA pol II subunit Rpo21p to affect transcription and pre-mRNA 3' end processing
YJL006C	-16.1191	-16.1619	-16.5884	-16.4865	-16.7472	-17.9055	-16.3504	-16.0013	-15.8222	-14.7478	-14.9688	-15.87	-15.4564	-15.5366	-19.0958	-16.7891	-16.1022	-17.5213	-16.2898	-17.0464	-16.8042	-16.6963	-15.1955	0.756598	0.242229	0.350112	1.85086	YJL006C	CTK2	Beta subunit of C-terminal domain kinase I (CTDK-I); which phosphorylates both RNA pol II subunit Rpo21p to affect transcription and pre-mRNA 3' end processing
YCR015C	-15.9765	-15.5275	-16.0921	-17.148	-17.2546	-16.9544	-14.7455	-15.6586	-14.9681	-15.1853	-15.3985	-15.0021	-16.2774	-16.1728	-17.7422	-14.0052	-14.2241	-14.3964	-15.8654	-17.119	-14.2086	-16.7308	-15.1953	1.25363	2.91046	0.388232	1.92375	YCR015C	CTO1	Protein required for cold tolerance; involved in phosphate uptake; YCR015C is not an essential gene
YBR291C	-16.064	-16.785	-16.6347	-16.1092	-15.5624	-16.6831	-15.7654	-15.8665	-15.3132	-14.3191	-14.7759	-15.6476	-15.818	-15.8654	-18.6808	-12.8331	-13.3615	-14.7395	-16.4946	-16.1183	-13.6447	-16.788	-14.9142	-0.376297	2.47357	-0.669775	1.20409	YBR291C	CTP1	Mitochondrial inner membrane citrate transporter; member of the mitochondrial carrier family
YPR124W	-12.585	-13.3514	-14.0761	-14.4906	-14.3311	-14.8124	-12.3308	-12.161	-12.3435	-11.4219	-11.9452	-13.5218	-13.2789	-13.2796	-15.7739	-13.3309	-12.717	-13.1839	-13.3375	-14.5447	-13.0773	-14.1108	-12.2963	1.2072	1.46746	0.433916	2.24838	YPR124W	CTR1	High-affinity copper transporter of plasma membrane; mediates nearly all copper uptake under low copper conditions; transcriptionally induced at low copper levels and degraded at high copper levels; protein increases in abundance and relocalizes from nucleus to plasma membrane upon DNA replication stress; human homolog SLC31A1 can complement a yeast ctr1 ctr3 double deletion
YHR175W	-14.6994	-15.7361	-15.5658	-14.8314	-15.3823	-15.7901	-13.6546	-14.0592	-14.0916	-13.1589	-13.793	-14.6841	-14.6965	-15.0629	-17.0178	-12.7242	-12.7354	-13.953	-15.3338	-15.3346	-13.1375	-15.5924	-13.8787	0.000803597	2.19704	-0.25781	1.45589	YHR175W	CTR2	Low-affinity copper transporter of the vacuolar membrane; mutation confers resistance to toxic copper concentrations
YCR054C	-15.5156	-15.785	-16.5733	-15.4537	-15.7347	-17.2889	-15.8479	-15.8891	-16.0354	-15.1906	-15.3649	-16.7996	-15.4095	-15.2217	-18.8063	-15.8876	-15.898	-16.4456	-15.958	-16.1591	-16.0771	-16.4792	-15.785	0.201115	0.0819798	-0.32011	0.37404	YCR054C	CTR86	Essential protein of unknown function; with orthologs in Ashbya gossypii and Candida albicans; similar to human ATXN10
YOL145C	-12.8722	-12.8271	-13.2513	-15.3444	-15.2576	-15.2578	-13.0635	-13.5809	-12.5734	-13.6039	-14.0896	-14.4777	-13.9105	-13.6295	-15.5378	-14.2502	-14.4588	-13.6085	-12.9835	-15.2866	-14.1058	-14.3593	-14.057	2.30308	1.1808	0.927341	1.22958	YOL145C	CTR9	Component of the Paf1p complex involved in transcription elongation; binds to and modulates the activity of RNA polymerases I and II; required for expression of a subset of genes
YLR286C	-9.72171	-12.5814	-12.3557	-12.3883	-12.988	-14.9669	-10.2803	-10.5154	-11.5122	-9.54751	-9.73277	-12.6045	-10.9621	-10.9721	-15.5933	-10.2152	-10.1435	-12.2652	-11.5529	-13.4477	-10.8746	-12.5092	-10.6282	1.89479	2.5731	0.938546	2.81949	YLR286C	CTS1	Endochitinase; required for cell separation after mitosis; transcriptional activation during the G1 phase of the cell cycle is mediated by transcription factor Ace2p
YDR371W	-15.4552	-15.643	-15.4509	-17.6075	-17.5885	-16.6831	-15.2629	-16.1229	-14.8422	-14.3367	-15.4015	-14.6788	-16.4029	-16.7759	-17.4078	-14.6374	-15.6333	-14.4562	-15.5164	-17.293	-14.909	-16.8622	-14.8057	1.77668	2.38407	0.430835	2.48734	YDR371W	CTS2	Putative chitinase; functionally complements A. gossypii cts2 mutant sporulation defect
YGR088W	-15.3747	-16.8186	-15.41	-16.2152	-16.7059	-17.725	-15.5091	-15.5786	-15.8788	-14.4504	-15.006	-16.2691	-17.0968	-16.8998	-19.9438	-13.884	-13.9938	-15.8089	-15.8678	-16.882	-14.5622	-17.9801	-15.2418	1.01422	2.31975	-1.09815	1.64015	YGR088W	CTT1	Cytosolic catalase T; has a role in protection from oxidative damage by hydrogen peroxide
YPL260W	-13.6177	-13.3982	-13.2364	-16.1879	-15.8651	-15.5836	-13.872	-13.6192	-12.8975	-13.1356	-13.7092	-13.6762	-13.4615	-13.309	-15.0661	-13.9004	-14.0208	-13.4028	-13.4175	-15.8789	-13.7747	-13.9455	-13.507	2.46143	2.1042	1.93336	2.37188	YPL260W	CUB1	Conserved fungal gene linked to DNA repair and proteasome function; putative substrate of cAMP-dependent protein kinase (PKA); green fluorescent protein (GFP)-fusion protein localizes to the cytoplasm and nucleus; YPL260W is not an essential gene; protein abundance increases in response to DNA replication stress
YMR264W	-14.3803	-14.9518	-14.7875	-15.4537	-15.4152	-15.1831	-14.2211	-14.0931	-13.3104	-12.5159	-12.7769	-12.5481	-14.6069	-14.7691	-15.5653	-13.9264	-13.7427	-13.2792	-14.7066	-15.3507	-13.6494	-14.9804	-12.6136	0.644095	1.70124	0.370242	2.73705	YMR264W	CUE1	Ubiquitin-binding protein; ER membrane protein that recruits and integrates the ubiquitin-conjugating enzyme Ubc7p into ER membrane-bound ubiquitin ligase complexes that function in the ER-associated degradation (ERAD) pathway for misfolded proteins; contains a CUE domain that binds ubiquitin to facilitate intramolecular monoubiquitination and to promote diubiquitin elongation
YKL090W	-16.3636	-16.7361	-17.0289	-18.3444	-18.3155	-17.8124	-15.5778	-15.9589	-16.1206	-14.9276	-15.5722	-15.9955	-16.5261	-16.5405	-19.0958	-13.9586	-14.5269	-14.9143	-16.7095	-18.1574	-14.4666	-17.3875	-15.4984	1.44791	3.69088	0.76997	2.659	YKL090W	CUE2	Protein of unknown function; has two CUE domains that bind ubiquitin
YGL110C	-15.1285	-14.785	-15.0549	-17.7199	-17.7305	-17.0051	-14.0743	-15.0704	-14.2267	-14.8881	-15.2378	-15.4193	-15.5549	-15.4761	-17.3589	-14.2502	-14.2256	-14.4195	-14.9895	-17.4852	-14.2984	-16.13	-15.1817	2.49568	3.18674	1.35523	2.30344	YGL110C	CUE3	Protein of unknown function; has a CUE domain that binds ubiquitin
YML101C	-15.553	-16.228	-16.0289	-15.398	-15.902	-15.8124	-15.6592	-15.3232	-14.8747	-13.5618	-13.6997	-13.4846	-15.3326	-15.6039	-16.8063	-16.0412	-15.9081	-15.5047	-15.9367	-15.7041	-15.818	-15.9143	-13.582	-0.232503	-0.113869	-0.210124	2.12214	YML101C	CUE4	Protein of unknown function; has a CUE domain that binds ubiquitin	-0.561989
YOR042W	-13.8585	-14.4831	-14.1057	-15.5807	-14.6362	-16.0311	-13.7933	-13.861	-13.7545	-13.2731	-13.3831	-14.7996	-13.4062	-13.1623	-16.6808	-13.8876	-13.6618	-14.3489	-14.1491	-15.416	-13.9661	-14.4164	-13.8186	1.26691	1.44991	0.999555	1.59741	YOR042W	CUE5	Ubiquitin-binding protein; functions as ubiquitin-Atg8p adaptor in ubiquitin-dependent autophagy; serves as proteaphagy receptor for inactivated 26S proteasomes; contains CUE domain that binds ubiquitin	-0.0148718	-0.334534	0.64769
YGR003W	-14.7065	-14.9991	-15.9488	-16.9294	-16.8606	-16.603	-14.3962	-14.983	-14.8104	-14.6128	-15.3499	-15.9065	-15.1075	-15.2531	-17.2657	-13.7604	-14.2147	-14.4641	-15.2181	-16.7977	-14.1464	-15.8755	-15.2897	1.57953	2.65124	0.922195	1.50793	YGR003W	CUL3	Ubiquitin-protein ligase; forms a complex with Elc1p that polyubiquitylates monoubiquitylated RNA polymerase II to trigger its proteolysis; cullin family member with similarity to Cdc53p and human CUL3
YHR053C	-11.3361	-11.7558	-11.2836	-14.0776	-13.0735	-13.3988	-13.6922	-12.8624	-12.0556	-9.15263	-9.14732	-8.97265	-11.1045	-11.7569	-13.3262	-10.1901	-9.65124	-9.83152	-11.4585	-13.5166	-9.89096	-12.0625	-9.09087	2.05814	3.62567	1.45412	4.42577	YHR053C	CUP1-1	Metallothionein; binds copper and mediates resistance to high concentrations of copper and cadmium; locus is variably amplified in different strains	2.81349	1.84123	1.10225
YHR055C	-11.3361	-11.7558	-11.2836	-14.0776	-13.0735	-13.3988	-13.6922	-12.8624	-12.0556	-9.15263	-9.14732	-8.97265	-11.1045	-11.7569	-13.3262	-10.1901	-9.65124	-9.83152	-11.4585	-13.5166	-9.89096	-12.0625	-9.09087	2.05814	3.62567	1.45412	4.42577	YHR055C	CUP1-2	Metallothionein; binds copper and mediates resistance to high concentrations of copper and cadmium; locus is variably amplified in different strains	2.81349	1.84123	1.10225
YGL166W	-15.4671	-14.9659	-15.4033	-15.4865	-15.2048	-15.403	-15.3207	-15.1878	-14.6021	-13.6638	-13.9027	-13.4215	-15.0094	-15.0882	-16.6808	-14.1485	-13.6137	-13.3028	-15.2788	-15.3648	-13.6883	-15.5928	-13.6627	0.0860024	1.67644	-0.228011	1.70209	YGL166W	CUP2	Copper-binding transcription factor; activates transcription of the metallothionein genes CUP1-1 and CUP1-2 in response to elevated copper concentrations; required for regulation of copper genes in response to DNA-damaging reagents; CUP2 has a paralog
YPL177C	-13.7529	-15.3951	-15.3834	-15.3825	-15.1291	-16.8124	-13.6067	-13.9589	-14.708	-13.1139	-13.1185	-15.858	-14.0244	-13.76	-18.0958	-12.1633	-13.3248	-14.9437	-14.8438	-15.7747	-13.4773	-15.2934	-14.0301	0.930849	2.2974	0.481246	1.74453	YPL177C	CUP9	Homeodomain-containing transcriptional repressor; regulates expression of PTR2	0.512953	0.129381
YPR158W	-14.7786	-15.0185	-15.0445	-16.3147	-15.8247	-17.6425	-15.3579	-14.5513	-14.9725	-13.184	-13.0989	-14.7601	-14.8579	-14.3967	-18.0958	-14.1794	-13.9208	-14.3762	-14.9472	-16.594	-14.1588	-15.7835	-13.681	1.64678	2.4352	0.810515	2.91299	YPR158W	CUR1	Sorting factor	0.45865
YNL286W	-15.3859	-14.9426	-15.1582	-18.3444	-17.9067	-17.0575	-14.7259	-15.2267	-14.1501	-14.3756	-14.5532	-13.4215	-15.4294	-15.3016	-15.79	-13.6984	-13.6271	-12.5902	-15.1622	-17.7696	-13.3052	-15.507	-14.1168	2.60731	4.46433	2.26254	3.65276	YNL286W	CUS2	Putative checkpoint factor in transcription; binds to U2 snRNA and Prp11p; regulates toggling of the U2 snRNA stem II region between different structures; contains two RNA recognition motifs (RRMs)
CUT_GIM_0005	-16.801	-16.8881	-17.3769	-16.9521	-16.8973	-18.0051	-16.3504	-16.8117	-16.33	-14.1076	-14.4992	-13.9792	-16.5844	-16.9401	-21.2657	-14.7258	-14.5483	-15.2768	-17.022	-17.2848	-14.8503	-18.2634	-14.1953	0.262859	2.43451	-0.978579	3.08952	CUT_GIM_0005	CUT_GIM_0005	NA
CUT_GIM_0008	-14.4376	-14.8748	-14.7531	-14.5115	-15.199	-15.3862	-14.0285	-14.2928	-14.1427	-12.5783	-12.9966	-12.3277	-15.19	-15.6326	-17.5653	-11.6432	-11.9611	-12.1064	-14.6885	-15.0323	-11.9035	-16.1293	-12.6342	0.343762	3.12871	-1.09703	2.39804	CUT_GIM_0008	CUT_GIM_0008	NA
CUT_GIM_0013	-18.216	-19.643	-18.4578	-17.5031	-17.1622	-17.353	-18.6874	-18.3232	-18.0081	-15.6527	-15.7073	-14.7657	-19.4839	-19.2217	-20.2657	-18.2691	-17.8012	-17.9289	-18.7723	-17.3395	-17.9997	-19.6571	-15.3752	-1.43281	-0.660262	-2.31765	1.96423	CUT_GIM_0013	CUT_GIM_0013	NA
CUT_GIM_0019	-14.9183	-15.4598	-15.1414	-15.229	-15.1428	-16.14	-15.6134	-15.4307	-14.8382	-14.6021	-14.6364	-14.749	-15.0144	-15.194	-16.2213	-14.7323	-15.0236	-16.1599	-15.1732	-15.5039	-15.3053	-15.4766	-14.6625	0.330743	0.198638	0.0273471	0.841438	CUT_GIM_0019	CUT_GIM_0019	NA
CUT_GIM_0021	-19.3859	-18.1405	-17.2513	-19.0225	-19.473	-17.2889	-19.7654	-19.3542	-17.8064	-17.6236	-17.4844	-15.5101	-18.3263	-18.3248	-17.6219	-17.4726	-18.483	-15.3888	-18.2593	-18.5948	-17.1148	-18.091	-16.8727	0.335541	1.48	0.503797	1.72212	CUT_GIM_0021	CUT_GIM_0021	NA
CUT_GIM_0023	-11.9224	-12.4409	-12.5481	-11.0293	-10.9936	-12.5064	-12.4207	-11.6781	-10.9642	-10.1514	-10.0382	-11.5487	-11.3209	-11.6169	-14.5723	-11.6813	-11.5764	-12.8389	-12.3038	-11.5097	-12.0322	-12.5034	-10.5794	-0.794069	-0.522448	-0.993623	0.930314	CUT_GIM_0023	CUT_GIM_0023	NA
CUT_GIM_0039	-16.6046	-17.1619	-16.4168	-16.7199	-16.6499	-16.9544	-17.2349	-16.9236	-15.8382	-15.6527	-16.0563	-15.7996	-16.0448	-16.6285	-18.0958	-15.8731	-15.8488	-16.2127	-16.7277	-16.7748	-15.9782	-16.923	-15.8362	0.0470275	0.796553	-0.14825	0.938564	CUT_GIM_0039	CUT_GIM_0039	NA
CUT_GIM_0046	-14.1428	-15.9242	-15.9198	-13.7224	-14.1128	-17.0575	-14.6089	-14.1516	-14.9291	-14.0826	-14.1559	-16.133	-13.7249	-13.7057	-16.5933	-12.4699	-11.823	-13.5549	-15.3289	-14.9642	-12.6159	-14.6746	-14.7905	-0.364692	2.34829	0.28959	0.173737	CUT_GIM_0046	CUT_GIM_0046	NA
CUT_GIM_0047	-14.9597	-15.9896	-14.732	-16.7595	-17.6343	-16.5645	-15.1738	-15.785	-14.9769	-13.8307	-14.3846	-14.7001	-15.1128	-15.5366	-17.7422	-14.7389	-15.6044	-14.9624	-15.2271	-16.9861	-15.1019	-16.1306	-14.3051	1.75903	1.88417	0.855534	2.68096	CUT_GIM_0047	CUT_GIM_0047	NA
CUT_GIM_0052	-18.801	-18.3211	-18.7659	-17.7199	-18.3155	-18.0051	-19.2349	-18.6298	-20.1601	-17.982	-17.6658	-15.6476	-20.1843	-20.4947	NA	-19.0575	-19.483	-19.8432	-18.6293	-18.0135	-19.4612	NA	-17.0985	-0.615819	-1.44775	NA	0.915018	CUT_GIM_0052	CUT_GIM_0052	NA
CUT_GIM_0055	-18.216	-18.1836	-17.9103	-17.9752	-18.5588	-17.725	-18.4118	-18.2339	-17.4971	-17.567	-17.6959	-17.7769	-19.1843	-18.8702	-19.9438	-17.8446	-18.1138	-17.4351	-18.1033	-18.0863	-17.7978	-19.3328	-17.6799	-0.0169865	0.288497	-1.24648	0.406391	CUT_GIM_0055	CUT_GIM_0055	NA
CUT_GIM_0059	-16.0461	-16.6888	-15.3967	-17.5371	-18.4186	-17.112	-16.0046	-16.7079	-15.5751	-14.8881	-15.3174	-15.177	-16.0758	-16.4798	-17.8063	-15.7356	-16.6085	-15.6794	-16.0439	-17.6892	-16.0079	-16.7873	-15.1275	1.64536	1.68135	0.901927	2.56175	CUT_GIM_0059	CUT_GIM_0059	NA
CUT_GIM_0062	-14.9681	-16.9991	-16.5289	-15.691	-15.1236	-17.8124	-14.891	-15.1499	-15.4352	-13.8666	-13.9908	-16.1622	-15.3326	-15.4503	-18.2657	-12.9605	-13.3911	-14.907	-16.1654	-16.209	-13.7529	-16.3495	-14.6732	0.0436458	2.45614	-0.14053	1.53585	CUT_GIM_0062	CUT_GIM_0062	NA
CUT_GIM_0066	-15.4087	-16.2738	-15.7919	-16.885	-16.7898	-17.6425	-15.4759	-15.4984	-15.4171	-14.3486	-14.6346	-15.9567	-15.4361	-15.5289	-18.5653	-15.5114	-15.5096	-15.6856	-15.8248	-17.1058	-15.5688	-16.5101	-14.9799	1.28098	1.53691	0.595638	2.12581	CUT_GIM_0066	CUT_GIM_0066	NA
CUT_GIM_0077	-16.479	-16.7044	-16.3509	-14.9294	-14.8425	-14.779	-17.5431	-17.2631	-16.4474	-17.9099	-17.3709	-15.7996	-18.6607	-17.9922	-17.8063	-17.932	-17.5602	-16.1686	-16.5114	-14.8503	-17.2203	-18.1531	-17.0268	-1.66112	-2.36994	-3.30278	-2.17648	CUT_GIM_0077	CUT_GIM_0077	NA
CUT_GIM_0102	-18.801	-18.4731	-19.2513	-18.122	-18.8515	-18.2275	-18.6874	-18.6298	-18.8064	-18.5125	-18.7422	-16.944	-19.0968	-18.9504	-20.2657	-17.9624	-18.2866	-18.1861	-18.8418	-18.4003	-18.145	-19.4377	-18.0662	-0.441447	0.255323	-1.03731	0.334113	CUT_GIM_0102	CUT_GIM_0102	NA
CUT_GIM_0103	-13.1523	-10.8443	-10.9886	-13.6626	-14.3709	-12.7626	-11.5889	-10.5404	-11.9774	-16.3132	-14.0214	-12.027	-12.3713	-12.5798	-13.5209	-13.8767	-13.2478	-12.7028	-11.6617	-13.5987	-13.2758	-12.824	-14.1205	1.93698	0.322921	0.774689	-0.521825	CUT_GIM_0103	CUT_GIM_0103	NA
CUT_GIM_0105	-15.9265	-15.2913	-16.2879	-17.3748	-15.8606	-16.1977	-15.9581	-14.3406	-15.33	-14.3045	-13.8426	-13.6657	-16.1731	-15.3416	-17.7422	-13.0575	-11.6114	-12.7187	-15.8352	-16.4777	-12.4625	-16.4189	-13.9376	0.642472	4.01518	0.0587527	2.54007	CUT_GIM_0105	CUT_GIM_0105	NA
CUT_GIM_0109	-13.1595	-10.8456	-10.9902	-13.6744	-14.3839	-12.7653	-11.5894	-10.5431	-11.9791	-16.4345	-14.0369	-12.0346	-12.3737	-12.5818	-13.5243	-13.8822	-13.2526	-12.7044	-11.6651	-13.6079	-13.2797	-12.8266	-14.1687	1.94276	0.328142	0.781254	-0.560807	CUT_GIM_0109	CUT_GIM_0109	NA
CUT_GIM_0119	-14.5467	-14.7361	-14.5808	-14.7199	-15.9495	-15.6831	-15.8268	-14.1465	-13.8665	-13.6272	-13.425	-12.5735	-14.5623	-14.4576	-15.9438	-14.5368	-14.5288	-15.3196	-14.6212	-15.4508	-14.7951	-14.9879	-13.2086	0.829637	0.655758	0.462951	2.24229	CUT_GIM_0119	CUT_GIM_0119	NA
CUT_GIM_0128	-17.8624	-18.0185	-18.2513	-17.3748	-17.6657	-18.2275	-17.4435	-17.611	-16.8706	-18.567	-18.4584	-17.8227	-17.792	-17.465	-19.4584	-18.1594	-18.3675	-17.8432	-18.0441	-17.756	-18.1234	-18.2384	-18.2827	-0.288092	-0.367401	-0.482469	-0.526703	CUT_GIM_0128	CUT_GIM_0128	NA
CUT_GIM_0133	-15.267	-15.7933	-15.8821	-16.257	-16.6266	-17.4905	-15.4516	-15.1983	-15.1803	-14.9867	-15.3649	-17.022	-15.4228	-15.2788	-18.2657	-16.0907	-15.8392	-17.0045	-15.6475	-16.7913	-16.3114	-16.3224	-15.7912	1.14387	0.479902	0.46892	1.00017	CUT_GIM_0133	CUT_GIM_0133	NA
CUT_GIM_0138	-13.9555	-13.5103	-13.6308	-12.817	-12.8453	-12.8876	-14.2246	-13.983	-13.1108	-14.1459	-14.3335	-14.0153	-13.5531	-13.2397	-14.0858	-14.2455	-14.1123	-13.4735	-13.6988	-12.85	-13.9438	-13.6262	-14.1649	-0.848866	-1.09381	-0.776244	-1.31494	CUT_GIM_0138	CUT_GIM_0138	NA
CUT_GIM_0139	-16.2362	-16.1511	-16.8544	-15.896	-15.8515	-17.0575	-16.6874	-16.6204	-15.8302	-16.7439	-16.7579	-17.3174	-15.6765	-15.6202	-17.7422	-16.0412	-16.1138	-16.7887	-16.4139	-16.2683	-16.3146	-16.3463	-16.9398	-0.145577	-0.0462362	-0.0779641	-0.671401	CUT_GIM_0139	CUT_GIM_0139	NA
CUT_GIM_0145	-15.6994	-15.8616	-15.3253	-15.9636	-16.7811	-16.8582	-16.3504	-16.3232	-15.0679	-12.0888	-12.484	-11.1407	-15.2956	-16.2531	-17.8734	-14.4242	-14.4241	-14.2745	-15.6288	-16.5343	-14.3743	-16.474	-11.9045	0.905526	2.16005	0.0602898	4.62985	CUT_GIM_0145	CUT_GIM_0145	NA
CUT_GIM_0150	-16.9265	-16.3951	-15.9586	-16.9294	-17.3406	-17.112	-16.8061	-16.801	-15.8143	-15.7517	-16.3528	-15.7325	-16.6925	-16.4503	-17.2213	-16.659	-17.1022	-16.2582	-16.4267	-17.1273	-16.6731	-16.788	-15.9457	0.700609	0.454184	0.339277	1.18163	CUT_GIM_0150	CUT_GIM_0150	NA
CUT_GIM_0159	-14.2261	-15.3271	-14.8139	-12.8327	-13.5359	-14.4905	-15.0285	-14.5878	-14.6611	-15.3545	-15.1442	-14.6736	-16.2895	-15.9148	-17.4584	-15.4295	-15.0936	-14.9512	-14.789	-13.6197	-15.1581	-16.5542	-15.0574	-1.16933	-1.53838	-2.93451	-1.43774	CUT_GIM_0159	CUT_GIM_0159	NA
CUT_GIM_0183	-12.3608	-13.0974	-13.0868	-12.5533	-12.7223	-14.4637	-12.9885	-12.5452	-12.6046	-10.8167	-10.7867	-12.1475	-11.7045	-11.9299	-15.1783	-12.2673	-11.9858	-14.2127	-12.8483	-13.2464	-12.8219	-12.9376	-11.2503	0.39809	0.424473	0.308828	1.99609	CUT_GIM_0183	CUT_GIM_0183	NA
CUT_GIM_0195	-11.4317	-11.892	-12.0781	-10.203	-10.1949	-11.7105	-11.946	-11.1539	-11.1331	-10.7419	-10.6708	-10.6405	-11.2606	-11.4048	-13.0759	-10.0276	-9.82644	-10.4221	-11.8006	-10.7028	-10.0921	-11.9138	-10.6844	-1.09783	0.61073	-1.211	0.0183622	CUT_GIM_0195	CUT_GIM_0195	NA
CUT_GIM_0196	-17.9936	-15.6059	-15.3967	-17.0714	-15.9303	-15.1977	-17.5431	-17.402	-14.5618	-17.2674	-16.7035	-15.9314	-16.9364	-16.345	-16.9803	-18.4295	-18.068	-16.4351	-16.3321	-16.0665	-17.6442	-16.7539	-16.6341	-0.265594	-1.57772	-0.687422	-0.567629	CUT_GIM_0196	CUT_GIM_0196	NA
CUT_GIM_0198	-15.1668	-18.643	-17.8363	-16.2712	-16.4524	-18.353	-14.627	-15.6442	-16.9206	-12.5713	-13.0172	-14.9314	-15.577	-17.3115	-19.6808	-12.3826	-12.7797	-15.0883	-17.2154	-17.0255	-13.4168	-17.5231	-13.5066	-0.18984	3.60867	-0.497569	3.51887	CUT_GIM_0198	CUT_GIM_0198	NA
CUT_GIM_0200	-16.0461	-17.3453	-17.0497	-17.5718	-17.1511	-18.353	-15.9581	-16.649	-16.3758	-15.7283	-16.3649	-17.529	-16.5844	-16.5959	-21.2657	-15.6715	-16.0401	-16.3439	-16.8137	-17.692	-16.0185	-18.1487	-16.5407	0.878276	1.67348	-0.456688	1.15128	CUT_GIM_0200	CUT_GIM_0200	NA
CUT_GIM_0203	-13.6994	-13.785	-13.3509	-13.4537	-12.8921	-14.0245	-14.9186	-13.7459	-13.215	-13.192	-12.9365	-12.9173	-12.6825	-12.3185	-13.962	-15.074	-14.1915	-14.2957	-13.6118	-13.4568	-14.5204	-12.9877	-13.0153	-0.155008	-1.06363	0.469108	0.441503	CUT_GIM_0203	CUT_GIM_0203	NA
CUT_GIM_0204	-16.7421	-17.2056	-17.3509	-16.0468	-16.3155	-16.112	-17.8479	-17.0449	-16.472	-16.3367	-16.2489	-16.285	-16.4294	-16.3792	-18.0958	-16.4726	-16.5842	-16.9738	-17.0995	-16.1581	-16.6768	-16.9682	-16.2902	-0.941441	-0.518762	-0.810084	-0.13214	CUT_GIM_0204	CUT_GIM_0204	NA
CUT_GIM_0226	-15.7566	-14.5698	-14.6152	-16.8209	-15.8159	-15.4201	-15.8268	-15.216	-14.6611	-15.1485	-14.3469	-14.944	-14.453	-14.1728	-15.7112	-15.4836	-14.9106	-15.7821	-14.9805	-16.019	-15.3921	-14.779	-14.8131	1.03846	0.62688	1.23999	1.20585	CUT_GIM_0226	CUT_GIM_0226	NA
CUT_GIM_0245	-12.9163	-12.8508	-12.4779	-12.4557	-12.3553	-12.7984	-13.3467	-12.7491	-11.9382	-11.353	-10.7815	-11.5595	-11.4908	-11.4828	-15.1059	-10.8686	-10.4675	-11.2936	-12.7483	-12.5365	-10.8766	-12.6932	-11.2314	-0.211845	1.65989	-0.156701	1.30509	CUT_GIM_0245	CUT_GIM_0245	NA
CUT_GIM_0265	-15.6717	-15.3514	-15.7919	-16.5718	-16.0136	-16.603	-15.328	-15.4224	-14.8829	-15.1747	-14.8627	-16.133	-14.5696	-14.6981	-17.0178	-16.0824	-15.898	-16.9289	-15.605	-16.3961	-16.3031	-15.4285	-15.3901	0.791124	0.0930331	0.967621	1.006	CUT_GIM_0265	CUT_GIM_0265	NA
CUT_GIM_0268	-12.6344	-14.4899	-13.9908	-13.3295	-13.1387	-15.4726	-13.0421	-12.7614	-13.0691	-10.8967	-11.5703	-13.3443	-11.5961	-11.901	-16.0759	-10.1284	-9.87738	-11.1176	-13.705	-13.9802	-10.3745	-13.191	-11.9371	0.275219	3.60577	0.789244	2.04312	CUT_GIM_0268	CUT_GIM_0268	NA
CUT_GIM_0272	-10.2566	-10.1661	-10.0599	-8.92544	-8.75558	-10.267	-11.4236	-10.5954	-9.83378	-10.9418	-10.5682	-11.6927	-9.22911	-8.89604	-11.9677	-11.5483	-11.208	-11.1113	-10.1609	-9.316	-11.2892	-10.0309	-11.0676	-0.844868	-1.97324	-0.714946	-1.7516	CUT_GIM_0272	CUT_GIM_0272	NA
CUT_GIM_0273	-16.0822	-16.7202	-16.9883	-16.2855	-17.1848	-16.9544	-16.8479	-16.6683	-16.4231	-16.6675	-17.1262	-15.4823	-17.2774	-17.2093	-20.6808	-17.4085	-17.898	-17.1342	-16.5969	-16.8083	-17.4802	-18.3892	-16.4253	0.21138	-0.67199	-1.58092	0.382936	CUT_GIM_0273	CUT_GIM_0273	NA
CUT_GIM_0282	-17.2566	-17.5275	-16.9488	-18.5371	-17.8697	-17.6425	-17.7654	-16.7485	-16.2425	-15.9099	-16.0759	-14.6579	-18.1843	-17.9299	-19.0958	-15.3877	-14.4423	-14.8606	-17.2443	-18.0164	-14.8969	-18.4034	-15.5479	0.772105	3.11956	-0.386931	2.46851	CUT_GIM_0282	CUT_GIM_0282	NA
CUT_GIM_0284	-14.7493	-14.2825	-13.8318	-15.2712	-14.8674	-14.9544	-15.228	-14.6929	-14.0285	-14.1253	-14.1717	-13.7216	-13.6945	-13.6162	-14.7422	-15.3571	-14.6375	-14.6011	-14.2879	-15.031	-14.8652	-14.0176	-14.0062	0.743136	0.165766	1.01341	1.02482	CUT_GIM_0284	CUT_GIM_0284	NA
CUT_GIM_0289	-20.3859	-18.643	-18.7659	-18.229	-16.8788	-16.9544	-21.3504	-19.2928	-19.4231	-23.2674	-23.2657	-19.3174	NA	-21.4947	-17.3115	-21.517	-20.3675	-19.2217	-19.2649	-17.3541	-20.3687	NA	-21.9502	-1.91087	-3.01465	NA	-4.59612	CUT_GIM_0289	CUT_GIM_0289	NA
CUT_GIM_0290	-16.3636	-17.5	-16.9883	-17.47	-17.6343	-18.2275	-16.7654	-16.9005	-16.2532	-15.6092	-16.5446	-18.9695	-17.2301	-17.2853	-20.6808	-16.6101	-16.9805	-16.6367	-16.9506	-17.7772	-16.7424	-18.3987	-17.0411	0.826608	1.0348	-0.621473	0.73612	CUT_GIM_0290	CUT_GIM_0290	NA
CUT_GIM_0292	-15.5915	-16.8529	-16.39	-15.8105	-16.0545	-17.2275	-14.6686	-16.0386	-16.1108	-13.2189	-13.9746	-15.4915	-15.5918	-16.8899	-18.6808	-12.7048	-13.0505	-14.9852	-16.2782	-16.3641	-13.5802	-17.0542	-14.2283	0.085986	2.78399	-0.690014	2.13582	CUT_GIM_0292	CUT_GIM_0292	NA
CUT_GIM_0299	-16.1005	-18.5275	-17.3253	-16.8209	-16.6112	-18.112	-15.1345	-16.649	-16.9902	-13.3264	-14.0771	-15.607	-16.0144	-17.6039	-18.8063	-12.807	-13.1446	-15.1773	-17.3178	-17.1814	-13.7097	-17.4749	-14.3368	-0.136437	3.4717	-0.293519	2.84453	CUT_GIM_0299	CUT_GIM_0299	NA
CUT_GIM_0305	-15.4434	-16.1836	-16.6036	-14.8633	-14.1791	-16.0051	-16.0899	-16.026	-15.5953	-16.3132	-16.8734	-16.4731	-15.0706	-14.6682	-16.1783	-17.3877	-16.0736	-17.9289	-16.0769	-15.0158	-17.1301	-15.3057	-16.5532	-1.06105	-2.11425	-0.289841	-1.53742	CUT_GIM_0305	CUT_GIM_0305	NA
CUT_GIM_0325	-17.801	-19.058	-18.5144	-16.7797	-17.14	-17.353	-17.9812	-17.0198	-18.3758	-18.5125	-17.4328	-16.4018	-18.9364	-19.2217	-21.2657	-19.932	-19.483	-18.9587	-18.4578	-17.0909	-19.4579	-19.8079	-17.4491	-1.3669	-2.367	-2.71705	-0.35818	CUT_GIM_0325	CUT_GIM_0325	NA
CUT_GIM_0330	-18.9265	-20.643	-18.9883	-17.3444	-17.7305	-17.6425	-18.4759	-17.8554	-18.9377	-19.3605	-18.1572	-17.0764	-19.2774	-19.9098	-21.2657	-20.517	-20.483	-20.0842	-19.5193	-17.5725	-20.3614	-20.151	-18.1981	-1.94678	-2.78891	-2.57849	-0.625577	CUT_GIM_0330	CUT_GIM_0330	NA
CUT_GIM_0336	-16.3859	-15.8443	-16.0085	-14.9987	-14.9543	-16.2889	-16.8479	-16.3542	-15.3132	-15.9545	-15.4648	-15.1187	-15.0044	-15.0082	-15.962	-16.074	-16.1671	-16.5324	-16.0796	-15.4139	-16.2578	-15.3249	-15.5127	-0.665618	-0.843906	0.0890808	-0.0987424	CUT_GIM_0336	CUT_GIM_0336	NA
CUT_GIM_0353	-15.4087	-15.4142	-15.3967	-14.52	-15.2135	-15.2733	-16.526	-15.861	-15.1905	-17.2013	-17.2545	-17.3506	-14.876	-15.3115	-18.0178	-17.0907	-16.9387	-16.5894	-15.4065	-15.0022	-16.8729	-16.0684	-17.2688	-0.404259	-1.8707	-1.06618	-2.26657	CUT_GIM_0353	CUT_GIM_0353	NA
CUT_GIM_0354	-13.7749	-15.2056	-15.0814	-13.7873	-13.4905	-15.1259	-14.7357	-14.3621	-14.37	-14.588	-14.581	-16.6894	-14.1399	-13.9363	-17.0563	-15.2502	-15.2703	-15.9216	-14.6873	-14.1346	-15.4807	-15.0442	-15.2861	-0.552744	-1.34613	-0.909604	-1.15155	CUT_GIM_0354	CUT_GIM_0354	NA
CUT_GIM_0359	-14.4434	-12.3778	-12.9598	-15.0105	-15.7769	-14.0777	-12.1905	-11.5049	-13.5519	-16.7283	-13.792	-12.5797	-13.353	-12.6729	-14.0908	-14.5951	-13.3106	-13.4195	-13.2603	-14.955	-13.7751	-13.3723	-14.3667	1.69471	1.17996	1.58278	0.588383	CUT_GIM_0359	CUT_GIM_0359	NA
CUT_GIM_0360	-14.206	-14.2855	-14.2216	-13.2801	-13.3209	-14.5086	-15.0225	-14.4081	-13.8954	-13.9343	-13.6723	-13.9857	-12.9163	-12.935	-15.1889	-14.5311	-14.2883	-15.1642	-14.2377	-13.7032	-14.6612	-13.6801	-13.8641	-0.534447	-0.957971	0.0231409	-0.16087	CUT_GIM_0360	CUT_GIM_0360	NA
CUT_GIM_0378	-16.9597	-16.8017	-16.6036	-18.8419	-18.1962	-18.0051	-17.4435	-17.9236	-15.9463	-16.1485	-16.5722	-17.0764	-16.9175	-16.9816	-17.6219	-18.4295	-18.1138	-16.3939	-16.7883	-18.3477	-17.6457	-17.1737	-16.5991	1.55939	0.702007	1.17405	1.74867	CUT_GIM_0378	CUT_GIM_0378	NA
CUT_GIM_0388	-16.6046	-16.6734	-15.7832	-17.0965	-17.5441	-16.4905	-17.2915	-16.5202	-16.0726	-15.1228	-15.4265	-14.2931	-16.2301	-16.4002	-16.6808	-17.1594	-16.5842	-15.9216	-16.3537	-17.0437	-16.5551	-16.437	-14.9475	0.689992	0.488653	0.606674	2.09625	CUT_GIM_0388	CUT_GIM_0388	NA
CUT_GIM_0392	-15.3091	-15.5275	-16.1924	-16.7199	-16.1678	-17.112	-15.5955	-15.6157	-15.1601	-14.1563	-14.1717	-16.2377	-14.5733	-14.5251	-18.1783	-14.293	-14.1506	-16.0122	-15.6764	-16.6666	-14.8186	-15.7589	-14.8552	0.990228	1.84798	0.907706	1.81137	CUT_GIM_0392	CUT_GIM_0392	NA
CUT_GIM_0399	-18.064	-17.5555	-17.7659	-17.4375	-17.4455	-17.6425	-17.6134	-16.801	-17.2856	-15.7836	-15.8104	-14.607	-17.8989	-18.3248	-19.4584	-14.5951	-14.4793	-15.3538	-17.7952	-17.5085	-14.8094	-18.5607	-15.4003	-0.286622	2.69913	-1.05217	2.10821	CUT_GIM_0399	CUT_GIM_0399	NA
CUT_GIM_0407	-17.3859	-18.2738	-17.9883	-16.2712	-16.9543	-17.2275	-17.65	-17.3232	-17.9725	-15.982	-16.3892	-15.8227	-18.0968	-18.8318	-22.2657	-17.7891	-17.7281	-18.1861	-17.8827	-16.8176	-17.9011	-19.7314	-16.0646	-1.06502	-1.08344	-2.9138	0.753006	CUT_GIM_0407	CUT_GIM_0407	NA
CUT_GIM_0416	-19.5786	-17.5841	-17.9488	-17.5718	-16.7556	-17.4905	-20.3504	-18.6298	-17.3527	-18.223	-17.8063	-16.1045	-18.055	-17.1024	-15.7739	-19.0575	-18.1611	-16.9289	-18.3705	-17.2727	-18.0492	-16.9771	-17.3779	-1.09784	-0.776529	0.295547	-0.105278	CUT_GIM_0416	CUT_GIM_0416	NA
CUT_GIM_0418	-17.5279	-18.4206	-17.9488	-17.47	-17.7472	-18.353	-18.1805	-17.6298	-17.2215	-16.7283	-17.1572	-17.3846	-17.5119	-16.8223	-19.0958	-17.9023	-17.6929	-18.6367	-17.9658	-17.8567	-18.0773	-17.81	-17.09	-0.109059	-0.220592	0.0467228	0.766706	CUT_GIM_0418	CUT_GIM_0418	NA
CUT_GIM_0425	-15.5156	-15.5986	-15.7832	-18.5371	-17.6816	-18.353	-15.0165	-14.8806	-14.4082	-13.8924	-14.1862	-14.1294	-14.8943	-15.2691	-17.3115	-12.3909	-12.055	-13.2945	-15.6325	-18.1906	-12.5801	-15.825	-14.0694	2.55811	5.61042	2.36558	4.12121	CUT_GIM_0425	CUT_GIM_0425	NA
CUT_GIM_0428	-14.5467	-15.3762	-14.7531	-14.5587	-15.199	-15.9544	-15.2772	-14.479	-13.6718	-13.3894	-12.9908	-14.285	-13.5659	-13.7966	-18.4584	-15.7096	-15.8585	-16.7887	-14.892	-15.2374	-16.119	-15.2736	-13.5551	0.345391	-0.881558	-0.036232	1.68234	CUT_GIM_0428	CUT_GIM_0428	NA
CUT_GIM_0431	-8.88136	-9.72339	-9.18947	-7.4908	-7.10327	-10.219	-10.1695	-9.30265	-9.15453	-9.47922	-9.10594	-11.0137	-7.64161	-7.57333	-11.5723	-10.4037	-9.82711	-10.7647	-9.26474	-8.27103	-10.3319	-8.92906	-9.86628	-0.993707	-2.06082	-0.658028	-1.59524	CUT_GIM_0431	CUT_GIM_0431	NA
CUT_GIM_0437	-15.6855	-16.9612	-17.3002	-16.9294	-17.5736	-18.0051	-15.5517	-16.0899	-16.3875	-16.0483	-16.6733	-17.9189	-16.5119	-16.8998	-18.8063	-15.517	-16.0907	-16.7887	-16.649	-17.5027	-16.1321	-17.406	-16.8801	0.853701	1.37054	0.0966855	0.622528	CUT_GIM_0437	CUT_GIM_0437	NA
CUT_GIM_0438	-18.5786	-17.1405	-16.8363	-18.6815	-17.2786	-17.353	-18.6874	-18.7903	-16.2007	-18.18	-18.1572	-16.607	-17.8989	-17.5878	-18.4584	-18.1247	-18.0019	-15.9289	-17.5185	-17.771	-17.3518	-17.9817	-17.648	0.252577	0.419217	-0.21067	0.122994	CUT_GIM_0438	CUT_GIM_0438	NA
CUT_GIM_0439	-17.0284	-16.0681	-16.0393	-17.4058	-16.8425	-16.527	-16.9581	-16.728	-14.9463	-15.2731	-15.116	-14.6788	-16.2418	-16.2983	-16.8063	-16.2786	-16.4386	-15.5268	-16.3786	-16.9251	-16.0813	-16.4488	-15.0226	0.546549	0.8438	0.476328	1.9025	CUT_GIM_0439	CUT_GIM_0439	NA
CUT_GIM_0445	-13.8085	-14.1273	-13.7552	-13.1795	-13.2331	-14.3862	-14.0712	-13.9192	-12.8242	-14.7557	-14.917	-15.7435	-13.1675	-13.0292	-15.4713	-13.9283	-13.8968	-14.076	-13.897	-13.5996	-13.967	-13.8893	-15.1387	-0.297394	-0.367413	-0.289712	-1.5391	CUT_GIM_0445	CUT_GIM_0445	NA
CUT_GIM_0447	-15.4087	-15.897	-16.1248	-16.7396	-16.3093	-16.9055	-15.1088	-15.439	-15.0126	-14.9055	-15.2186	-16.529	-14.7707	-14.8678	-17.7422	-13.8113	-13.4241	-15.3587	-15.8102	-16.6515	-14.1981	-15.7936	-15.551	0.841294	2.45339	0.857912	1.10045	CUT_GIM_0447	CUT_GIM_0447	NA
CUT_GIM_0469	-20.064	-17.2738	-17.4033	-18.47	-18.3406	-17.9055	-19.7654	-18.9236	-16.8064	-19.808	-19.5653	-18.607	-18.4294	-17.9098	-16.1997	-20.1951	-19.3131	-17.989	-18.247	-18.2387	-19.1657	-17.5129	-19.3267	-0.0083458	-0.927032	0.725749	-1.08806	CUT_GIM_0469	CUT_GIM_0469	NA
CUT_GIM_0476	-12.5866	-12.9789	-12.5761	-12.0346	-12.0221	-13.1155	-13.0135	-12.4594	-11.7573	-13.4393	-13.5387	-14.0661	-11.9041	-11.6484	-13.3831	-12.8731	-12.8	-12.4325	-12.7139	-12.3907	-12.7019	-12.3119	-13.6813	-0.32314	-0.311152	0.0788365	-1.29062	CUT_GIM_0476	CUT_GIM_0476	NA
CUT_GIM_0485	-18.138	-18.37	-18.6347	-18.0225	-18.473	-17.9055	-18.2915	-17.9951	-17.4971	-15.3249	-15.531	-14.3632	-18.055	-18.5561	-20.6808	-15.9624	-15.1372	-15.9967	-18.3809	-18.1337	-15.6988	-19.0973	-15.0731	-0.247196	2.4349	-0.963618	3.06063	CUT_GIM_0485	CUT_GIM_0485	NA
CUT_GIM_0488	-17.1005	-16.8186	-16.5435	-16.0714	-16.4119	-16.2275	-17.3808	-17.6683	-15.9637	-15.3848	-15.6364	-13.4938	-17.1619	-17.4947	-17.4078	-17.3075	-17.2351	-16.2307	-16.8209	-16.2369	-16.9244	-17.3548	-14.8383	-0.583943	-0.687519	-1.11788	1.39861	CUT_GIM_0488	CUT_GIM_0488	NA
CUT_GIM_0497	-17.1765	-17.4206	-17.5733	-16.5895	-16.2786	-18.2275	-17.4118	-16.9353	-15.8871	-17.5125	-17.335	-17.7769	-16.6765	-16.3792	-19.4584	-16.7891	-16.9284	-16.7754	-17.3901	-17.0319	-16.831	-17.5047	-17.5415	-0.358232	0.200913	-0.472828	-0.509586	CUT_GIM_0497	CUT_GIM_0497	NA
CUT_GIM_0507	-16.2362	-17.4206	-16.8363	-16.7595	-16.8336	-17.1686	-16.5955	-16.6394	-15.7601	-16.6976	-17.0661	-17.607	-16.8268	-16.8605	-18.9438	-17.3272	-17.4386	-17.1513	-16.831	-16.9206	-17.3057	-17.5437	-17.1235	0.0895206	-0.38514	-0.623141	-0.202977	CUT_GIM_0507	CUT_GIM_0507	NA
CUT_GIM_0522	-18.3859	-19.058	-18.4578	-17.47	-16.9351	-17.4905	-18.9354	-19.7903	-18.472	-16.5125	-16.8907	-14.6476	-19.1843	-20.4947	-21.2657	-17.4085	-17.4098	-16.6129	-18.6339	-17.2985	-17.1437	-20.3149	-16.0169	-1.33541	0.154807	-3.01641	1.28156	CUT_GIM_0522	CUT_GIM_0522	NA
CUT_GIM_0524	-19.801	-19.4206	-19.4578	-17.257	-18.0649	-17.6425	-19.4759	-18.6298	-18.6861	-18.3605	-18.0958	-16.7545	-20.8624	-20.9098	NA	-17.6101	-17.4681	-17.1342	-19.5598	-17.6548	-17.4041	NA	-17.737	-1.90498	0.250677	NA	-0.0821484	CUT_GIM_0524	CUT_GIM_0524	NA
CUT_GIM_0549	-16.138	-15.4014	-14.5108	-16.9521	-17.6343	-16.112	-16.0046	-15.8279	-14.6682	-14.5327	-14.3043	-12.1723	-15.4428	-15.56	-15.7579	-15.9624	-15.6586	-15.3637	-15.3501	-16.8995	-15.6616	-15.5869	-13.6698	1.54941	1.23791	1.31253	3.22969	CUT_GIM_0549	CUT_GIM_0549	NA
CUT_GIM_0550	-18.138	-17.4731	-16.8728	-16.885	-17.4455	-16.2275	-17.7259	-17.8554	-16.6158	-15.9455	-16.5584	-14.7054	-18.377	-19.3248	-20.2657	-15.8165	-16.1022	-16.4456	-17.4946	-16.8527	-16.1214	-19.3225	-15.7364	-0.641966	0.731231	-2.46983	1.11624	CUT_GIM_0550	CUT_GIM_0550	NA
CUT_GIM_0564	-18.5786	-18.5275	-18.6347	-18.4058	-18.6499	-18.2275	-18.7654	-18.3232	-18.472	-15.5059	-15.895	-14.6221	-18.055	-19.5561	-22.2657	-15.7688	-15.625	-15.3148	-18.5803	-18.4277	-15.5695	-19.959	-15.341	-0.152522	2.85819	-1.53123	3.08674	CUT_GIM_0564	CUT_GIM_0564	NA
CUT_GIM_0566	-18.138	-18.3211	-18.204	-18.1745	-18.501	-18.2275	-18.6874	-18.1499	-18.0081	-15.3132	-15.7035	-14.3548	-18.055	-19.2723	-21.2657	-15.5454	-15.3333	-14.8055	-18.221	-18.301	-15.2281	-19.531	-15.1238	0.0799673	3.07293	-1.23003	3.17716	CUT_GIM_0566	CUT_GIM_0566	NA
CUT_GIM_0573	-19.216	-18.228	-17.9488	-18.229	-18.7472	-18.112	-18.3504	-19.1229	-18.1601	-16.1694	-17.2105	-15.1187	-19.0968	-20.0797	NA	-16.2132	-16.1022	-16.5324	-18.4642	-18.3627	-16.2826	NA	-16.1662	-0.101534	2.08012	NA	2.19654	CUT_GIM_0573	CUT_GIM_0573	NA
CUT_GIM_0575	-14.585	-14.4401	-12.5583	-16.0714	-16.7059	-14.3126	-15.678	-15.1635	-13.7754	-12.5722	-12.2657	-11.0017	-14.3866	-14.1182	-15.6219	-16.0332	-15.3885	-14.9776	-13.8611	-15.6966	-15.4664	-14.7089	-11.9465	1.83548	0.23021	0.987698	3.75008	CUT_GIM_0575	CUT_GIM_0575	NA
CUT_GIM_0578	-9.51769	-10.7046	-10.4069	-8.02773	-8.3484	-11.6987	-10.8155	-10.4599	-10.2382	-10.4302	-10.4208	-12.28	-8.82737	-9.01616	-13.1084	-11.1381	-10.9095	-12.1817	-10.2097	-9.35827	-11.4098	-10.3173	-11.0437	-0.85147	-2.05151	-0.959036	-1.68541	CUT_GIM_0578	CUT_GIM_0578	NA
CUT_GIM_0591	-17.5279	-17.8356	-18.1138	-17.5718	-17.5441	-17.725	-18.0285	-17.9951	-17.6296	-17.058	-17.4584	-17.1622	-18.1843	-18.1728	-19.6808	-17.8731	-18.0019	-18.0842	-17.8258	-17.6136	-17.9864	-18.6793	-17.2262	-0.212172	-0.372761	-1.06565	0.387464	CUT_GIM_0591	CUT_GIM_0591	NA
CUT_GIM_0592	-16.658	-17.1619	-17.0085	-15.5985	-15.2487	-16.0845	-17.2629	-17.1913	-17.4231	-14.8328	-15.754	-14.597	-17.4564	-18.4358	-20.6808	-13.8968	-13.694	-14.2239	-16.9428	-15.6439	-13.9382	-18.8577	-15.0613	-1.29891	1.70564	-3.21378	0.582629	CUT_GIM_0592	CUT_GIM_0592	NA
CUT_GIM_0598	-18.801	-18.7044	-19.2513	-16.9294	-17.5885	-18.353	-18.9354	-16.9589	-19.2425	-17.4345	-17.2213	-17.607	-18.9364	-18.4358	-21.2657	-16.6968	-16.0793	-17.8157	-18.9189	-17.6236	-16.8639	-19.546	-17.4209	-1.29527	0.759701	-1.92235	0.202687	CUT_GIM_0598	CUT_GIM_0598	NA
CUT_GIM_0601	-17.9936	-18.5841	-18.6347	-19.0225	-18.8159	-18.353	-18.4118	-18.0964	-17.9377	-17.1177	-17.0661	-18.529	-17.7249	-17.7398	-21.2657	-17.1076	-17.625	-18.7363	-18.4041	-18.7305	-17.823	-18.9101	-17.5709	0.326341	0.907509	-0.179678	1.15957	CUT_GIM_0601	CUT_GIM_0601	NA
CUT_GIM_0606	-11.0158	-10.5877	-10.4735	-12.3796	-12.4843	-11.4201	-11.5922	-10.1394	-8.90728	-9.6399	-9.45225	-8.58597	-9.83724	-9.95411	-11.0889	-11.8968	-11.4064	-11.4655	-10.6923	-12.0947	-11.5895	-10.2934	-9.22604	1.40236	0.505137	1.80126	2.86865	CUT_GIM_0606	CUT_GIM_0606	NA
CUT_GIM_0609	-16.0284	-16.4466	-16.8544	-15.6165	-16.3217	-16.9544	-15.3885	-15.0834	-16.0821	-15.1537	-14.9989	-15.1994	-16.9555	-16.6121	-19.9438	-13.129	-13.6386	-14.6733	-16.4431	-16.2976	-13.8136	-17.8371	-15.1174	-0.145586	2.48396	-1.53957	1.1802	CUT_GIM_0609	CUT_GIM_0609	NA
CUT_GIM_0623	-18.216	-17.4206	-17.6988	-17.148	-17.0649	-17.1686	-18.4118	-17.7485	-16.9206	-15.2618	-15.139	-14.617	-17.6925	-17.8129	-17.3589	-17.2882	-17.3955	-16.9587	-17.7785	-17.1272	-17.2141	-17.6214	-15.0059	-0.651289	-0.0869403	-0.494217	2.12124	CUT_GIM_0623	CUT_GIM_0623	NA
CUT_GIM_0626	-15.3859	-14.5275	-14.5846	-15.907	-15.7099	-15.1259	-15.526	-15.6538	-13.9637	-16.1906	-16.414	-15.87	-14.8851	-14.8176	-15.2657	-16.4617	-16.9081	-15.4143	-14.8327	-15.581	-16.2614	-14.9895	-16.1582	0.748286	-0.680414	0.591489	-0.57723	CUT_GIM_0626	CUT_GIM_0626	NA
CUT_GIM_0628	-16.5786	-16.6581	-16.8544	-16.4216	-15.9114	-17.4201	-17.6874	-16.8334	-15.9637	-15.8666	-16.4456	-17.6476	-15.7331	-15.9607	-18.1783	-17.4085	-17.1138	-17.3939	-16.697	-16.5844	-17.3054	-16.624	-16.6532	-0.112684	-0.721009	-0.0396779	-0.0688731	CUT_GIM_0628	CUT_GIM_0628	NA
CUT_GIM_0637	-18.5786	-18.7044	-19.2513	-16.9294	-17.5588	-18.2275	-18.7654	-16.912	-19.1601	-17.2451	-17.1262	-17.5674	-18.8624	-18.4358	-21.2657	-16.5745	-15.9542	-17.7363	-18.8448	-17.5719	-16.755	-19.5213	-17.3129	-1.2729	0.816884	-1.94944	0.258982	CUT_GIM_0637	CUT_GIM_0637	NA
CUT_GIM_0640	-16.1571	-16.9426	-17.0921	-17.3147	-16.7059	-18.112	-16.5431	-16.649	-16.7601	-14.2258	-14.414	-15.0153	-15.9459	-16.5719	-19.4584	-14.2691	-14.2178	-15.3439	-16.7306	-17.3775	-14.6103	-17.3254	-14.5517	0.646906	2.76725	0.0521191	2.82582	CUT_GIM_0640	CUT_GIM_0640	NA
CUT_GIM_0641	-18.9265	-17.98	-16.5144	-15.4058	-15.7099	-16.3862	-18.6874	-17.1635	-17.1012	-18.3605	-18.7422	-16.2533	-20.0144	-18.4073	-18.0958	-19.932	-18.9387	-18.3342	-17.807	-15.834	-19.0683	-18.8392	-17.7853	-1.97299	-3.23431	-3.00517	-1.95136	CUT_GIM_0641	CUT_GIM_0641	NA
CUT_GIM_0648	-16.2774	-16.2393	-16.5435	-16.2712	-16.0545	-17.6425	-16.1939	-16.649	-15.9813	-14.8203	-15.8145	-15.4281	-16.1075	-16.143	-19.0958	-14.503	-14.2007	-14.7076	-16.3534	-16.6561	-14.4704	-17.1155	-15.3543	0.302668	2.18566	-0.45938	1.30173	CUT_GIM_0648	CUT_GIM_0648	NA
CUT_GIM_0655	-15.2464	-15.4598	-15.1359	-15.6626	-15.7388	-15.5456	-15.6316	-15.1063	-13.9355	-13.5635	-13.6455	-13.0524	-14.7372	-14.953	-16.0178	-15.1861	-14.8585	-14.8677	-15.2807	-15.649	-14.9707	-15.236	-13.4205	0.368355	0.67828	0.413024	2.22856	CUT_GIM_0655	CUT_GIM_0655	NA
CUT_GIM_0688	-17.6855	-16.9242	-17.2275	-18.229	-18.3661	-17.8124	-17.7259	-16.9709	-16.8222	-17.2013	-17.8395	-17.87	-18.3263	-17.7046	-18.9438	-18.1951	-18.1372	-17.4562	-17.2791	-18.1358	-17.9295	-18.3249	-17.6369	0.856775	0.206349	-0.189096	0.498899	CUT_GIM_0688	CUT_GIM_0688	NA
CUT_GIM_0693	-15.631	-16.1945	-15.6504	-16.5895	-15.9114	-17.4905	-16.154	-15.8665	-15.33	-14.7716	-14.6455	-16.0626	-14.9945	-15.0938	-17.9438	-16.3272	-16.2351	-17.0842	-15.8253	-16.6638	-16.5488	-16.0107	-15.1599	0.838465	0.114995	0.653093	1.5039	CUT_GIM_0693	CUT_GIM_0693	NA
CUT_GIM_0699	-17.7421	-17.6734	-17.9883	-17.9294	-18.2666	-18.2275	-18.2915	-18.0704	-18.1601	-16.4094	-17.2657	-16.4549	-19.1843	-20.2723	-20.6808	-14.5283	-15.21	-17.0679	-17.8013	-18.1411	-15.6021	-20.0458	-16.71	0.339893	2.53909	-1.90466	1.4311	CUT_GIM_0699	CUT_GIM_0699	NA
CUT_GIM_0745	-16.4087	-17.2972	-18.3002	-18.0714	-18.1511	-18.2275	-16.7259	-17.5202	-17.3758	-16.858	-17.2885	-17.9189	-17.2774	-17.0353	-18.5653	-16.7356	-17.1976	-17.3148	-17.3354	-18.15	-17.0827	-17.626	-17.3551	0.814617	1.06731	0.52399	0.794862	CUT_GIM_0745	CUT_GIM_0745	NA
CUT_GIM_0755	-16.9265	-17.2507	-17.5733	-17.8419	-18.7811	-18.2275	-17.7259	-16.7179	-16.2007	-15.6675	-15.604	-15.3846	-16.9175	-17.3654	-19.2657	-17.1247	-17.4681	-16.989	-17.2502	-18.2835	-17.1939	-17.8496	-15.552	1.03336	1.0896	0.433949	2.7315	CUT_GIM_0755	CUT_GIM_0755	NA
CUT_GIM_0767	-14.211	-13.8682	-14.3606	-12.8714	-12.3163	-13.3166	-14.5603	-13.9134	-13.193	-13.4063	-12.7188	-14.1844	-13.1956	-12.9685	-16.116	-14.9973	-14.2494	-15.2082	-14.1466	-12.8347	-14.8183	-14.0934	-13.4365	-1.31185	-1.98358	-1.25864	-0.601789	CUT_GIM_0767	CUT_GIM_0767	NA
CUT_GIM_0770	-15.3306	-15.6355	-15.9684	-15.4782	-16.2786	-16.112	-15.2843	-15.728	-15.106	-14.0386	-14.5549	-14.1258	-15.8989	-15.7488	-17.6808	-14.6497	-14.832	-14.8157	-15.6449	-15.9563	-14.7658	-16.4428	-14.2398	0.311419	1.19049	-0.486543	1.71648	CUT_GIM_0770	CUT_GIM_0770	NA
CUT_GIM_0779	-15.786	-17.2056	-16.6988	-15.3221	-15.1567	-17.8124	-16.1939	-16.0074	-15.8871	-15.5739	-15.6695	-16.2377	-15.1075	-15.049	-18.3589	-16.3571	-16.5211	-17.4775	-16.5635	-16.097	-16.7852	-16.1718	-15.8271	-0.466421	-0.68819	-0.0747357	0.269981	CUT_GIM_0779	CUT_GIM_0779	NA
CUT_GIM_0783	-11.1046	-11.7711	-11.215	-10.5484	-10.1703	-12.8758	-12.1713	-11.3606	-10.9813	-9.75543	-9.83914	-11.765	-9.69785	-9.79406	-13.8907	-12.1922	-11.1762	-13.3913	-11.3636	-11.1982	-12.2533	-11.1275	-10.4532	-0.165393	-1.05509	0.0706226	0.744986	CUT_GIM_0783	CUT_GIM_0783	NA
CUT_GIM_0789	-16.7135	-18.643	-18.2513	-15.9407	-16.5153	-17.0051	-17.128	-17.0964	-17.3527	-14.9455	-15.2296	-15.8821	-17.4029	-17.7943	-19.9438	-14.5599	-13.9845	-15.5894	-17.8693	-16.487	-14.7113	-18.3803	-15.3524	-1.38227	1.77575	-1.89333	1.13464	CUT_GIM_0789	CUT_GIM_0789	NA
CUT_GIM_0810	-16.8941	-17.9426	-17.7659	-16.8419	-18.0442	-18.0051	-17.3504	-17.5202	-16.0262	-17.223	-18.2213	-18.133	-17.5119	-18.1728	-19.2657	-17.3471	-18.1853	-17.7363	-17.5342	-17.6304	-17.7562	-18.3168	-17.8591	0.0962116	-0.125822	-0.686409	-0.228737	CUT_GIM_0810	CUT_GIM_0810	NA
CUT_GIM_0816	-13.8781	-13.6985	-13.6927	-12.6886	-12.8308	-12.9359	-14.1606	-13.5038	-12.342	-11.9198	-11.7963	-10.6599	-13.0056	-13.8024	-14.9438	-13.2432	-13.0491	-13.8872	-13.7564	-12.8184	-13.3932	-13.9173	-11.4587	-0.937995	-0.574703	-1.09883	1.35977	CUT_GIM_0816	CUT_GIM_0816	NA
CUT_GIM_0817	-14.7493	-17.4206	-17.0085	-14.8314	-15.0263	-18.112	-15.2075	-15.1063	-16.33	-13.4425	-13.8207	-15.4915	-14.8943	-15.0002	-19.4584	-13.2966	-13.4395	-15.5213	-16.3928	-15.9899	-14.0858	-16.451	-14.2516	-0.402929	1.90408	-0.461087	1.73832	CUT_GIM_0817	CUT_GIM_0817	NA
CUT_GIM_0840	-14.9021	-14.8837	-15.0497	-15.2641	-15.3217	-15.2426	-14.3846	-14.6157	-13.7889	-13.7577	-13.9427	-12.1686	-14.5048	-14.5898	-15.6808	-12.6206	-12.6843	-12.0593	-14.9452	-15.2761	-12.4547	-14.9251	-13.2897	0.330953	2.82138	0.350969	1.98646	CUT_GIM_0840	CUT_GIM_0840	NA
CUT_GIM_0841	-17.479	-17.3951	-17.4858	-17.2015	-16.6421	-17.9055	-17.5778	-17.2631	-17.1601	-14.6454	-15.1889	-14.5385	-17.758	-18.1255	-19.9438	-14.6101	-14.3867	-15.0518	-17.4533	-17.2497	-14.6829	-18.6091	-14.7909	-0.203608	2.56683	-1.35942	2.45878	CUT_GIM_0841	CUT_GIM_0841	NA
CUT_GIM_0844	-14.9597	-16.7522	-16.0602	-15.5895	-15.8515	-17.4201	-15.0285	-14.9353	-15.1853	-13.6435	-14.1442	-14.5674	-15.1075	-15.5878	-19.6808	-14.3698	-14.3215	-14.5606	-15.924	-16.2871	-14.4173	-16.792	-14.1184	0.363033	1.86978	-0.504969	2.16867	CUT_GIM_0844	CUT_GIM_0844	NA
CUT_GIM_0859	-15.2774	-15.643	-15.6268	-15.9987	-15.9886	-16.0845	-15.6134	-15.0229	-14.5919	-13.4779	-13.2728	-14.9377	-14.6183	-15.2788	-17.4078	-13.9452	-13.9106	-15.6549	-15.5158	-16.0239	-14.5036	-15.7683	-13.8961	0.508166	1.52034	0.255653	2.1278	CUT_GIM_0859	CUT_GIM_0859	NA
CUT_GIM_0861	-15.6177	-15.4798	-16.0187	-15.9182	-16.0702	-15.603	-15.8801	-16.0386	-14.9681	-14.6862	-15.4202	-15.2223	-15.6221	-16.0244	-17.3589	-15.4891	-15.893	-14.9587	-15.7054	-15.8638	-15.4469	-16.3351	-15.1096	0.158374	0.416846	-0.471332	0.754186	CUT_GIM_0861	CUT_GIM_0861	NA
CUT_GIM_0876	-11.6169	-12.5591	-12.215	-10.7254	-10.8597	-12.5386	-12.7369	-11.4583	-11.5397	-11.1459	-10.9439	-11.9695	-10.4346	-10.3245	-13.1034	-12.6466	-11.7927	-13.1007	-12.1303	-11.3746	-12.5133	-11.2875	-11.3531	-0.755727	-1.13874	0.0871071	0.0214777	CUT_GIM_0876	CUT_GIM_0876	NA
CUT_GIM_0890	-18.801	-19.3211	-19.1582	-18.229	-18.3921	-18.353	-19.7654	-18.8334	-18.5227	-16.5395	-16.8479	-15.9567	-18.792	-19.7578	-22.2657	-15.7554	-15.6886	-15.8641	-19.0934	-18.3247	-15.7694	-20.2718	-16.448	-0.768738	2.5553	-1.94714	1.87666	CUT_GIM_0890	CUT_GIM_0890	NA
CUT_GIM_0896	-17.1765	-17.1405	-17.732	-17.47	-17.9255	-17.6425	-17.7654	-17.2339	-16.7908	-17.7756	-18.5378	-17.5674	-18.1843	-18.0136	-20.6808	-17.3877	-17.7642	-18.6367	-17.3496	-17.6793	-17.9295	-18.9596	-17.9603	0.329687	-0.250206	-1.28022	-0.280937	CUT_GIM_0896	CUT_GIM_0896	NA
CUT_GIM_0899	-13.1215	-13.8903	-13.3736	-11.9493	-11.9992	-13.477	-13.9725	-13.0409	-12.8583	-12.6445	-12.4408	-13.2455	-11.8076	-11.8464	-14.7422	-14.0112	-13.3198	-14.1599	-13.4618	-12.4752	-13.8303	-12.7987	-12.7769	-0.986656	-1.35514	-0.323574	-0.301759	CUT_GIM_0899	CUT_GIM_0899	NA
CUT_GIM_0910	-17.3415	-16.7685	-17.2513	-18.0225	-17.7984	-18.0051	-17.1805	-17.4183	-16.3875	-16.982	-17.5243	-17.3506	-17.0346	-16.8702	-18.3589	-16.9471	-16.949	-17.7623	-17.1205	-17.942	-17.2195	-17.4212	-17.2856	0.821531	0.722528	0.520788	0.656365	CUT_GIM_0910	CUT_GIM_0910	NA
CUT_GIM_0917	-14.0109	-13.9729	-13.9488	-15.7006	-15.2969	-15.8817	-14.141	-13.0736	-13.4171	-12.9602	-12.5924	-14.3093	-12.7167	-12.6825	-17.1365	-13.9759	-13.4981	-16.1174	-13.9775	-15.6264	-14.5305	-14.1786	-13.2873	1.64887	1.09595	1.44784	2.3391	CUT_GIM_0917	CUT_GIM_0917	NA
CUT_GIM_0948	-16.138	-16.3453	-15.9684	-14.9636	-14.5847	-16.4549	-15.9241	-16.026	-15.1905	-17.2013	-16.8479	-16.6894	-15.6221	-15.1638	-17.2213	-16.9171	-16.746	-16.1007	-16.1506	-15.3344	-16.5879	-16.0024	-16.9129	-0.816164	-1.25352	-0.667992	-1.57847	CUT_GIM_0948	CUT_GIM_0948	NA
CUT_GIM_0952	-17.3415	-17.1194	-17.5733	-18.7595	-18.8515	-18.353	-16.9354	-17.5379	-16.3188	-16.5809	-17.3831	-14.9825	-18.4294	-18.5561	-18.8063	-16.6101	-16.9081	-14.9106	-17.3447	-18.6547	-16.1429	-18.5973	-16.3155	1.30992	2.51173	0.0573848	2.33917	CUT_GIM_0952	CUT_GIM_0952	NA
CUT_GIM_0957	-16.8941	-17.1619	-17.204	-18.6075	-17.8881	-17.9055	-17.2349	-17.7079	-16.6021	-14.5566	-14.7131	-13.283	-17.0346	-17.7578	-18.3589	-15.7891	-15.3164	-14.7298	-17.0867	-18.1337	-15.2784	-17.7171	-14.1842	1.04703	2.85525	0.416634	3.94945	CUT_GIM_0957	CUT_GIM_0957	NA
CUT_GIM_0959	-12.9306	-12.6629	-12.5941	-14.371	-13.9886	-14.3778	-12.8586	-12.0009	-12.0291	-11.7424	-11.3875	-12.3496	-11.5083	-11.5559	-15.5109	-12.7521	-12.2703	-14.0025	-12.7292	-14.2458	-13.0083	-12.8584	-11.8265	1.51661	1.23747	1.38743	2.4193	CUT_GIM_0959	CUT_GIM_0959	NA
CUT_GIM_0961	-17.9936	-16.6281	-16.6825	-15.3672	-14.646	-15.9055	-17.2075	-17.6683	-16.8382	-18.18	-18.1572	-16.0904	-19.1843	-18.4358	-15.0563	-16.2409	-16.1138	-15.8783	-17.1014	-15.3062	-16.0776	-17.5588	-17.4759	-1.79516	-0.771414	-2.25258	-2.16963	CUT_GIM_0961	CUT_GIM_0961	NA
CUT_GIM_0962	-15.0372	-14.8486	-14.2364	-13.5328	-13.4438	-13.0442	-15.5007	-14.518	-13.785	-12.7706	-13.0587	-11.1807	-15.818	-16.8899	-16.116	-14.6435	-14.5153	-13.2501	-14.7074	-13.3403	-14.1363	-16.2746	-12.3367	-1.3671	-0.796037	-2.93432	1.00363	CUT_GIM_0962	CUT_GIM_0962	NA
CUT_GIM_0968	-19.064	-18.906	-18.5733	-17.3748	-18.1962	-17.725	-19.2349	-18.4855	-18.4231	-16.2451	-16.3291	-15.6788	-19.377	-19.1728	-22.2657	-17.9934	-17.483	-18.7363	-18.8478	-17.7653	-18.0709	-20.2718	-16.0843	-1.08245	-0.30558	-2.50651	1.68098	CUT_GIM_0968	CUT_GIM_0968	NA
CUT_GIM_0984	-17.216	-16.5986	-17.4858	-17.257	-18.8515	-17.2275	-16.8061	-18.0198	-17.2215	-16.7917	-17.9438	-17.1622	-18.2301	-18.4947	-20.2657	-15.8876	-17.0907	-16.9289	-17.1001	-17.7787	-16.6357	-18.9969	-17.2992	0.678518	1.14291	-1.2182	0.479434	CUT_GIM_0984	CUT_GIM_0984	NA
CUT_GIM_0986	-16.0109	-16.4206	-16.5289	-16.1745	-15.8515	-16.6425	-15.7856	-16.4684	-15.9991	-13.9343	-14.6057	-14.6788	-16.3388	-16.8702	-18.6808	-13.2304	-13.4774	-13.4495	-16.3201	-16.2228	-13.3858	-17.2966	-14.4063	-0.0972756	2.83706	-1.07376	1.81656	CUT_GIM_0986	CUT_GIM_0986	NA
CUT_GIM_0987	-17.4317	-17.3211	-17.2513	-18.1745	-19.3661	-17.4201	-17.7654	-17.1499	-17.1012	-16.3971	-16.0466	-16.3011	-17.8268	-17.3115	-19.9438	-17.6101	-17.8392	-18.1513	-17.3347	-18.3202	-17.8668	-18.3607	-16.2483	0.985527	0.453393	-0.0404458	2.07198	CUT_GIM_0987	CUT_GIM_0987	NA
CUT_GIM_0992	-15.5404	-14.8486	-14.7616	-16.4865	-16.3469	-15.768	-15.4678	-13.9441	-14.3104	-13.629	-13.8053	-13.7135	-14.068	-14.0435	-16.335	-14.3596	-13.6575	-14.0659	-15.0502	-16.2005	-14.0277	-14.8155	-13.7159	1.15025	2.17279	1.38498	2.48455	CUT_GIM_0992	CUT_GIM_0992	NA
CUT_GIM_0995	-12.1789	-13.2899	-13.3785	-11.0278	-10.7801	-13.6425	-13.0106	-11.3737	-11.9355	-11.3378	-10.8099	-12.3559	-11.5984	-11.5846	-15.5653	-11.1605	-10.8788	-12.8475	-12.9491	-11.8168	-11.6289	-12.9161	-11.5012	-1.13231	0.187844	-1.09931	0.315597	CUT_GIM_0995	CUT_GIM_0995	NA
CUT_GIM_0996	-15.1571	-15.7123	-15.8184	-17.2015	-16.5368	-16.8582	-14.697	-15.0544	-14.942	-13.806	-14.1996	-14.7657	-15.0968	-15.2093	-16.9082	-14.0433	-14.9542	-14.695	-15.5626	-16.8655	-14.5642	-15.7381	-14.2571	1.30293	2.30135	1.1274	2.60843	CUT_GIM_0996	CUT_GIM_0996	NA
CUT_GIM_1001	-17.9936	-17.5	-17.5435	-17.644	-17.5736	-17.725	-17.65	-17.8554	-16.9902	-17.3132	-17.0466	-16.5101	-18.1399	-18.4947	-19.6808	-19.0575	-18.6417	-17.3148	-17.6791	-17.6475	-18.338	-18.7718	-16.9566	-0.0315558	-0.690517	-1.1243	0.690873	CUT_GIM_1001	CUT_GIM_1001	NA
CUT_GIM_1022	-15.943	-15.7685	-14.7362	-15.4865	-16.2251	-15.6425	-17.8479	-16.2631	-15.5486	-15.7676	-16.0908	-14.7545	-16.0968	-16.197	-16.651	-17.1594	-17.3815	-15.6428	-15.4826	-15.7847	-16.7279	-16.315	-15.5376	0.302122	-0.943201	-0.530287	0.24705	CUT_GIM_1022	CUT_GIM_1022	NA
CUT_GIM_1025	-17.4317	-17.6734	-17.2756	-17.47	-17.8697	-17.725	-17.5091	-17.9005	-16.9206	-16.9636	-17.3831	-17.6476	-16.8805	-17.0136	-18.4584	-16.0991	-16.82	-16.6856	-17.4602	-17.6882	-16.5349	-17.4508	-17.3314	0.227972	1.15327	0.237369	0.356759	CUT_GIM_1025	CUT_GIM_1025	NA
CUT_GIM_1030	-13.9306	-16.058	-15.1695	-13.7151	-13.7865	-17.2889	-14.8268	-14.138	-14.9463	-14.0077	-14.3394	-15.858	-13.3997	-13.2893	-17.2213	-14.9856	-14.5761	-16.2675	-15.0527	-14.9302	-15.2764	-14.6368	-14.735	-0.122574	-0.34625	0.293371	0.195109	CUT_GIM_1030	CUT_GIM_1030	NA
CUT_GIM_1047	-11.9011	-12.4848	-11.9306	-10.4395	-10.3286	-12.2369	-13.0451	-12.4317	-11.8227	-12.1727	-12.3284	-13.5078	-11.5061	-11.5512	-13.6921	-12.2834	-12.3732	-12.1395	-12.1055	-11.0017	-12.2654	-12.2498	-12.6696	-1.10385	-1.2637	-1.24816	-1.66793	CUT_GIM_1047	CUT_GIM_1047	NA
CUT_GIM_1048	-16.3636	-16.6281	-16.2157	-18.0714	-17.7811	-16.768	-15.8164	-16.649	-16.0726	-13.8496	-14.5968	-14.2612	-16.8445	-18.0136	-20.6808	-12.3027	-12.2371	-12.865	-16.4024	-17.5402	-12.4682	-18.5129	-14.2359	1.13776	5.07195	-0.972744	3.30433	CUT_GIM_1048	CUT_GIM_1048	NA
CUT_GIM_1053	-15.8468	-15.5841	-15.7832	-16.1612	-16.9446	-16.8582	-15.697	-16.8778	-15.1303	-17.1589	-17.6808	-15.8227	-16.7086	-16.8605	-15.7422	-17.4946	-17.4241	-15.6307	-15.738	-16.6547	-16.8498	-16.4371	-16.8875	0.916673	-0.195124	0.217608	-0.232757	CUT_GIM_1053	CUT_GIM_1053	NA
CUT_GIM_1063	-14.7712	-14.7975	-14.7832	-14.4019	-14.4186	-14.7901	-15.4759	-15.2412	-14.6021	-15.7917	-15.8311	-15.9567	-14.4632	-14.2611	-15.7739	-16.2786	-15.9752	-15.8712	-14.784	-14.5369	-16.0417	-14.8327	-15.8598	-0.247123	-1.50481	-0.29588	-1.32298	CUT_GIM_1063	CUT_GIM_1063	NA
CUT_GIM_1078	-15.9936	-16.6734	-16.4168	-15.4456	-15.902	-16.3862	-16.65	-15.801	-15.9991	-16.4094	-16.3115	-16.4018	-16.6144	-16.4872	-18.0178	-16.3571	-15.949	-15.8926	-16.3613	-15.9112	-16.0662	-17.0398	-16.3743	-0.450002	-0.154989	-1.12858	-0.463027	CUT_GIM_1078	CUT_GIM_1078	NA
CUT_GIM_1082	-15.5279	-16.4731	-16.7153	-16.9294	-16.6499	-16.6831	-15.4924	-16.0899	-15.5818	-14.2787	-14.792	-15.376	-16.2895	-16.3654	-18.6808	-15.1771	-15.9031	-15.9143	-16.2388	-16.7541	-15.6648	-17.1119	-14.8156	0.515377	1.08933	-0.357754	1.93856	CUT_GIM_1082	CUT_GIM_1082	NA
CUT_GIM_1084	-18.9265	-17.1405	-17.732	-16.907	-16.8697	-17.6425	-18.3504	-17.3386	-17.9725	-18.6825	-18.3588	-15.6271	-19.7249	-19.6202	-19.0958	-18.5628	-18.3675	-18.3342	-17.933	-17.1397	-18.4215	-19.4803	-17.5561	-0.79325	-1.28176	-2.34058	-0.416409	CUT_GIM_1084	CUT_GIM_1084	NA
CUT_GIM_1086	-14.267	-16.6734	-16.5289	-14.0285	-14.2501	-17.4201	-15.4596	-14.9411	-15.4052	-13.7596	-14.0357	-16.3339	-14.4395	-14.6661	-17.6808	-14.4699	-14.5211	-16.7363	-15.8231	-15.2329	-15.2424	-15.5954	-14.7098	-0.590154	-0.0094752	-0.36251	0.523164	CUT_GIM_1086	CUT_GIM_1086	NA
CUT_GIM_1094	-17.5279	-18.1405	-17.5733	-17.5371	-16.473	-17.353	-18.1805	-17.7693	-16.8871	-17.7756	-17.7422	-18.2533	-16.9945	-16.3862	-17.8063	-17.1951	-17.1732	-17.8157	-17.7472	-17.121	-17.3946	-17.0623	-17.9237	-0.626207	-0.273603	0.0587042	-0.802655	CUT_GIM_1094	CUT_GIM_1094	NA
CUT_GIM_1100	-16.0822	-16.7522	-16.7832	-16.47	-16.1735	-18.2275	-16.2489	-16.0386	-16.0916	-16.2013	-16.1364	-17.2223	-16.2536	-16.143	-21.2657	-16.3877	-16.8012	-16.9738	-16.5392	-16.957	-16.7209	-17.8875	-16.52	0.417774	0.236081	-0.930487	0.436938	CUT_GIM_1100	CUT_GIM_1100	NA
CUT_GIM_1123	-17.1005	-17.5	-16.6191	-16.5371	-17.501	-16.4201	-17.5431	-17.611	-17.4971	-15.808	-16.4265	-13.645	-18.7249	-19.8318	-19.6808	-16.9171	-16.7918	-16.1342	-17.0732	-16.8194	-16.6144	-19.4125	-15.2932	-0.253805	0.205027	-2.59306	1.52623	CUT_GIM_1123	CUT_GIM_1123	NA
CUT_GIM_1126	-17.631	-18.37	-17.4858	-17.2015	-17.2786	-17.2889	-17.5778	-17.9709	-16.7754	-15.3848	-15.6004	-13.7996	-17.4294	-18.4947	-19.6808	-15.1816	-14.7642	-13.8765	-17.8289	-17.2563	-14.6074	-18.535	-14.9283	-0.572614	2.6489	-1.27864	2.32807	CUT_GIM_1126	CUT_GIM_1126	NA
CUT_GIM_1130	-17.9265	-17.8017	-17.1582	-16.4865	-17.6657	-17.5645	-17.7654	-16.912	-16.8706	-13.941	-14.6382	-13.6145	-17.7249	-18.465	-20.6808	-14.3774	-14.5057	-15.3052	-17.6288	-17.2389	-14.7295	-18.9569	-14.0646	-0.389935	2.50942	-1.718	3.17431	CUT_GIM_1130	CUT_GIM_1130	NA
CUT_GIM_1131	-14.4144	-15.8529	-15.4303	-15.9294	-15.7556	-16.768	-14.1248	-14.6514	-14.6365	-12.1095	-12.5344	-13.2032	-14.8093	-15.506	-18.2657	-11.3054	-11.4031	-13.1195	-15.2325	-16.151	-11.9426	-16.1937	-12.6157	0.918473	4.20837	-0.0426673	3.53531	CUT_GIM_1131	CUT_GIM_1131	NA
CUT_GIM_1142	-16.7421	-17.1619	-17.4858	-17.148	-16.7223	-16.3862	-16.6134	-16.4266	-15.679	-15.3726	-15.4778	-15.6271	-16.8445	-16.8129	-18.0178	-14.0886	-14.1536	-14.7234	-17.1299	-16.7522	-14.3219	-17.2251	-15.4925	-0.377767	2.43027	-0.472904	1.25963	CUT_GIM_1142	CUT_GIM_1142	NA
CUT_GIM_1156	-17.1005	-16.2393	-15.8914	-15.8633	-16.0288	-16.2889	-18.2915	-17.1913	-14.8462	-18.2674	-17.8563	-16.4731	-16.5696	-16.3518	-17.1365	-18.8165	-17.746	-16.8022	-16.4104	-16.0603	-17.7882	-16.6859	-17.5323	-0.350091	-1.72792	-0.625613	-1.47196	CUT_GIM_1156	CUT_GIM_1156	NA
CUT_GIM_1159	-16.631	-16.058	-15.596	-18.0714	-17.6189	-16.527	-16.526	-16.6683	-15.2059	-15.3909	-16.0226	-15.5577	-15.8989	-15.7354	-16.4584	-16.6222	-16.7734	-15.907	-16.095	-17.4058	-16.4342	-16.0309	-15.6571	1.31075	0.971601	1.37488	1.74871	CUT_GIM_1159	CUT_GIM_1159	NA
CUT_GIM_1160	-15.8468	-16.228	-16.4168	-16.5544	-15.902	-17.0051	-15.7755	-15.6204	-16.0262	-15.8162	-15.6437	-16.3675	-16.4161	-16.345	-17.6808	-15.4455	-15.2606	-15.7954	-16.1638	-16.4871	-15.5005	-16.814	-15.9425	0.32331	0.986622	-0.326814	0.544681	CUT_GIM_1160	CUT_GIM_1160	NA
CUT_GIM_1168	-12.6855	-15.3091	-14.8868	-12.7458	-13.1121	-16.1686	-13.1507	-12.7543	-13.8624	-11.3898	-11.8619	-14.9065	-12.729	-13.0055	-17.1365	-11.373	-11.378	-14.1216	-14.2938	-14.0088	-12.2908	-14.2903	-12.7194	-0.284978	1.71798	-0.281518	1.28941	CUT_GIM_1168	CUT_GIM_1168	NA
CUT_GIM_1188	-14.1619	-14.5591	-15.147	-15.122	-15.0702	-15.4905	-15.5175	-15.5071	-15.0492	-16.3016	-16.071	-16.5674	-14.8943	-14.6534	-16.2213	-15.3826	-15.9335	-14.94	-14.6227	-15.2276	-15.4187	-15.2564	-16.3133	0.604902	-0.191126	-0.0287783	-1.08578	CUT_GIM_1188	CUT_GIM_1188	NA
CUT_GIM_1192	-12.5499	-13.8356	-13.1867	-12.0445	-12.6489	-14.071	-13.4157	-12.8568	-12.8665	-10.1465	-10.1356	-12.079	-11.4774	-12.0143	-16.4584	-11.0463	-11.1618	-13.4156	-13.1907	-12.9214	-11.8746	-13.3167	-10.7871	-0.269289	1.04685	-0.395229	2.1344	CUT_GIM_1192	CUT_GIM_1192	NA
CUT_GIM_1195	-15.2879	-14.7281	-14.6036	-16.3147	-16.0086	-14.8351	-15.7259	-15.0074	-14.0217	-13.7676	-13.4257	-11.6482	-14.2301	-14.4431	-14.0084	-14.0013	-13.4953	-12.8414	-14.8732	-15.7195	-13.446	-14.2272	-12.9472	0.846244	2.27346	1.49229	2.77228	CUT_GIM_1195	CUT_GIM_1195	NA
CUT_GIM_1203	-22.3859	-18.5841	-18.9103	-18.3444	-16.0493	-15.6425	NA	-21.5558	-20.33	-21.2674	-22.2657	-20.1919	NA	-20.9098	-16.2885	NA	-21.746	-18.4992	-19.9601	-16.6788	NA	NA	-21.2417	-3.28135	NA	NA	-4.56293	CUT_GIM_1203	CUT_GIM_1203	NA
CUT_GIM_1205	-15.0022	-16.37	-16.6191	-15.6075	-15.6036	-18.112	-15.5091	-15.7331	-15.2911	-15.5125	-16.1783	-18.1919	-15.1509	-15.2563	-18.5653	-15.1463	-15.6168	-16.8294	-15.9971	-16.441	-15.8641	-16.3242	-16.6276	0.443928	0.576878	0.116855	-0.186555	CUT_GIM_1205	CUT_GIM_1205	NA
CUT_GIM_1207	-14.7935	-16.4078	-15.1867	-15.1092	-16.039	-17.9055	-15.4759	-15.4855	-14.8502	-13.6308	-13.8994	-14.9004	-14.6765	-15.2124	-18.2657	-13.7993	-13.9912	-15.1949	-15.4626	-16.3513	-14.3285	-16.0516	-14.1435	0.888616	2.02281	0.299712	2.20774	CUT_GIM_1207	CUT_GIM_1207	NA
CUT_GIM_1208	-16.1191	-16.2507	-16.7153	-17.5031	-17.8697	-17.6425	-16.4435	-16.4769	-15.5356	-16.4094	-16.9989	-15.7657	-16.4161	-16.8318	-18.3589	-16.9934	-17.1491	-17.6367	-16.3617	-17.6718	-17.2598	-17.2022	-16.3913	1.31007	0.412019	0.46953	1.28042	CUT_GIM_1208	CUT_GIM_1208	NA
CUT_GIM_1209	-12.9122	-13.3669	-13.147	-11.2614	-11.8195	-13.3286	-13.7806	-12.9026	-12.109	-12.4172	-12.1733	-12.9173	-11.9591	-12.0518	-15.3232	-13.3723	-12.9125	-14.0398	-13.142	-12.1365	-13.4415	-13.1114	-12.5026	-1.00554	-1.30505	-0.974867	-0.366131	CUT_GIM_1209	CUT_GIM_1209	NA
CUT_GIM_1225	-16.2362	-13.9872	-14.0136	-13.742	-12.9561	-12.2578	-16.8693	-15.0323	-13.7357	-13.3471	-12.3649	-10.4987	-14.3109	-13.3586	-13.0393	-15.1771	-13.4924	-13.6841	-14.7456	-12.9853	-14.1179	-13.5696	-12.0702	-1.76031	-1.13255	-0.58426	0.915111	CUT_GIM_1225	CUT_GIM_1225	NA
CUT_GIM_1230	-15.5915	-15.5137	-15.3703	-16.4058	-16.596	-16.9055	-15.9812	-15.611	-14.2293	-13.9705	-14.1823	-15.2146	-14.6885	-14.9685	-17.2213	-15.7688	-15.9805	-15.8926	-15.4919	-16.6358	-15.8806	-15.6261	-14.4558	1.14395	0.75518	1.00969	2.18	CUT_GIM_1230	CUT_GIM_1230	NA
CUT_GIM_1233	-16.1765	-16.2393	-17.0289	-17.0965	-17.4186	-17.4201	-17.4435	-17.4855	-16.8222	-18.0975	-17.9259	-18.022	-16.8989	-16.9098	-17.6219	-17.2691	-17.9594	-16.8571	-16.4816	-17.3117	-17.3619	-17.1435	-18.0151	0.830163	-0.0501432	0.168216	-0.703395	CUT_GIM_1233	CUT_GIM_1233	NA
CUT_GIM_1251	-10.5144	-11.3469	-11.268	-9.48749	-10.041	-11.5884	-12.4935	-11.4403	-11.3153	-11.8789	-11.7242	-12.6386	-9.94814	-9.82864	-11.8197	-12.3302	-11.9908	-11.9742	-11.0431	-10.3723	-12.0984	-10.5322	-12.0805	-0.670755	-1.72612	-0.159839	-1.70822	CUT_GIM_1251	CUT_GIM_1251	NA
CUT_GIM_1263	-15.1098	-16.1727	-16.338	-15.644	-16.3093	-16.9055	-14.7705	-14.2853	-16.2532	-14.4219	-15.006	-14.2533	-15.0044	-16.6285	-18.8063	-12.5989	-12.5862	-12.9034	-15.8735	-16.2863	-12.6961	-16.8131	-14.5604	0.412757	3.59013	-0.52679	1.72585	CUT_GIM_1263	CUT_GIM_1263	NA
CUT_GIM_1266	-13.8545	-14.2593	-14.0367	-12.4782	-11.9178	-15.2578	-14.5091	-13.861	-13.5869	-14.4601	-14.1769	-15.1258	-12.7086	-12.5051	-14.7112	-14.8949	-14.085	-13.9197	-14.0502	-13.218	-14.2999	-13.3083	-14.5876	-0.832225	-1.08193	-0.0903149	-1.36966	CUT_GIM_1266	CUT_GIM_1266	NA
CUT_GIM_1268	-19.801	-18.5275	-18.3509	-18.0714	-18.6499	-18.112	-19.3504	-19.7903	-17.4971	-17.3132	-17.5515	-14.3257	-19.0144	-19.6874	-20.2657	-18.9934	-19.483	-18.8998	-18.8931	-18.2778	-19.1254	-19.6558	-16.3968	-0.615354	-0.84763	-1.37806	1.88097	CUT_GIM_1268	CUT_GIM_1268	NA
CUT_GIM_1269	-13.2644	-13.2478	-13.6191	-12.5962	-12.4507	-13.5363	-13.7431	-13.0354	-12.4604	-12.2966	-11.9574	-13.1098	-12.1529	-12.2233	-14.4976	-12.5404	-12.3469	-12.8449	-13.3771	-12.8611	-12.5774	-12.9579	-12.4546	-0.516031	0.283665	-0.0968542	0.406478	CUT_GIM_1269	CUT_GIM_1269	NA
CUT_GIM_1272	-16.3859	-16.4466	-16.9294	-15.8314	-15.8292	-17.8124	-16.7654	-16.37	-15.4291	-15.9011	-15.4265	-16.133	-15.6607	-15.6326	-17.6219	-16.0658	-16.0345	-16.5549	-16.5873	-16.491	-16.2184	-16.3051	-15.8202	-0.0963289	0.272568	0.185911	0.670767	CUT_GIM_1272	CUT_GIM_1272	NA
CUT_GIM_1279	-9.22118	-10.1605	-9.92956	-8.02359	-7.92726	-11.0956	-10.89	-9.61231	-9.67559	-10.1525	-9.88068	-11.8904	-8.25972	-8.14807	-11.755	-10.5899	-10.1301	-10.649	-9.77042	-9.01548	-10.4564	-9.38759	-10.6412	-0.754939	-1.44087	-0.372105	-1.62573	CUT_GIM_1279	CUT_GIM_1279	NA
CUT_GIM_1281	-16.3415	-16.5415	-16.3253	-16.7199	-17.2786	-17.112	-17.2349	-16.4599	-16.0726	-13.3426	-13.4321	-12.4595	-16.7749	-18.197	-18.8063	-16.9023	-16.6333	-17.1174	-16.4028	-17.0369	-16.8843	-17.9261	-13.078	0.634079	0.152535	-0.889229	3.95881	CUT_GIM_1281	CUT_GIM_1281	NA
CUT_GIM_1282	-18.9265	-18.643	-18.204	-16.4058	-16.2193	-16.4549	-19.4759	-18.0198	-17.8382	-14.6601	-14.9438	-13.3216	-18.4294	-19.3792	-19.9438	-16.1771	-15.8012	-15.5953	-18.5912	-16.36	-15.8579	-19.2508	-14.3085	-2.23119	0.502135	-2.89083	2.05151	CUT_GIM_1282	CUT_GIM_1282	NA
CUT015	-13.1499	-10.8432	-10.9886	-13.6626	-14.3726	-12.7626	-11.5861	-10.5368	-11.9752	-16.3132	-14.0166	-12.027	-12.3713	-12.5793	-13.5243	-13.8695	-13.2446	-12.7028	-11.6606	-13.5993	-13.2723	-12.825	-14.119	1.93868	0.326927	0.774271	-0.519703	CUT015	CUT015	NA
CUT017	-17.2566	-18.5275	-18.9103	-16.6815	-17.1962	-18.353	-17.2349	-17.2779	-18.6861	-15.3787	-15.7073	-15.8111	-18.377	-19.4947	NA	-14.2906	-14.0893	-15.8998	-18.2315	-17.4102	-14.7599	NA	-15.6324	-0.821275	2.65035	NA	1.77785	CUT017	CUT017	NA
CUT025	-15.8781	-17.5	-17.9103	-15.7102	-16.714	-17.8124	-14.7455	-16.1229	-16.3188	-14.7517	-15.531	-15.9567	-17.2536	-17.2983	-22.2657	-13.1129	-13.8918	-15.9216	-17.0962	-16.7456	-14.3088	-18.9392	-15.4132	-0.350598	2.4368	-2.19365	1.33241	CUT025	CUT025	NA
CUT061	-19.064	-18.98	-17.9103	-19.229	-19.6499	-18.2275	-18.9354	-19.1773	-17.7754	-17.6236	-18.1783	-16.1045	-17.6607	-17.8702	-19.2657	-16.6222	-16.898	-16.5663	-18.6514	-19.0354	-16.6955	-18.2656	-17.3021	0.383994	2.33992	0.76987	1.73334	CUT061	CUT061	NA
CUT146	-16.9936	-17.0185	-16.6347	-16.9294	-17.8159	-17.8124	-16.2915	-16.0576	-17.2215	-17.3367	-16.9438	-15.8111	-16.5696	-16.1024	-18.9438	-17.4726	-17.3675	-17.6367	-16.8823	-17.5192	-17.4923	-17.2053	-16.6972	0.636981	0.0269617	0.313975	0.822048	CUT146	CUT146	NA
CUT151	-17.801	-17.7685	-18.3002	-18.2855	-17.6816	-18.112	-17.7654	-17.0834	-18.6861	-17.1177	-17.5515	-16.3174	-19.2774	-18.1728	-20.6808	-15.534	-15.6417	-15.9437	-17.9566	-18.0264	-15.7065	-19.377	-16.9955	0.0697963	2.31991	-1.35062	1.03084	CUT151	CUT151	NA
CUT155	-14.3091	-12.7871	-13.2619	-15.1156	-15.5773	-14.4549	-12.287	-12.0433	-13.7357	-17.3848	-14.197	-13.289	-13.5013	-13.0988	-14.1836	-14.9023	-13.5842	-13.3391	-13.4527	-15.0493	-13.9418	-13.5946	-14.9569	1.59655	1.10743	1.45468	0.0923282	CUT155	CUT155	NA
CUT221	-15.8624	-15.4933	-15.2574	-15.7695	-16.8515	-16.6425	-14.8586	-14.1913	-15.4052	-17.7439	-16.3892	-15.8821	-15.2185	-15.506	-19.2657	-16.1419	-16.1196	-16.5436	-15.5377	-16.4212	-16.2684	-16.6634	-16.6717	0.883526	0.152798	-0.242245	-0.250527	CUT221	CUT221	NA
CUT306	-15.631	-14.7202	-13.5903	-15.2855	-16.5368	-15.9544	-14.7114	-14.0576	-15.3758	-16.1381	-15.1364	-13.7081	-15.2418	-15.2659	-17.1365	-15.7161	-15.82	-15.2768	-14.6472	-15.9256	-15.6043	-15.8814	-14.9942	1.27845	0.321288	0.044225	0.931376	CUT306	CUT306	NA
CUT368	-18.138	-18.5275	-19.1582	-16.7199	-17.2666	-18.112	-17.9354	-16.8117	-18.5227	-16.4473	-16.4456	-17.2223	-18.6607	-18.1728	-21.2657	-15.8588	-15.4241	-17.3148	-18.6079	-17.3662	-16.1992	-19.3664	-16.705	-1.24175	1.16694	-2.00026	0.661136	CUT368	CUT368	NA
CUT452	-18.064	-18.1836	-18.2513	-18.7595	-19.1735	-18.2275	-18.8479	-18.8778	-17.4474	-17.3848	-19.5108	-15.8111	-17.6925	-17.6039	-19.6808	-16.3075	-15.9081	-14.6011	-18.1663	-18.7201	-15.6056	-18.3257	-17.5689	0.553829	3.11455	0.394407	1.15122	CUT452	CUT452	NA
CUT484	-13.658	-13.8993	-13.9032	-12.5137	-12.8493	-13.5645	-15.2075	-14.368	-13.5852	-12.2183	-12.5088	-12.2612	-13.331	-13.8188	-17.2657	-14.3222	-14.3299	-15.147	-13.8202	-12.9758	-14.5997	-14.8052	-12.3294	-0.844354	-1.62389	-1.82935	0.646412	CUT484	CUT484	NA
CUT496	-15.8468	-15.7685	-16.5	-13.7721	-14.0715	-15.353	-16.2915	-15.3309	-14.4751	-14.09	-14.978	-13.7741	-14.1871	-13.7488	-17.4078	-15.0013	-14.7849	-14.4015	-16.0384	-14.3988	-14.7292	-15.1146	-14.2807	-1.6396	-0.330382	-0.715706	0.118146	CUT496	CUT496	NA
CUT503	-17.8624	-18.4731	-19.9883	-16.7199	-16.9351	-17.8124	-19.4759	-16.8117	-18.4231	-17.0975	-17.1059	-16.3846	-18.9364	-17.8318	-20.6808	-16.2978	-15.9912	-16.8432	-18.7746	-17.1558	-16.3774	-19.1496	-16.8626	-1.61877	0.778426	-1.99383	0.293167	CUT503	CUT503	NA
CUT544	-17.5279	-17.643	-17.5733	-15.9294	-18.714	-17.4201	-17.7654	-17.9709	-16.3188	-16.7128	-17.6075	-16.6271	-17.0758	-16.9607	-19.6808	-15.3774	-16.1313	-15.8294	-17.5814	-17.3545	-15.7794	-17.9058	-16.9825	-0.226893	1.57513	-0.551254	0.372015	CUT544	CUT544	NA
CUT549	-16.9597	-16.8017	-16.5884	-15.1879	-16.3469	-15.7463	-17.8061	-17.0576	-16.4111	-18.18	-18.5378	-16.2533	-19.0968	-19.7578	-18.9438	-18.517	-18.9387	-17.1007	-16.7832	-15.7604	-18.1854	-19.2661	-17.657	-1.02285	-2.42506	-3.50574	-1.89664	CUT549	CUT549	NA
CUT551	-16.5786	-16.6133	-16.9103	-16.7396	-16.473	-17.112	-16.5431	-17.1635	-15.8064	-15.595	-15.7981	-15.9189	-15.8356	-15.8557	-20.2657	-16.4509	-17.0456	-16.6733	-16.7007	-16.7749	-16.7233	-17.319	-15.7707	0.0741504	0.0516102	-0.544139	1.00418	CUT551	CUT551	NA
CUT561	-15.9597	-17.6133	-18.1582	-16.122	-16.6112	-18.2275	-16.526	-15.8722	-17.9037	-13.8859	-13.8135	-14.976	-16.4294	-17.1728	-22.2657	-13.4891	-12.8751	-15.1342	-17.2437	-16.9869	-13.8328	-18.6227	-14.2251	-0.256807	3.15412	-1.63574	2.76179	CUT561	CUT561	NA
CUT567	-17.1765	-15.9706	-15.1695	-13.7721	-15.0136	-15.403	-16.2489	-15.37	-15.2163	-17.8412	-17.1262	-15.9695	-17.792	-16.3518	-18.5653	-18.517	-17.4981	-15.907	-16.1055	-14.7296	-17.3074	-17.5697	-16.979	-1.37597	-2.57781	-2.84012	-2.2494	CUT567	CUT567	NA
CUT605	-17.2566	-19.643	-17.8728	-17.5031	-18.8515	-18.2275	-18.3504	-17.728	-17.9725	-16.9276	-16.7819	-15.3257	-20.5993	-18.8702	-19.6808	-17.5397	-17.7826	-17.7363	-18.2575	-18.194	-17.6862	-19.7168	-16.3451	-0.0634482	0.507865	-1.52274	1.84899	CUT605	CUT605	NA
CUT606	-19.216	-18.37	-17.9488	-18.229	-18.7811	-18.112	-18.3504	-19.1229	-18.2007	-16.1694	-17.2105	-15.1187	-19.0968	-20.0797	NA	-16.2132	-16.1255	-16.5102	-18.5116	-18.374	-16.283	NA	-16.1662	-0.137558	2.09108	NA	2.20786	CUT606	CUT606	NA
CUT677	-17.631	-16.1945	-16.6664	-14.795	-15.9114	-16.4549	-17.2075	-16.5924	-16.6576	-17.6527	-17.4078	-15.376	-18.1843	-17.7398	-18.9438	-16.8588	-17.0456	-17.3538	-16.8307	-15.7204	-17.0861	-18.2893	-16.8122	-1.11025	-1.36565	-2.56891	-1.09175	CUT677	CUT677	NA
CUT686	-16.658	-17.37	-17.3769	-16.0346	-16.494	-17.353	-17.4759	-16.1499	-17.6861	-16.9455	-16.5722	-16.87	-18.1843	-18.0573	-22.2657	-16.8876	-16.483	-17.0201	-17.135	-16.6272	-16.7969	-19.5025	-16.7959	-0.507768	-0.169712	-2.87527	-0.168726	CUT686	CUT686	NA
CUT724	-17.7421	-18.906	-18.7659	-16.6626	-17.4186	-18.353	-17.4118	-16.9709	-18.6296	-16.6381	-16.7819	-16.4731	-18.3263	-17.9922	-20.6808	-17.1594	-17.3265	-18.5436	-18.4713	-17.4781	-17.6765	-18.9998	-16.631	-0.99328	-0.198458	-1.52171	0.847031	CUT724	CUT724	NA
CUT787	-17.7421	-17.7361	-17.4578	-15.5895	-15.6304	-17.2889	-18.6874	-17.2196	-16.7006	-16.029	-15.7779	-16.4915	-15.5844	-15.6576	-19.4584	-16.1951	-16.0236	-17.2768	-17.6453	-16.1696	-16.4985	-16.9001	-16.0995	-1.47571	-0.328874	-0.730518	0.0701498	CUT787	CUT787	NA
CUT866	-17.3859	-18.1836	-17.4578	-17.2015	-17.5153	-18.353	-16.9812	-17.5202	-16.8222	-16.595	-16.9259	-18.2533	-17.377	-17.2595	NA	-15.0617	-15.1313	-15.6248	-17.6758	-17.6899	-15.2726	NA	-17.2581	0.0141444	2.41733	NA	0.43184	CUT866	CUT866	NA
CUT894	-16.801	-17.4466	-18.0708	-18.7595	-19.2193	-18.0051	-18.2349	-17.9236	-17.4971	-17.3605	-18.335	-16.9189	-16.7249	-17.0573	-19.9438	-17.6101	-17.8012	-17.7887	-17.4394	-18.6613	-17.7333	-17.9087	-17.5381	1.22182	0.927934	0.752603	1.12313	CUT894	CUT894	NA
YNL155W	-13.5915	-14.3301	-14.2157	-16.8001	-15.8071	-16.1686	-13.6	-13.805	-13.4276	-11.8459	-12.6106	-12.4018	-13.6126	-14.0995	-15.0759	-13.5114	-13.8212	-13.3378	-14.0458	-16.2586	-13.5568	-14.2627	-12.2861	2.21283	2.7018	1.99594	3.97248	YNL155W	CUZ1	Protein with a role in the ubiquitin-proteasome pathway; interacts with ubiquitinated protein	1.64407
YDR482C	-16.3415	-15.9706	-16.1138	-18.9294	-17.6977	-18.0051	-15.913	-16.2484	-15.5098	-14.736	-14.9126	-15.0021	-16.0044	-16.1728	-18.1783	-15.4671	-15.6004	-15.5213	-16.142	-18.2107	-15.5296	-16.7852	-14.8836	2.06875	2.68115	1.42558	3.32716	YDR482C	CWC21	Protein involved in RNA splicing by the spliceosome; component of a complex containing Cef1p; interacts genetically with ISY1 and BUD13; may bind RNA; has similarity to S. pombe Cwf21p
YGR278W	-15.9102	-15.9991	-16.2157	-17.8001	-17.7811	-18.353	-15.6686	-15.7903	-15.5291	-15.2121	-15.6547	-17.285	-15.8897	-15.7989	-18.3589	-15.8096	-15.6671	-16.2038	-16.0417	-17.9781	-15.8935	-16.6825	-16.0506	1.9364	2.08459	1.2956	1.92746	YGR278W	CWC22	Spliceosome-associated protein that is required for pre-mRNA splicing; necessary for Prp2p function at the first catalytic step of splicing; has similarity to S. pombe Cwf22p; CWC22 is an essential protein
YGL128C	-16.1961	-19.058	-18.3002	-17.6815	-17.6189	-18.2275	-15.5603	-15.9178	-17.2215	-14.7796	-14.8563	-15.7545	-16.2654	-16.1549	-19.6808	-13.7588	-13.8141	-15.1993	-17.8515	-17.8426	-14.2574	-17.367	-15.1301	-0.0088618	3.5852	0.475573	2.71246	YGL128C	CWC23	Component of a complex containing Cef1p; putatively involved in pre-mRNA splicing; has similarity to E. coli DnaJ and other DnaJ-like proteins and to S. pombe Cwf23p
YNL245C	-15.2566	-16.5698	-16.8728	-16.4865	-16.1128	-18.353	-13.6523	-14.3601	-14.5323	-13.9614	-14.287	-15.7996	-15.1128	-15.3932	-18.2657	-11.7124	-11.4201	-13.2663	-16.2331	-16.9841	-12.1329	-16.2573	-14.6827	0.750996	4.85112	0.726817	2.30141	YNL245C	CWC25	Splicing factor required for the first step of pre-mRNA splicing; binding to the spliceosome requires Prp2p and Yju2p; heat-stable protein; has similarity to S. pombe Cwf25p
YPL064C	-14.8702	-15.4865	-15.707	-18.229	-16.9543	-17.2275	-14.0899	-14.8891	-14.8502	-13.2703	-13.6798	-14.749	-15.0094	-15.0408	-18.4584	-12.1666	-12.6365	-13.0965	-15.3546	-17.4702	-12.6332	-16.1695	-13.8997	2.11566	4.83704	1.30073	3.57055	YPL064C	CWC27	Component of a complex containing Cef1p; putatively involved in pre-mRNA splicing; has similarity to S. pombe Cwf27p; protein abundance increases in response to DNA replication stress
YGL027C	-13.6751	-14.2167	-14.1554	-15.1612	-15.2878	-15.3695	-13.9987	-14.3098	-13.5162	-14.3074	-14.6165	-14.6221	-14.8943	-15.0769	-17.6219	-14.6684	-14.5134	-14.0538	-14.0158	-15.2728	-14.4118	-15.8643	-14.5153	1.25706	0.860983	-0.591525	0.757499	YGL027C	CWH41	Processing alpha glucosidase I; ER type II integral membrane N-glycoprotein involved in assembly of cell wall beta 1
YCR017C	-13.0867	-14.5241	-14.2756	-14.0135	-14.581	-15.603	-13.2969	-13.7863	-13.2098	-13.172	-14.1664	-15.5195	-14.6336	-14.7465	-17.5653	-13.0689	-13.7337	-13.6218	-13.9621	-14.7325	-13.4748	-15.6485	-14.286	0.770376	1.25772	-0.915963	0.44653	YCR017C	CWH43	GPI lipid remodelase; responsible for introducing ceramides into GPI anchors having a C26:0 fatty acid in sn-2 of the glycerol moiety; can also use lyso-GPI protein anchors and various base resistant lipids as substrates; contains 14-16 transmembrane segments and several putative glycosylation and phosphorylation sites; null mutation is synthetically lethal with pkc1 deletion
YKL096W	-13.4201	-15.9426	-14.2305	-14.2855	-15.5514	-16.2275	-15.2559	-14.7745	-14.4022	-12.278	-13.0363	-14.6373	-13.6588	-13.2178	-17.6219	-15.4617	-15.435	-16.7887	-14.5311	-15.3548	-15.8951	-14.8328	-13.3172	0.823752	-0.540331	0.521976	2.03758	YKL096W	CWP1	Cell wall mannoprotein that localizes to birth scars of daughter cells; linked to a beta-1
YKL096W-A	-10.2625	-12.5823	-11.8897	-10.0408	-11.0029	-12.6729	-12.0789	-11.1156	-12.2626	-9.43593	-8.81716	-11.0536	-9.34875	-9.3446	-14.2323	-11.5322	-11.5671	-14.4195	-11.5781	-11.2389	-12.5063	-10.9752	-9.76891	-0.339272	-1.2674	0.263654	1.46997	YKL096W-A	CWP2	Covalently linked cell wall mannoprotein; major constituent of the cell wall; plays a role in stabilizing the cell wall; involved in low pH resistance; precursor is GPI-anchored
YNL111C	-15.1098	-15.189	-15.6347	-15.4375	-15.6227	-16.2889	-15.2489	-15.1096	-14.3216	-13.4457	-13.5592	-14.87	-13.8692	-14.1653	-17.8734	-12.8795	-12.754	-15.1993	-15.3112	-15.783	-13.6109	-15.3026	-13.9583	0.471869	2.17213	0.480416	1.82475	YNL111C	CYB5	Cytochrome b5; involved in the sterol and lipid biosynthesis pathways; acts as an electron donor to support sterol C5-6 desaturation
YJR048W	-16.0461	-16.0283	-15.9883	-15.6256	-16.5368	-16.5645	-17.3504	-17.1363	-16.3076	-14.4795	-14.3908	-14.3548	-14.3964	-15.143	-17.1783	-15.4295	-15.2801	-16.1949	-16.0209	-16.2423	-15.6348	-15.5726	-14.4084	0.221426	0.607491	0.669743	1.83395	YJR048W	CYC1	Cytochrome c	0.317878
YOR037W	-15.553	-15.7768	-15.4717	-18.3444	-18.0442	-17.6425	-15.4759	-15.7434	-14.8382	-14.4157	-14.786	-14.9127	-15.8006	-16.1081	-16.9438	-13.6731	-13.8047	-13.5143	-15.6005	-18.0104	-13.664	-16.2842	-14.7048	2.40986	4.34634	1.72619	3.3056	YOR037W	CYC2	Mitochondrial peripheral inner membrane protein; contains a FAD cofactor in a domain exposed in the intermembrane space; exhibits redox activity in vitro; likely participates in ligation of heme to acytochromes c and c1 (Cyc1p and Cyt1p)
YAL039C	-15.3525	-15.7441	-14.8961	-16.8419	-16.2908	-17.0051	-15.7259	-15.6442	-14.7564	-13.7498	-14.5986	-15.1919	-15.0244	-15.1638	-17.4584	-15.1034	-15.2319	-15.1729	-15.3309	-16.7126	-15.1694	-15.8822	-14.5134	1.38168	1.54321	0.830401	2.19918	YAL039C	CYC3	Cytochrome c heme lyase (holocytochrome c synthase); attaches heme to apo-cytochrome c (Cyc1p or Cyc7p) in mitochondrial intermembrane space; human homolog HCCS implicated in microphthalmia with linear skin defects (MLS)
YBR112C	-12.3498	-14.1727	-14.2971	-15.1745	-15.3987	-16.0311	-12.2834	-12.8307	-13.2842	-12.448	-12.95	-15.1115	-13.0797	-13.132	-15.9438	-12.6101	-12.8943	-13.8106	-13.6065	-15.5348	-13.105	-14.0519	-13.5032	1.92822	2.42975	1.4829	2.03155	YBR112C	CYC8	General transcriptional co-repressor; acts together with Tup1p; also acts as part of a transcriptional co-activator complex that recruits the SWI/SNF and SAGA complexes to promoters; can form the prion [OCT+]
YDL117W	-13.2932	-14.3301	-14.7446	-16.2015	-16.3155	-16.4549	-13.0497	-14.0576	-13.9857	-13.2604	-14.3739	-15.5481	-14.2714	-14.4037	-16.6219	-13.5803	-13.9858	-14.5102	-14.1226	-16.3239	-14.0255	-15.099	-14.3941	2.20131	2.29849	1.22494	1.92981	YDL117W	CYK3	SH3-domain protein located in the bud neck and cytokinetic actin ring; relocalizes from bud neck to nucleus upon DNA replication stress; activates the chitin synthase activity of Chs2p during cytokinesis; suppressor of growth and cytokinesis defects of chs2 phospho-mutants
YDR430C	-13.631	-14.0605	-14.1029	-15.7006	-15.9208	-15.8582	-13.9438	-14.5136	-13.8522	-13.7052	-14.452	-14.9127	-14.4701	-14.1758	-16.4078	-14.1705	-14.5019	-14.1342	-13.9315	-15.8265	-14.2689	-15.0179	-14.3566	1.89502	1.55766	0.808662	1.46993	YDR430C	CYM1	Lysine-specific metalloprotease of the pitrilysin family; metalloprotease of the intermembrane space; degrades proteins and presequence peptides cleaved from imported proteins; required for normal mitochondrial morphology
YJL005W	-12.1075	-13.3747	-13.2319	-15.135	-15.8973	-16.4905	-12.0907	-13.0409	-12.4767	-13.1681	-13.9337	-15.3846	-13.9012	-13.7623	-16.9082	-13.2537	-13.5953	-13.7092	-12.9047	-15.8409	-13.5194	-14.8572	-14.1621	2.93625	2.32156	0.983714	1.67883	YJL005W	CYR1	Adenylate cyclase; required for cAMP production and cAMP-dependent protein kinase signaling; the cAMP pathway controls a variety of cellular processes	0.0665493	0.537116	0.631849
YAL012W	-11.682	-13.2336	-12.9734	-11.5489	-11.3979	-13.9986	-12.7054	-11.8955	-12.1545	-11.7786	-11.7368	-13.5195	-10.9519	-10.802	-15.0661	-12.6078	-12.166	-14.1556	-12.6297	-12.3151	-12.9765	-12.2733	-12.345	-0.314519	-0.661327	0.0418407	-0.0298106	YAL012W	CYS3	Cystathionine gamma-lyase; catalyzes one of the two reactions involved in the transsulfuration pathway that yields cysteine from homocysteine with the intermediary formation of cystathionine; protein abundance increases in response to DNA replication stress
YGR155W	-11.0207	-11.629	-11.5799	-10.9521	-11.0751	-12.804	-11.2897	-10.94	-10.5235	-10.7414	-11.0648	-12.7797	-10.2988	-10.1774	-13.3409	-10.668	-10.8272	-10.9747	-11.4098	-11.6104	-10.8233	-11.2724	-11.5287	0.200559	0.787118	0.338029	0.0817549	YGR155W	CYS4	Cystathionine beta-synthase; catalyzes synthesis of cystathionine from serine and homocysteine
YOR065W	-14.8624	-16.1727	-14.9833	-16.135	-17.714	-16.9055	-15.1939	-15.2484	-14.4908	-13.433	-13.4218	-13.8314	-14.3357	-14.5347	-19.0958	-14.6191	-14.7872	-15.6549	-15.3395	-16.9182	-15.0204	-15.9887	-13.5621	1.57873	1.89778	0.929444	3.35611	YOR065W	CYT1	Cytochrome c1; component of the mitochondrial respiratory chain; expression is regulated by the heme-activated
YKL087C	-15.7277	-15.5841	-15.6744	-16.9752	-16.9067	-17.353	-16.1939	-15.8665	-14.8996	-13.7128	-14.4046	-14.6736	-15.6069	-15.6451	-17.9438	-16.7226	-16.8881	-16.0358	-15.6621	-17.0783	-16.5488	-16.3986	-14.2637	1.41621	0.529473	0.67971	2.8146	YKL087C	CYT2	Cytochrome c1 heme lyase; involved in maturation of cytochrome c1
YDR016C	-15.8941	-16.3576	-15.8821	-16.257	-16.4186	-15.6226	-16.2772	-15.6442	-15.3758	-12.9843	-13.2358	-12.3739	-15.8268	-16.6121	-17.8063	-14.4111	-14.1123	-14.4992	-16.0446	-16.0994	-14.3409	-16.7484	-12.8647	0.0547892	1.75851	-0.648997	3.23473	YDR016C	DAD1	Essential subunit of the Dam1 complex (aka DASH complex); complex couples kinetochores to the force produced by MT depolymerization thereby aiding in chromosome segregation; is transferred to the kinetochore prior to mitosis
YKR083C	-17.064	-15.8017	-15.707	-19.229	-18.964	-18.2275	-16.3504	-15.9951	-15.2585	-15.1537	-14.8756	-14.7435	-15.758	-15.6788	-18.0178	-16.3571	-15.9699	-16.1599	-16.1909	-18.8068	-16.1623	-16.4849	-14.9242	2.6159	2.64449	2.32192	3.88257	YKR083C	DAD2	Essential subunit of the Dam1 complex (aka DASH complex); complex couples kinetochores to the force produced by MT depolymerization thereby aiding in chromosome segregation; is transferred to the kinetochore prior to mitosis
YBR233W-A	-15.6717	-15.8616	-15.9008	-17.9752	-17.4592	-16.14	-15.8373	-15.947	-15.0539	-13.5809	-13.8659	-13.3739	-15.5844	-16.0853	-17.0563	-14.4322	-14.4588	-14.9289	-15.8114	-17.1915	-14.6066	-16.242	-13.6069	1.38008	2.58485	0.94947	3.58457	YBR233W-A	DAD3	Essential subunit of the Dam1 complex (aka DASH complex); complex couples kinetochores to the force produced by MT depolymerization thereby aiding in chromosome segregation; is transferred to the kinetochore prior to mitosis
YDR320C-A	-15.4434	-15.4142	-14.859	-15.8209	-16.328	-14.768	-16.2211	-15.728	-14.3244	-12.4959	-12.4766	-10.4457	-15.0194	-16.0573	-15.7266	-15.8804	-15.6973	-14.9474	-15.2389	-15.639	-15.5084	-15.6011	-11.8061	0.400086	0.130602	0.037861	3.83288	YDR320C-A	DAD4	Essential subunit of the Dam1 complex (aka DASH complex); complex couples kinetochores to the force produced by MT depolymerization thereby aiding in chromosome segregation; is transferred to the kinetochore prior to mitosis
YML070W	-13.1356	-13.7281	-13.4805	-13.6007	-13.4756	-14.4726	-13.5582	-13.5786	-13.1242	-12.9388	-13.3491	-13.4846	-13.4079	-13.0727	-15.335	-13.0092	-13.0616	-13.1708	-13.4481	-13.8496	-13.0805	-13.9385	-13.2575	0.401555	0.769112	-0.0888685	0.592169	YML070W	DAK1	Dihydroxyacetone kinase; required for detoxification of dihydroxyacetone (DHA); involved in stress adaptation
YJR152W	-14.2515	-16.109	-16.1695	-16.8419	-17.2427	-18.112	-13.4236	-14.793	-14.9637	-14.0362	-15.1943	-16.3174	-16.3641	-16.7221	-19.9438	-12.2924	-12.8695	-13.4965	-15.51	-17.3989	-12.8861	-17.6767	-15.1826	1.88886	4.51275	-0.277808	2.21624	YJR152W	DAL5	Allantoate permease; ureidosuccinate permease; also transports dipeptides
YIR023W	-13.6614	-15.4271	-15.8453	-17.2855	-17.5441	-18.0051	-13.2367	-13.9048	-14.9769	-13.873	-14.4487	-16.4731	-14.4395	-14.5878	-18.2657	-14.0251	-14.2241	-15.9738	-14.9779	-17.6116	-14.741	-15.7643	-14.9316	2.63363	2.87059	1.84723	2.67997	YIR023W	DAL81	Positive regulator of genes in multiple nitrogen degradation pathways; contains DNA binding domain but does not appear to bind the dodecanucleotide sequence present in the promoter region of many genes involved in allantoin catabolism
YGR113W	-14.8624	-15.3271	-15.5583	-17.4375	-17.1848	-17.2889	-14.2987	-14.9411	-14.7264	-13.5583	-14.1703	-15.0021	-14.7249	-15.0271	-17.2657	-12.7882	-12.7049	-13.4131	-15.2493	-17.3037	-12.9687	-15.6726	-14.2436	2.05447	4.335	1.63115	3.06014	YGR113W	DAM1	Essential subunit of the Dam1 complex (aka DASH complex); cooperates with Duo1p to connect the DASH complex with the microtubules (MT); couples kinetochores to the force produced by MT depolymerization thereby aiding in chromosome segregation; Ipl1p target for regulating kinetochore-MT attachments
YPL170W	-16.5033	-15.189	-14.444	-18.6075	-17.6977	-17.1686	-16.7066	-16.611	-13.8202	-14.6938	-15.1703	-13.0137	-15.8268	-16.0408	-16.1572	-16.1247	-15.8012	-14.502	-15.3788	-17.8246	-15.4759	-16.0082	-14.2926	2.44582	2.34865	1.81635	3.532	YPL170W	DAP1	Heme-binding protein; involved in regulation of cytochrome P450 protein Erg11p; damage response protein	1.46448
YHR028C	-13.423	-14.0884	-13.9488	-14.6256	-15.094	-15.0575	-13.6733	-14.085	-13.5372	-13.4032	-14.1033	-14.6947	-14.6925	-14.7025	-17.0958	-13.8641	-14.0638	-13.7971	-13.8201	-14.9257	-13.9083	-15.4969	-14.0671	1.10564	1.01738	-0.571202	0.858607	YHR028C	DAP2	Dipeptidyl aminopeptidase; synthesized as a glycosylated precursor; localizes to the vacuolar membrane; similar to Ste13p
YJL149W	-15.1191	-17.1619	-16.7488	-16.8419	-17.0649	-18.2275	-15.5007	-15.611	-16.5618	-14.9545	-15.7659	-17.607	-15.6221	-15.827	-19.2657	-15.517	-15.6459	-17.1342	-16.3433	-17.3781	-16.099	-16.9049	-16.1091	1.03483	1.27907	0.473172	1.26898	YJL149W	DAS1	Putative SCF ubiquitin ligase F-box protein; interacts physically with both Cdc53p and Skp1 and genetically with CDC34; similar to putative F-box protein YDR131C
YDR020C	-15.7277	-16.1299	-16.8363	-16.7396	-16.3921	-17.5645	-14.8373	-15.6781	-15.7831	-14.7636	-15.0013	-16.177	-15.4908	-16.143	-18.8063	-12.906	-12.9233	-14.2745	-16.2313	-16.8987	-13.3679	-16.8134	-15.314	0.667408	3.5308	0.0853343	1.58477	YDR020C	DAS2	Putative protein of unknown function; non-essential gene identified in a screen for mutants with increased levels of rDNA transcription; weak similarity with uridine kinases and with phosphoribokinases
YGR092W	-14.7566	-14.9848	-14.8775	-16.6075	-16.1511	-17.2889	-14.941	-15.2521	-14.2856	-14.1853	-14.85	-15.5674	-14.7331	-14.8106	-17.3589	-14.8027	-14.8153	-14.9474	-14.8729	-16.6825	-14.8552	-15.6342	-14.8676	1.80954	1.82732	1.04831	1.81491	YGR092W	DBF2	Ser/Thr kinase involved in transcription and stress response; functions as part of a network of genes in exit from mitosis; localization is cell cycle regulated; activated by Cdc15p during the exit from mitosis; also plays a role in regulating the stability of SWI5 and CLB2 mRNAs; phosphorylates Chs2p to regulate primary septum formation and Hof1p to regulate cytokinesis; DBF2 has a paralog
YDR052C	-13.6344	-15.1781	-15.6906	-17.2855	-17.0136	-17.725	-13.3485	-14.1721	-14.3188	-13.1	-13.9711	-15.9065	-14.4361	-14.5444	-18.4584	-13.6936	-14.2833	-15.0965	-14.8344	-17.3414	-14.3578	-15.813	-14.3259	2.50699	2.98354	1.5284	3.01549	YDR052C	DBF4	Regulatory subunit of Cdc7p-Dbf4p kinase complex; required for Cdc7p kinase activity and initiation of DNA replication; phosphorylates the Mcm2-7 family of proteins; cell cycle regulated; relative distribution to the nucleus increases upon DNA replication stress; co-expression of human CDC7 and DBF4 complements single cdc7 or dbf4 null mutations or the cdc7 dbf4 double null mutation
YDL031W	-12.67	-12.825	-13.6366	-15.7297	-15.0993	-14.9669	-12.7114	-12.753	-12.5602	-13.003	-13.3218	-14.0592	-12.5714	-12.2711	-15.1572	-13.5283	-13.5731	-14.2467	-13.0438	-15.2653	-13.7827	-13.3333	-13.4613	2.22148	1.48262	1.93207	1.80401	YDL031W	DBP10	Putative ATP-dependent RNA helicase of the DEAD-box protein family; constituent of 66S pre-ribosomal particles; essential protein involved in ribosome biogenesis
YNL112W_exon	-11.9471	-11.4166	-11.7974	-12.0652	-11.9923	-12.5456	-12.4566	-12.4458	-11.3101	-12.1082	-12.6496	-12.5019	-11.3993	-11.1664	-12.7131	-12.857	-13.1152	-12.1594	-11.7204	-12.2011	-12.7105	-11.7596	-12.4199	0.480684	-0.509477	0.44147	-0.218863	YNL112W	DBP2	ATP-dependent RNA helicase of the DEAD-box protein family; has strong preference for dsRNA; interacts with YRA1; required for assembly of Yra1p
YNL112W_intron	-14.5658	-15.8792	-16.3509	-15.148	-15.6696	-17.0575	-15.0774	-14.7382	-15.347	-16.2013	-16.4392	-15.7882	-15.5696	-16.9504	-18.9438	-16.0412	-16.0345	-14.4066	-15.5986	-15.9584	-15.4941	-17.1546	-16.1429	0.359784	0.464262	-1.1962	-0.184501	YNL112W	DBP2_i	ATP-dependent RNA helicase of the DEAD-box protein family; has strong preference for dsRNA; interacts with YRA1; required for assembly of Yra1p
YGL078C	-12.2579	-13.1405	-13.1724	-15.1028	-14.4286	-15.4726	-12.7642	-12.7236	-12.7357	-12.5243	-12.8327	-14.4777	-11.9123	-11.7989	-15.2771	-12.8986	-12.9458	-14.4883	-12.8569	-15.0014	-13.4442	-12.9961	-13.2782	2.14441	1.55711	2.00528	1.72315	YGL078C	DBP3	RNA-Dependent ATPase
YOR046C	-13.0218	-13.245	-13.372	-14.4496	-14.0506	-14.8817	-13.5647	-13.3261	-12.6166	-12.9044	-13.0927	-13.6476	-12.2243	-12.1157	-14.75	-13.7891	-13.5681	-14.1449	-13.2129	-14.4606	-13.834	-13.03	-13.2149	1.24774	0.626626	1.43063	1.24576	YOR046C	DBP5	Cytoplasmic ATP-dependent RNA helicase of the DEAD-box family; involved in mRNA export from the nucleus	1.07877
YNR038W	-13.3498	-14.7975	-15.1303	-14.1285	-14.3823	-15.8582	-13.1329	-13.3261	-14.0632	-13.2271	-13.5889	-16.049	-13.5751	-13.6378	-17.3589	-13.6131	-13.6714	-14.9289	-14.4259	-14.7897	-14.0711	-14.8573	-14.2883	0.363812	0.71855	-0.067575	0.501345	YNR038W	DBP6	Essential protein involved in ribosome biogenesis; putative ATP-dependent RNA helicase of the DEAD-box protein family; human homolog DDX51 complements yeast dbp6 mutant
YKR024C	-14.0959	-13.7933	-14.5998	-15.8526	-15.4592	-15.5836	-14.4315	-14.7079	-13.8604	-14.2703	-14.9371	-15.1475	-14.207	-14.0853	-15.8228	-15.227	-15.3675	-14.7787	-14.163	-15.6318	-15.1244	-14.7051	-14.7849	1.46878	0.507388	0.926752	0.846859	YKR024C	DBP7	Putative ATP-dependent RNA helicase of the DEAD-box family; involved in ribosomal biogenesis; required at post-transcriptional step for efficient retrotransposition; essential for growth under anaerobic conditions
YHR169W	-14.221	-14.6927	-15.6347	-15.5457	-15.0212	-15.8817	-14.0225	-14.5357	-14.2993	-13.4601	-13.978	-15.3422	-13.9797	-14.0271	-16.5653	-14.0596	-14.2319	-13.8998	-14.8495	-15.4829	-14.0638	-14.8574	-14.2601	0.633394	1.41909	0.62547	1.22274	YHR169W	DBP8	ATPase
YLR276C	-13.1005	-13.384	-13.8431	-15.6533	-15.3031	-15.527	-13.1788	-13.186	-13.1651	-12.6966	-12.9826	-14.4504	-12.6607	-12.6949	-16.3589	-13.5283	-13.8272	-14.6458	-13.4426	-15.4945	-14.0004	-13.9048	-13.3766	2.05191	1.49405	1.58963	2.11789	YLR276C	DBP9	DEAD-box protein required for 27S rRNA processing; exhibits DNA
YKL149C	-15.7135	-15.8616	-15.8007	-17.3147	-17.3031	-17.0575	-15.0406	-15.8891	-15.0585	-14.3337	-15.1916	-15.4549	-16.2895	-16.143	-18.2657	-13.7806	-14.2817	-14.5157	-15.7919	-17.2251	-14.1927	-16.8994	-14.9934	1.43317	3.03244	0.325684	2.23168	YKL149C	DBR1	RNA lariat debranching enzyme; catalyzes debranching of lariat introns formed during pre-mRNA splicing; required for efficient Ty1 transposition; knockdown of human homolog Dbr1 rescues toxicity of RNA-binding proteins TDP-43 and FUS which are implicated in amyotrophic lateral sclerosis (ALS)
YCL016C	-15.6177	-16.5137	-16.9488	-16.6815	-16.8159	-17.2889	-15.0836	-15.8279	-16.0632	-14.6381	-15.3262	-15.7545	-16.0044	-16.1728	-18.1783	-13.6466	-14.095	-14.8712	-16.3601	-16.9287	-14.2043	-16.7852	-15.2396	0.568668	2.72448	0.143593	1.68917	YCL016C	DCC1	Subunit of a complex with Ctf8p and Ctf18p; shares some components with Replication Factor C; required for sister chromatid cohesion and telomere length maintenance
YHR144C	-15.3198	-14.9612	-15.5362	-15.8105	-15.5661	-15.527	-15.1088	-15.1196	-14.4082	-14.0243	-14.2714	-14.7769	-15.1731	-15.1342	-16.7739	-13.8785	-13.7768	-14.4883	-15.2724	-15.6345	-14.0479	-15.6937	-14.3575	0.362139	1.58664	-0.0591971	1.27703	YHR144C	DCD1	Deoxycytidine monophosphate (dCMP) deaminase; involved in dUMP and dTMP biosynthesis; expression is NOT cell cycle regulated
YOR180C	-16.1961	-17.9426	-17.6036	-18.7595	-18.9255	-18.112	-15.5866	-16.649	-16.4596	-14.8286	-15.5276	-16.1622	-17.7249	-18.1728	-21.2657	-13.2293	-13.8549	-15.2082	-17.2474	-18.599	-14.0975	-19.0545	-15.5061	1.35156	4.50154	-0.455471	3.09285	YOR180C	DCI1	Peroxisomal protein; identification as a delta(3	2.7171	-0.807336
YLR422W	-12.9451	-13.8881	-14.2695	-15.0285	-15.9398	-16.2578	-13.0543	-13.9814	-13.708	-13.7263	-14.5361	-16.022	-14.5297	-14.4179	-16.6219	-13.7942	-14.3081	-14.4992	-13.7009	-15.7421	-14.2005	-15.1898	-14.7615	2.04118	1.54158	0.552251	0.980592	YLR422W	DCK1	Dock family protein (Dedicator Of CytoKinesis)
YOL149W	-15.3972	-14.7123	-14.8408	-17.257	-17.14	-16.5645	-15.6592	-15.8444	-14.4845	-14.2258	-14.0285	-13.9377	-14.2895	-14.4215	-16.7422	-16.0991	-15.9335	-15.9512	-14.9834	-16.9872	-15.9946	-15.151	-14.064	2.00373	0.992558	1.83612	2.92318	YOL149W	DCP1	Subunit of the Dcp1p-Dcp2p decapping enzyme complex; decapping complex removes the 5' cap structure from mRNAs prior to their degradation; enhances the activity of catalytic subunit Dcp2p; regulated by DEAD box protein Dhh1p; forms cytoplasmic foci upon DNA replication stress
YNL118C	-12.9451	-13.3715	-13.5903	-16.1612	-16.0136	-15.768	-9.25556	-11.2353	-11.9302	-12.9591	-13.6237	-14.858	-13.377	-13.4985	-16.1783	-12.0122	-11.6352	-12.3656	-13.3023	-15.9809	-12.0043	-14.3512	-13.8136	2.67865	3.97664	1.62971	2.16735	YNL118C	DCP2	Catalytic subunit of Dcp1p-Dcp2p decapping enzyme complex; removes 5' cap structure from mRNAs prior to their degradation; also enters nucleus and positively regulates transcription initiation; nudix hydrolase family member; forms cytoplasmic foci upon DNA replication stress; human homolog DCP2 complements yeast dcp2 thermosensitive mutant
YLR361C	-15.206	-16.5275	-16.4858	-15.7199	-16.0913	-17.2889	-15.0165	-15.3819	-15.0308	-15.0148	-15.677	-15.9314	-16.2774	-16.6202	-19.2657	-13.8287	-13.9979	-14.5047	-16.0731	-16.3667	-14.1104	-17.3878	-15.5411	0.293591	2.25628	-1.02109	0.825651	YLR361C	DCR2	Protein phosphatase; involved in downregulation of the unfolded protein response (UPR)
YLR270W	-14.6994	-15.0481	-14.2695	-15.122	-15.581	-16.0051	-15.3207	-14.7693	-14.4111	-13.9614	-14.139	-14.9955	-14.3705	-13.9935	-16.7112	-14.8481	-14.5582	-15.249	-14.6723	-15.5694	-14.8851	-15.0251	-14.3653	0.89705	0.684276	0.544299	1.20407	YLR270W	DCS1	Non-essential hydrolase involved in mRNA decapping; activates Xrn1p; may function in a feedback mechanism to regulate deadenylation	0.192434
YOR173W	-16.5786	-16.5415	-15.3444	-18.3444	-19.5296	-18.112	-14.7755	-15.6635	-15.5685	-15.8837	-16.5515	-15.5772	-17.5696	-17.3792	-20.2657	-15.5058	-15.6671	-15.8641	-16.1548	-18.662	-15.679	-18.4049	-16.0041	2.50718	2.98301	0.25715	2.65787	YOR173W	DCS2	m(7)GpppX pyrophosphatase regulator; non-essential	1.04559	1.19857	-0.0947152
YKL046C	-14.3252	-14.4206	-14.2848	-16.148	-16.2786	-15.8817	-13.8855	-14.6538	-12.8133	-13.6881	-14.4648	-14.0661	-15.0915	-15.3689	-16.7739	-13.3296	-14.0236	-12.5865	-14.3435	-16.1028	-13.3132	-15.7448	-14.073	1.75925	2.78955	0.35802	2.02978	YKL046C	DCW1	Putative mannosidase; GPI-anchored membrane protein required for cell wall biosynthesis in bud formation;homologous to Dfg5p
YPL194W	-15.4911	-16.0884	-16.0708	-18.229	-18.0237	-17.8124	-15.4924	-15.989	-15.3758	-15.808	-16.1416	-16.5871	-16.0654	-16.3115	-18.1783	-14.6968	-14.9912	-14.8854	-15.8834	-18.0217	-14.8578	-16.8517	-16.1789	2.13827	3.16391	1.16999	1.84281	YPL194W	DDC1	DNA damage checkpoint protein; part of a PCNA-like complex required for DNA damage response
YER143W	-14.4972	-15.0185	-14.732	-16.135	-15.847	-16.2275	-15.7162	-15.1567	-15.1352	-14.3161	-14.6921	-15.1187	-14.453	-14.2139	-17.3115	-15.3471	-15.1432	-15.9143	-14.7492	-16.0698	-15.4682	-15.3262	-14.709	1.32061	0.601666	0.743666	1.36086	YER143W	DDI1	DNA damage-inducible v-SNARE binding protein; role in suppression of protein secretion; may play a role in S-phase checkpoint control; has ubiquitin-associated (UBA)
YOR022C	-15.1005	-16.1405	-15.9103	-17.2015	-17.432	-18.2275	-14.7555	-15.5786	-15.5618	-14.9455	-15.8864	-16.9955	-15.9364	-15.9401	-19.2657	-14.1749	-14.4115	-15.3004	-15.7171	-17.6203	-14.629	-17.0474	-15.9425	1.9032	2.99135	0.572896	1.67785	YOR022C	DDL1	DDHD domain-containing phospholipase; hydrolyzes cardiolipin	1.2069	0.221031
YOR163W	-14.7566	-15.1194	-15.0602	-15.6533	-15.3437	-16.4549	-14.8268	-14.4599	-14.3188	-13.4828	-13.6237	-14.2931	-14.377	-14.3467	-17.1365	-14.4032	-14.7303	-15.0801	-14.9787	-15.8173	-14.7379	-15.2867	-13.7998	0.838559	1.0794	0.530604	2.01745	YOR163W	DDP1	Polyphosphate phosphatase; hydrolyzes diphosphorylated inositol polyphosphates and diadenosine polyphosphates; high specificity for diadenosine hexa- and pentaphosphates; contains endopolyphosphatase activity with a high affinity for polyphosphates
[truncated: 4,516 more rows]
[truncated: 3 more columns]
