# Supplementary material for: RNA degradation triggered by decapping is largely independent of initial deadenylation
Source: EMBO J. 2024 Sep 25;43(24):6496–524. doi: 10.1038/s44318-024-00250-x (PMC11649920; doi:10.1038/s44318-024-00250-x)
Supplement: Supplementary file 6 — Dataset EV4 [file 44318_2024_250_MOESM6_ESM.xlsx]

## Sheet: Legend
Dataset EV4: Audebert et al., “RNA degradation triggered by decapping is largely independent of initial deadenylation”
SLAM-Seq derived mRNA degradation rate and estimated half-life under wt, Dcp2 depletion and Ccr4/Pop2 depletion conditions
Description of columns in the table
ID	Transcript name (systematic ID)
popccr4iaa1_k	ccr4/pop2 degron strain, with IAA and beta-estradiol, estimated mRNA decay constant (min-1), replicate 1
popccr4iaa1_hl	ccr4/pop2 degron strain, with IAA and beta-estradiol, estimated half-life (min.), replicate 1
popccr4iaa1_confint	ccr4/pop2 degron strain, with IAA and beta-estradiol, confidence interval for the estimated half-life (min.), replicate 1
popccr4iaa1_rsquared	ccr4/pop2 degron strain, with IAA and beta-estradiol, estimate of goodness of fit, pseudo-R2, replicate 1
popccr4noiaa1_k	ccr4/pop2 degron strain, without IAA or beta-estradiol, estimated mRNA decay constant (min-1), replicate 1
popccr4noiaa1_hl	ccr4/pop2 degron strain, without IAA or beta-estradiol, estimated half-life (min.), replicate 1
popccr4noiaa1_confint	ccr4/pop2 degron strain, without IAA or beta-estradiol, confidence interval for the estimated half-life (min.), replicate 1
popccr4noiaa1_rsquared	ccr4/pop2 degron strain, without IAA or beta-estradiol, estimate of goodness of fit, pseudo-R2, replicate 1
dcp2iaa1_k	dcp2 degron strain, with IAA and beta-estradiol, estimated mRNA decay constant (min-1), replicate 1
dcp2iaa1_hl	dcp2 degron strain, with IAA and beta-estradiol, estimated half-life (min.), replicate 1
dcp2iaa1_confint	dcp2 degron strain, with IAA and beta-estradiol, confidence interval for the estimated half-life (min.), replicate 1
dcp2iaa1_rsquared	dcp2 degron strain, with IAA and beta-estradiol, estimate of goodness of fit, pseudo-R2, replicate 1
dcp2noiaa1_k	dcp2 degron strain, without IAA or beta-estradiol, estimated mRNA decay constant (min-1), replicate 1
dcp2noiaa1_hl	dcp2 degron strain, without IAA or beta-estradiol, estimated half-life (min.), replicate 1
dcp2noiaa1_confint	dcp2 degron strain, without IAA or beta-estradiol, confidence interval for the estimated half-life (min.), replicate 1
dcp2noiaa1_rsquared	dcp2 degron strain, without IAA or beta-estradiol, estimate of goodness of fit, pseudo-R2, replicate 1
popccr4iaa2_k	ccr4/pop2 degron strain, with IAA and beta-estradiol, estimated mRNA decay constant (min-1), replicate 2
popccr4iaa2_hl	ccr4/pop2 degron strain, with IAA and beta-estradiol, estimated half-life (min.), replicate 2
popccr4iaa2_confint	ccr4/pop2 degron strain, with IAA and beta-estradiol, confidence interval for the estimated half-life (min.), replicate 2
popccr4iaa2_rsquared	ccr4/pop2 degron strain, with IAA and beta-estradiol, estimate of goodness of fit, pseudo-R2, replicate 2
popccr4noiaa2_k	ccr4/pop2 degron strain, without IAA or beta-estradiol, estimated mRNA decay constant (min-1), replicate 2
popccr4noiaa2_hl	ccr4/pop2 degron strain, without IAA or beta-estradiol, estimated half-life (min.), replicate 2
popccr4noiaa2_confint	ccr4/pop2 degron strain, without IAA or beta-estradiol, confidence interval for the estimated half-life (min.), replicate 2
popccr4noiaa2_rsquared	ccr4/pop2 degron strain, without IAA or beta-estradiol, estimate of goodness of fit, pseudo-R2, replicate 2
dcp2iaa2_k	dcp2 degron strain, with IAA and beta-estradiol, estimated mRNA decay constant (min-1), replicate 2
dcp2iaa2_hl	dcp2 degron strain, with IAA and beta-estradiol, estimated half-life (min.), replicate 2
dcp2iaa2_confint	dcp2 degron strain, with IAA and beta-estradiol, confidence interval for the estimated half-life (min.), replicate 2
dcp2iaa2_rsquared	dcp2 degron strain, with IAA and beta-estradiol, estimate of goodness of fit, pseudo-R2, replicate 2
dcp2noiaa2_k	dcp2 degron strain, without IAA or beta-estradiol, estimated mRNA decay constant (min-1), replicate 2
dcp2noiaa2_hl	dcp2 degron strain, without IAA or beta-estradiol, estimated half-life (min.), replicate 2
dcp2noiaa2_confint	dcp2 degron strain, without IAA or beta-estradiol, confidence interval for the estimated half-life (min.), replicate 2
dcp2noiaa2_rsquared	dcp2 degron strain, without IAA or beta-estradiol, estimate of goodness of fit, pseudo-R2, replicate 2
hlnoiaal2_avg	estimated mRNA half-life (average for samples not treated with IAA and beta-estradiol), log2 transformed
hlnoiaal2_sd	estimated mRNA half-life (standard deviation of values for samples not treated with IAA and beta-estradiol), log2 transformed
dcp2_difnoiaa_1	change in estimated half-life in replicate 1 of the dcp2 degron strain in comparison with samples not treated with IAA and beta-estradiol (log2)
dcp2_difnoiaa_2	change in estimated half-life in replicate 2 of the dcp2 degron strain in comparison with samples not treated with IAA and beta-estradiol (log2)
avg_dcp2_dif_noiaa	Average change in estimated half-life for the dcp2 degron strain in comparison with samples not treated with IAA and beta-estradiol (log2)
popccr4_difnoiaa_1	change in estimated half-life in replicate 1 of the ccr4/pop2 degron strain in comparison with samples not treated with IAA and beta-estradiol (log2)
popccr4_difnoiaa_2	change in estimated half-life in replicate 2 of the ccr4/pop2 degron strain in comparison with samples not treated with IAA and beta-estradiol (log2)
avg_popccr4_dif_noiaa	Average change in estimated half-life for the ccr4/pop2 degron strain in comparison with samples not treated with IAA and beta-estradiol (log2)

## Sheet: estimates
ID	popccr4iaa1_k	popccr4iaa1_hl	popccr4iaa1_confint	popccr4iaa1_rsquared	popccr4noiaa1_k	popccr4noiaa1_hl	popccr4noiaa1_confint	popccr4noiaa1_rsquared	dcp2iaa1_k	dcp2iaa1_hl	dcp2iaa1_confint	dcp2iaa1_rsquared	dcp2noiaa1_k	dcp2noiaa1_hl	dcp2noiaa1_confint	dcp2noiaa1_rsquared	popccr4iaa2_k	popccr4iaa2_hl	popccr4iaa2_confint	popccr4iaa2_rsquared	popccr4noiaa2_k	popccr4noiaa2_hl	popccr4noiaa2_confint	popccr4noiaa2_rsquared	dcp2iaa2_k	dcp2iaa2_hl	dcp2iaa2_confint	dcp2iaa2_rsquared	dcp2noiaa2_k	dcp2noiaa2_hl	dcp2noiaa2_confint	dcp2noiaa2_rsquared	hlnoiaal2_avg	hlnoiaal2_sd	dcp2_difnoiaa_1	dcp2_difnoiaa_2	avg_dcp2_dif_noiaa	popccr4_difnoiaa_1	popccr4_difnoiaa_2	avg_popccr4_dif_noiaa
YAL001C	0.0435103	15.9307	5.69776	0.87268	0.124993	5.54547	1.15151	0.973543	0.0490056	14.1442	1.70407	0.973535	0.0636071	10.8973	2.02876	0.951978	0.0491934	14.0902	2.1355	0.959664	0.0555075	12.4875	2.53972	0.929839	0.0587589	11.7965	2.03738	0.949782	0.062479	11.0941	2.18251	0.937019	3.25783	0.53155	0.564308	0.302448	0.433378	0.7359	0.55879	0.647345
YAL002W	0.0639594	10.8373	5.50136	0.869702	0.142079	4.87861	1.72508	0.94132	0.0440217	15.7456	2.2182	0.961474	0.0524903	13.2052	4.31846	0.823667	0.0486258	14.2547	5.95856	0.81641	0.0527706	13.1351	3.27973	0.924901	0.0500603	13.8462	2.08376	0.960846	0.0637139	10.8791	3.19723	0.910218	3.29209	0.682901	0.684788	0.499337	0.592063	0.145846	0.541281	0.343563
YAL003W	0.035043	19.7799	1.56558	0.983514	0.0441922	15.6848	1.48366	0.981827	0.0293748	23.5966	3.31148	0.957459	0.0290933	23.8249	3.98389	0.943643	0.0303224	22.8592	2.00208	0.980711	0.0369774	18.7452	2.16681	0.971119	0.0334658	20.7121	1.78505	0.982403	0.0303106	22.8682	3.6063	0.948975	4.32235	0.27857	0.238156	0.0500492	0.144102	-0.0163918	0.192351	0.0879797
YAL007C	0.0369351	18.7666	4.95832	0.911333	0.0502778	13.7864	3.0808	0.930572	0.0358472	19.3362	2.48631	0.964771	0.0408984	16.948	3.81968	0.920513	0.0360355	19.2351	3.79176	0.930682	0.0484467	14.3074	2.20032	0.961744	0.0388902	17.8232	3.88768	0.920774	0.0434615	15.9485	3.23063	0.937422	3.92556	0.137754	0.347665	0.23012	0.288893	0.304533	0.340108	0.322321
YAL008W	0.049773	13.9262	4.02298	0.908644	0.0756968	9.15689	0.829455	0.989048	0.0458988	15.1016	3.041	0.935433	0.0356895	19.4216	8.04475	0.814205	0.0439668	15.7652	2.06317	0.964809	0.0502315	13.7991	3.07255	0.929614	0.0488222	14.1974	3.39295	0.91326	0.0395977	17.5047	4.35806	0.897159	3.84766	0.48166	0.0689771	-0.0201023	0.0244374	-0.0479277	0.131021	0.0415467
YAL011W	0.0634688	10.9211	2.19846	0.966416	0.172104	4.02748	1.15969	0.967961	0.0638825	10.8503	1.22457	0.981128	0.0688087	10.0735	2.54889	0.927403	0.055159	12.5664	1.79063	0.967417	0.0998623	6.94103	0.978064	0.981814	0.0715154	9.69228	2.99875	0.880272	0.0618311	11.2103	1.10285	0.985175	2.90607	0.666958	0.533599	0.370765	0.452182	0.542971	0.745424	0.644198
YAL012W	0.0514339	13.4765	1.01364	0.989421	0.0744306	9.31267	0.615975	0.993973	0.0481837	14.3855	1.62435	0.977467	0.0483146	14.3465	2.33815	0.958577	0.0443372	15.6335	1.86299	0.974311	0.0661163	10.4838	0.547337	0.99565	0.0558128	12.4191	1.12143	0.986731	0.054393	12.7433	0.892377	0.991523	3.5309	0.279274	0.315649	0.103599	0.209624	0.221476	0.435677	0.328577
YAL013W	0.0699558	9.90835	1.17792	0.980453	0.0965502	7.17914	0.636127	0.992691	0.0515343	13.4502	1.33377	0.981016	0.0634935	10.9168	0.959195	0.987994	0.0608869	11.3842	1.42327	0.97633	0.0665381	10.4173	1.0982	0.984081	0.0611671	11.332	1.38693	0.975299	0.0725898	9.54883	0.951495	0.987252	3.23213	0.270969	0.517427	0.270203	0.393815	0.0765139	0.276827	0.17667
YAL014C	0.0603709	11.4815	4.56974	0.836668	0.0873939	7.9313	1.42073	0.964836	0.0392664	17.6524	1.15939	0.989304	0.0420786	16.4727	3.86637	0.915225	0.0446763	15.5149	4.87121	0.87149	0.0723461	9.58099	2.06678	0.936342	0.0402627	17.2156	2.42016	0.959931	0.0533518	12.992	1.80832	0.965502	3.49732	0.466789	0.644474	0.608325	0.626399	0.0239147	0.458258	0.241086
YAL016W	0.0599937	11.5537	3.66507	0.91829	0.0714831	9.69665	2.28317	0.938584	0.0606971	11.4198	1.31583	0.97909	0.0570903	12.1413	4.0136	0.88217	0.0592175	11.7051	2.40019	0.937425	0.057537	12.047	1.79008	0.967701	0.0597994	11.5912	1.96051	0.96072	0.0684447	10.1271	1.65831	0.966527	3.45252	0.167956	0.0609425	0.0824378	0.0716902	0.077757	0.0965464	0.0871517
YAL017W	0.0579976	11.9513	2.45313	0.932589	0.0892355	7.76762	1.20244	0.977843	0.0510933	13.5663	2.52698	0.94679	0.0575436	12.0456	1.71042	0.968278	0.0441661	15.6941	4.2008	0.901018	0.0603378	11.4878	1.47506	0.974775	0.0453202	15.2945	3.01238	0.938263	0.0602742	11.4999	1.38349	0.97838	3.39837	0.295658	0.363586	0.536566	0.450076	0.180726	0.573778	0.377252
YAL019W	0.0737113	9.40354	1.58292	0.976555	0.061094	11.3456	3.11727	0.912524	0.0431916	16.0482	2.26341	0.964317	0.0728511	9.51458	1.46534	0.971136	0.0474345	14.6127	2.53522	0.949867	0.0998858	6.93939	1.43167	0.964144	0.0548849	12.6291	1.6206	0.970295	0.0558621	12.4082	2.29758	0.952176	3.29556	0.36982	0.708783	0.363123	0.535953	-0.0623536	0.573597	0.255622
YAL021C	0.0361126	19.194	3.09279	0.941124	0.0775137	8.94225	1.12523	0.981219	0.0543278	12.7586	2.51196	0.945906	0.0459008	15.101	5.70754	0.849383	0.036569	18.9545	3.2947	0.943832	0.074196	9.34211	0.950746	0.986661	0.0644715	10.7512	1.55819	0.971818	0.0623828	11.1112	1.7317	0.967141	3.44372	0.343037	0.229675	-0.0172961	0.106189	0.818861	0.800746	0.809803
YAL022C	0.0639137	10.8451	1.59757	0.9703	0.0802183	8.64076	0.912566	0.98612	0.0331487	20.9103	4.43452	0.924166	0.041094	16.8674	5.68144	0.865718	0.0545268	12.712	1.35318	0.979703	0.0475223	14.5857	3.96772	0.899924	0.0460438	15.0541	1.28547	0.985186	0.0555784	12.4715	1.31116	0.981159	3.67359	0.415008	0.712547	0.238491	0.475519	-0.234628	-0.00546833	-0.120048
YAL023C	0.0346752	19.9897	4.39722	0.888076	0.0574639	12.0623	1.54178	0.974674	0.0401141	17.2794	2.24998	0.96729	0.0413534	16.7616	2.05966	0.971219	0.0381448	18.1715	1.77979	0.978664	0.05287	13.1104	0.896799	0.990966	0.0458349	15.1227	1.3985	0.982976	0.0472944	14.656	1.82404	0.9726	3.81139	0.205687	0.299585	0.107249	0.203417	0.509789	0.372208	0.440999
YAL025C	0.0695986	9.95922	0.806898	0.991588	0.118684	5.84026	1.03801	0.979318	0.04608	15.0422	1.6179	0.978506	0.0712281	9.73137	1.56964	0.96796	0.0484132	14.3173	1.90595	0.970452	0.0806622	8.59321	0.874338	0.987469	0.0580471	11.9411	1.38315	0.97699	0.063114	10.9825	1.14891	0.984016	3.09725	0.394867	0.813698	0.480614	0.647156	0.218782	0.742438	0.48061
YAL026C	0.0497152	13.9424	3.66142	0.889027	0.0773322	8.96324	1.20329	0.976762	0.0316963	21.8684	3.53589	0.946827	0.0375559	18.4564	7.76465	0.809198	0.044365	15.6237	2.17791	0.964536	0.0450097	15.4	2.79511	0.947193	0.0381222	18.1823	1.83552	0.978076	0.0458262	15.1256	3.03106	0.938746	3.80846	0.448771	0.642313	0.375998	0.509156	-0.00705866	0.157206	0.0750736
YAL029C	0.0769858	9.00358	2.72239	0.919885	0.0815052	8.50433	1.77253	0.952966	0.0442402	15.6678	1.60175	0.979777	0.044345	15.6308	4.17406	0.902547	0.0425861	16.2764	4.40329	0.893719	0.0483535	14.335	3.38219	0.921327	0.0469642	14.7591	2.40721	0.952878	0.0497284	13.9387	3.67136	0.902558	3.67425	0.396986	0.295482	0.209277	0.252379	-0.503753	0.350454	-0.0766495
YAL030W	0.0308442	22.4725	5.07052	0.883241	0.0564346	12.2823	0.739413	0.993433	0.0394017	17.5918	2.49653	0.961943	0.0315354	21.98	6.38383	0.87206	0.0321002	21.5933	3.38625	0.948532	0.0464438	14.9244	1.77874	0.969567	0.0534172	12.9761	1.47274	0.977136	0.038347	18.0757	5.26055	0.886989	4.03805	0.360861	0.0987796	-0.340267	-0.120744	0.45204	0.394458	0.423249
YAL031C	0.0812755	8.52836	2.20501	0.938994	0.0858138	8.07734	2.44094	0.917453	0.0461595	15.0164	2.04525	0.965453	0.0711188	9.74633	2.07781	0.94442	0.0629316	11.0143	1.87337	0.960021	0.0855772	8.09968	0.938733	0.985572	0.0470971	14.7174	1.45874	0.981131	0.0680627	10.1839	1.39348	0.975225	3.16621	0.175516	0.742256	0.713244	0.72775	-0.0739382	0.295098	0.11058
YAL032C	0.0697577	9.9365	3.23795	0.887727	0.0872827	7.9414	1.67496	0.951702	0.0583797	11.8731	1.63516	0.970987	0.07009	9.88938	2.24003	0.92772	0.0566538	12.2348	3.0038	0.923735	0.100844	6.87346	1.7234	0.956817	0.0802167	8.64093	2.6555	0.899532	0.0525204	13.1977	5.95365	0.805266	3.19963	0.409796	0.369991	-0.0884431	0.140774	0.113107	0.413286	0.263196
YAL033W	0.0515181	13.4544	1.63841	0.975311	0.0681621	10.1691	1.33483	0.977228	0.0364688	19.0066	2.8001	0.956004	0.0520665	13.3127	2.15833	0.956813	0.04023	17.2296	3.71976	0.914562	0.0556848	12.4477	1.67231	0.972268	0.0393283	17.6247	2.59053	0.957038	0.0390763	17.7383	5.03955	0.892127	3.71686	0.331957	0.531564	0.422659	0.477112	0.0331457	0.389956	0.211551
YAL034W-A	0.0605427	11.4489	4.06816	0.854455	0.119684	5.79148	2.6851	0.886784	0.0553075	12.5326	2.0664	0.952772	0.0619704	11.1851	2.76533	0.917411	0.0709646	9.7675	1.86348	0.95601	0.120068	5.77297	1.06333	0.974264	0.0806012	8.59972	3.008	0.88581	0.0719375	9.63541	2.89205	0.916174	2.95378	0.495315	0.693839	0.150513	0.422176	0.563362	0.334214	0.448788
YAL035W	0.0274038	25.2938	5.55119	0.875117	0.0580349	11.9436	1.81355	0.964689	0.0446797	15.5137	2.08345	0.967508	0.0439254	15.7801	3.32827	0.933644	0.0287025	24.1494	3.00545	0.963428	0.0493886	14.0345	1.91062	0.967821	0.0470888	14.72	2.36176	0.958567	0.0472315	14.6755	2.52774	0.953815	3.81111	0.170217	0.144356	0.0685934	0.106475	0.849599	0.782801	0.8162
YAL036C	0.0503717	13.7606	1.02475	0.989156	0.0847218	8.18145	0.45566	0.996716	0.0384483	18.028	1.60262	0.980955	0.0480023	14.4399	2.60586	0.950609	0.0430744	16.0919	2.66817	0.953834	0.0652532	10.6224	0.821957	0.991329	0.0420374	16.4888	1.90831	0.967576	0.0603979	11.4763	0.758184	0.992733	3.45349	0.33795	0.718676	0.589923	0.654299	0.328983	0.554767	0.441875
YAL037W	0.0337744	20.5229	2.89986	0.959087	0.0525843	13.1816	1.80742	0.970403	0.0287916	24.0746	3.48559	0.954293	0.0443584	15.6261	1.93087	0.972484	0.0266956	25.9648	4.52595	0.93574	0.0435196	15.9273	3.004	0.943589	0.0315931	21.9398	2.85425	0.961374	0.048804	14.2027	1.29342	0.983905	3.87696	0.126955	0.712475	0.578517	0.645496	0.482195	0.821523	0.651859
YAL039C	0.067127	10.3259	1.70931	0.962733	0.0949689	7.29868	1.49228	0.957029	0.0661092	10.4849	1.16553	0.98249	0.0692267	10.0127	3.22178	0.895524	0.0582707	11.8953	1.68083	0.969677	0.0599689	11.5584	2.05363	0.955711	0.0781749	8.86662	1.29801	0.974069	0.0619345	11.1916	1.95426	0.958405	3.30165	0.302644	0.0885843	-0.153271	-0.0323432	0.0665429	0.270666	0.168604
YAL040C	0.105569	6.56584	1.67032	0.954476	0.140284	4.94103	1.54653	0.953677	0.051356	13.4969	1.63898	0.974519	0.0726141	9.54563	1.43359	0.96973	0.0479056	14.469	2.07565	0.960918	0.0911952	7.6007	1.47763	0.964124	0.0609303	11.3761	1.34651	0.977741	0.0821291	8.43973	1.62444	0.958819	2.89075	0.413078	0.863812	0.617184	0.740498	-0.175766	0.96415	0.394192
YAL041W	0.0760786	9.11094	2.34085	0.929174	0.110767	6.25769	0.810208	0.988144	0.0554808	12.4935	1.46016	0.977864	0.0952677	7.27578	1.03227	0.982764	0.0585274	11.8431	1.95226	0.959835	0.0641324	10.8081	1.24267	0.981401	0.0682094	10.162	1.20936	0.97864	0.0998722	6.94034	1.55247	0.958645	2.93444	0.345223	0.708657	0.410675	0.559666	0.253156	0.631534	0.442345
YAL043C	0.0805273	8.6076	1.91637	0.947996	0.0988938	7.009	1.52104	0.96261	0.0522245	13.2725	2.1139	0.960741	0.0760412	9.11541	3.56636	0.848418	0.0618009	11.2158	1.58962	0.96601	0.0640041	10.8297	1.56885	0.96703	0.0605948	11.4391	2.00082	0.955743	0.0655839	10.5689	1.48878	0.972592	3.20905	0.288307	0.521316	0.306848	0.414082	-0.103437	0.278414	0.0874886
YAL044C	0.0339027	20.4452	1.91763	0.977794	0.0488303	14.195	1.43894	0.980623	0.037529	18.4696	3.69419	0.934097	0.0306391	22.623	4.76116	0.919027	0.031227	22.1971	2.43403	0.972376	0.0497483	13.9331	1.16917	0.985712	0.0450714	15.3789	1.40671	0.983445	0.0304132	22.791	5.03628	0.915362	4.15947	0.399225	0.0476179	-0.21659	-0.0844859	0.194224	0.312831	0.253528
YAL044W-A	0.03537	19.597	3.47788	0.919213	0.0391944	17.6849	4.50599	0.892369	0.032316	21.449	3.32175	0.94932	0.0241305	28.7249	4.59564	0.942635	0.0334242	20.7379	2.32057	0.971516	0.0388329	17.8495	2.15065	0.968695	0.035895	19.3104	2.45221	0.962044	0.022771	30.4399	8.00676	0.881898	4.51859	0.425722	-0.095754	-0.247288	-0.171521	-0.226031	-0.1444	-0.185215
YAL049C	0.0424532	16.3273	6.52863	0.828535	0.0631827	10.9705	2.87125	0.90208	0.0355802	19.4813	3.84064	0.930247	0.0477493	14.5164	1.32211	0.983194	0.0356525	19.4418	3.8797	0.91436	0.0619036	11.1972	1.86693	0.954858	0.0518565	13.3666	1.74354	0.967706	0.0322351	21.5029	7.2691	0.858047	3.80667	0.452271	0.477341	-0.06611	0.205615	0.222542	0.474414	0.348478
YAL051W	0.0735545	9.42359	4.23489	0.872055	0.1073	6.45987	1.88916	0.935398	0.0550909	12.5819	1.53578	0.972886	0.0712332	9.73068	2.61362	0.900793	0.056512	12.2655	2.11384	0.955951	0.141281	4.90617	1.46392	0.960603	0.0636311	10.8932	1.04241	0.985733	0.0681085	10.1771	3.34743	0.893625	2.90397	0.502094	0.7493	0.541383	0.645341	0.332302	0.712557	0.52243
YAL053W	0.0481264	14.4027	4.51668	0.83141	0.0918882	7.54338	1.07041	0.980594	0.0489522	14.1597	1.4983	0.980204	0.0519947	13.3311	2.32174	0.954242	0.0538901	12.8622	1.83099	0.965798	0.0727457	9.52836	0.744545	0.992139	0.0511035	13.5636	1.58951	0.977123	0.0618148	11.2133	0.945712	0.989406	3.34783	0.349735	0.47589	0.413842	0.444866	0.500437	0.337244	0.418841
YAL056W	0.0583799	11.873	2.72494	0.931514	0.117415	5.9034	1.139	0.976612	0.0453775	15.2751	1.64665	0.975819	0.0570989	12.1394	3.69568	0.895116	0.0674762	10.2725	2.24921	0.934645	0.0708208	9.78734	1.69594	0.96058	0.0533342	12.9963	1.72149	0.966695	0.0570947	12.1403	4.14227	0.874827	3.26396	0.490653	0.669157	0.436071	0.552614	0.305661	0.0967539	0.201208
YAL058W	0.0643364	10.7738	2.83799	0.922302	0.0700714	9.89201	1.10013	0.983541	0.0432558	16.0244	2.44123	0.958535	0.0550498	12.5913	2.15128	0.95556	0.0438557	15.8052	2.93289	0.930711	0.0590475	11.7388	1.44282	0.977539	0.0440458	15.737	2.88799	0.944841	0.0493944	14.0329	3.0285	0.920168	3.58114	0.211671	0.421052	0.394942	0.407997	-0.151687	0.401184	0.124748
YAL059W	0.0563207	12.3072	2.11797	0.958635	0.117469	5.90066	0.815772	0.987475	0.0504732	13.733	0.835899	0.992907	0.0611821	11.3292	1.34651	0.979059	0.0446974	15.5075	2.23107	0.956522	0.0705274	9.82806	1.46473	0.972457	0.052643	13.1669	1.89206	0.960606	0.051934	13.3467	1.52078	0.978574	3.27454	0.508829	0.505029	0.444306	0.474668	0.346883	0.680356	0.513619
YAL060W	0.0485126	14.288	1.80088	0.970869	0.0731847	9.4712	0.957627	0.986474	0.0410884	16.8697	2.98761	0.946814	0.0515138	13.4556	1.46342	0.979907	0.0480301	14.4315	1.49115	0.980933	0.0618303	11.2105	0.678012	0.993896	0.0519716	13.337	1.20253	0.985916	0.0516281	13.4258	1.15316	0.987034	3.55685	0.242596	0.519513	0.180519	0.350016	0.279883	0.294305	0.287094
YAR002C-A	0.0359202	19.2968	1.56801	0.983656	0.0420824	16.4712	2.60812	0.955018	0.0310725	22.3074	2.9268	0.961703	0.0334908	20.6966	2.96948	0.956473	0.0301125	23.0186	4.02115	0.941166	0.0375619	18.4535	2.43511	0.965479	0.0354104	19.5747	2.5823	0.961726	0.0321948	21.5298	3.51022	0.944777	4.26182	0.174362	0.217633	0.0290988	0.123366	0.00847369	0.262908	0.135691
YAR002W	0.086729	7.9921	2.35785	0.918164	0.111672	6.20696	1.20528	0.973179	0.0593058	11.6877	2.87429	0.924613	0.0602222	11.5098	1.83951	0.963378	0.0614005	11.2889	1.61168	0.969273	0.0782979	8.85269	1.24032	0.975276	0.0694452	9.98122	1.14736	0.980398	0.0704239	9.84249	1.60131	0.966889	3.15096	0.37818	0.395961	0.16826	0.282111	-0.15238	0.345883	0.0967517
YAR003W	0.0699248	9.91276	1.65037	0.966479	0.0805698	8.60307	1.01318	0.984379	0.0371023	18.6821	1.92581	0.97697	0.0536658	12.916	2.48304	0.945327	0.044847	15.4558	4.62751	0.86882	0.0727669	9.52559	1.13838	0.981882	0.0444885	15.5804	2.60426	0.942075	0.0592722	11.6943	2.45414	0.925714	3.39887	0.268096	0.824713	0.562787	0.69375	-0.0895839	0.551207	0.230812
YAR007C	0.056314	12.3086	2.20681	0.956344	0.108697	6.37687	0.554756	0.993753	0.0491537	14.1016	1.751	0.972971	0.0689213	10.0571	2.16643	0.945903	0.0433103	16.0042	2.46238	0.957993	0.0750863	9.23134	1.43873	0.96925	0.0571774	12.1228	2.75156	0.928108	0.0580046	11.9499	5.09111	0.834039	3.19711	0.382281	0.620677	0.402533	0.511605	0.424484	0.803266	0.613875
YAR008W	0.0560181	12.3736	3.21915	0.920658	0.10028	6.91212	0.5872	0.993702	0.0456512	15.1836	2.20443	0.954907	0.0666223	10.4041	0.928875	0.98871	0.0558357	12.414	1.5355	0.97227	0.0741838	9.34364	0.516656	0.996191	0.0574632	12.0625	1.58827	0.971428	0.0613107	11.3055	1.11225	0.984713	3.22279	0.310246	0.701651	0.369665	0.535658	0.40641	0.411114	0.408762
YAR015W	0.0507159	13.6673	2.44203	0.951217	0.0620718	11.1669	1.18318	0.982738	0.0405752	17.083	4.10749	0.914333	0.0488461	14.1904	2.4552	0.953584	0.0467309	14.8327	2.07303	0.964219	0.0436683	15.873	2.81134	0.947833	0.0533675	12.9882	0.677512	0.994978	0.0484945	14.2933	1.85797	0.970766	3.78344	0.214639	0.311047	-0.084313	0.113367	-0.0107899	0.107269	0.0482395
YAR018C	0.06552	10.5792	1.80919	0.958182	0.07144	9.70251	1.6132	0.965358	0.0422788	16.3947	2.32719	0.963002	0.0543368	12.7565	4.34783	0.856471	0.0625695	11.078	3.04807	0.90013	0.0549798	12.6073	3.27278	0.916284	0.0494143	14.0273	1.44021	0.978609	0.0683386	10.1428	1.20867	0.980772	3.48752	0.206335	0.547633	0.322638	0.435136	-0.0843687	-0.0178931	-0.0511309
YAR019C	0.053776	12.8895	4.31212	0.859092	0.0941851	7.35941	2.33373	0.912558	0.0626877	11.0571	1.68318	0.965585	0.0656403	10.5598	1.72102	0.963852	0.0651432	10.6404	4.42039	0.815326	0.0907016	7.64206	2.30386	0.923527	0.0785361	8.82584	1.26931	0.976456	0.0654733	10.5867	2.76175	0.929005	3.15456	0.286981	0.312347	-0.0128277	0.149759	0.533566	0.256913	0.39524
YAR042W	0.067832	10.2186	1.9286	0.951096	0.0751549	9.22291	1.39287	0.97225	0.0473462	14.64	1.9393	0.96929	0.0731992	9.46933	1.36427	0.974341	0.0644318	10.7578	3.06648	0.902807	0.0603574	11.484	1.39981	0.977555	0.0513467	13.4994	1.63927	0.972639	0.0588173	11.7848	2.31172	0.943164	3.38222	0.183713	0.489617	0.372595	0.431106	-0.0290998	0.0450941	0.00799715
YBL001C	0.0244857	28.3082	4.77406	0.921293	0.029709	23.3312	2.0561	0.979939	0.0259114	26.7507	4.58162	0.93762	0.0219075	31.6398	5.59791	0.932905	0.0249589	27.7716	4.27816	0.942466	0.0263355	26.3199	6.44228	0.896484	0.0304328	22.7763	3.89346	0.940745	0.0234807	29.5199	5.44365	0.926283	4.78239	0.192902	-0.0408855	-0.272928	-0.156907	0.0407609	0.0131481	0.0269545
YBL002W	0.0375695	18.4497	3.84768	0.899441	0.0819816	8.45491	1.51947	0.962069	0.0269429	25.7266	4.03675	0.933091	0.0506369	13.6886	1.28671	0.984247	0.0373752	18.5457	1.66039	0.982214	0.0828554	8.36575	1.25053	0.974118	0.0320477	21.6286	4.76606	0.876326	0.0521419	13.2935	1.09646	0.987983	3.41296	0.393967	1.27223	1.02191	1.14707	0.792569	0.800052	0.796311
YBL003C	0.0389079	17.8151	3.08236	0.944817	0.0691959	10.0172	0.677222	0.993287	0.0340641	20.3483	3.06856	0.950972	0.0510563	13.5761	1.66367	0.975421	0.0321875	21.5347	3.57985	0.945311	0.0665327	10.4181	0.65297	0.993787	0.0456559	15.182	1.93316	0.966903	0.0507001	13.6715	1.40575	0.981882	3.56038	0.240941	0.786454	0.363906	0.57518	0.594643	0.868207	0.731425
YBL004W	0.0529478	13.0911	1.77877	0.965465	0.0728666	9.51256	0.935855	0.987479	0.0427726	16.2054	1.5137	0.98257	0.051298	13.5122	1.19963	0.985889	0.0409882	16.9109	2.1302	0.969458	0.061324	11.303	0.63279	0.995043	0.0563059	12.3104	0.959524	0.988966	0.0589539	11.7574	0.659225	0.994742	3.51504	0.208481	0.503363	0.106764	0.305064	0.195478	0.564839	0.380159
YBL005W	0.0880996	7.86777	4.22147	0.801692	0.0724601	9.56591	1.61164	0.964341	0.0500458	13.8503	2.87857	0.93408	0.059431	11.6631	1.99562	0.950044	0.0805493	8.60525	3.44441	0.829902	0.0722004	9.60032	1.57389	0.964105	0.057658	12.0217	1.8845	0.957742	0.0727705	9.52511	2.83612	0.88603	3.32915	0.143225	0.462692	0.25842	0.360556	-0.353194	-0.223932	-0.288563
YBL006C	0.0639693	10.8356	2.00179	0.948708	0.0718678	9.64476	1.841	0.957377	0.0431766	16.0538	2.62841	0.954045	0.0665715	10.4121	1.90566	0.953951	0.0676006	10.2536	0.924012	0.988925	0.0538641	12.8684	1.97822	0.962658	0.0509092	13.6154	1.8392	0.970008	0.0603135	11.4924	1.54963	0.972752	3.46458	0.18016	0.540265	0.302588	0.421426	-0.0268653	-0.106522	-0.0666935
YBL007C	0.0449286	15.4278	1.86057	0.972269	0.0723879	9.57546	0.998431	0.985531	0.0422889	16.3907	2.34513	0.963744	0.0522861	13.2568	2.04013	0.961451	0.0426622	16.2473	2.89505	0.946297	0.0627306	11.0496	0.928827	0.988766	0.0475807	14.5678	1.4154	0.982373	0.0481386	14.399	2.68759	0.946658	3.57545	0.264337	0.459355	0.289258	0.374306	0.372002	0.446676	0.409339
YBL008W	0.0602183	11.5106	2.52649	0.940751	0.0847031	8.18326	1.10212	0.979907	0.0515403	13.4487	2.30569	0.956283	0.0566626	12.2329	3.55514	0.902229	0.0579803	11.9549	1.93669	0.956154	0.0529571	13.0888	2.77618	0.936827	0.0750013	9.2418	1.40856	0.970905	0.0606116	11.4359	2.22297	0.947828	3.46778	0.300772	0.281607	-0.259608	0.0109995	0.0571049	0.111743	0.0844242
YBL009W	0.0726552	9.54023	1.87386	0.955129	0.0862158	8.03967	2.69752	0.903774	0.0526004	13.1776	1.0474	0.988272	0.0586262	11.8232	2.07071	0.951688	0.0501152	13.8311	4.98829	0.829327	0.0905988	7.65073	1.87867	0.945638	0.076975	9.00483	2.10797	0.935305	0.0796917	8.69785	1.70514	0.959313	3.15673	0.281707	0.56328	0.0139648	0.288623	0.0972888	0.633106	0.365197
YBL010C	0.104535	6.63076	2.10012	0.930471	0.113217	6.1223	1.65482	0.949315	0.0455528	15.2164	2.03586	0.963501	0.0793786	8.73217	2.18739	0.929972	0.0762987	9.08466	1.46436	0.969022	0.10172	6.81428	1.6812	0.94956	0.0535435	12.9455	1.4268	0.979221	0.0840912	8.24281	2.04418	0.938477	2.88803	0.238169	1.03952	0.80635	0.922937	-0.158854	0.295405	0.0682751
YBL014C	0.0741832	9.34372	3.71127	0.842831	0.102969	6.7316	1.83417	0.94142	0.0462459	14.9883	2.32097	0.959451	0.0702273	9.87005	1.86529	0.954879	0.0804341	8.61758	1.76694	0.948316	0.0737842	9.39425	1.62774	0.960996	0.0527591	13.138	0.913224	0.990961	0.070524	9.82852	1.77919	0.955412	3.14569	0.265131	0.760074	0.56998	0.665027	0.0783065	-0.0384076	0.0199495
YBL015W	0.0641387	10.807	1.87265	0.963006	0.105834	6.54938	1.95251	0.936401	0.0418694	16.555	3.84479	0.919263	0.0534483	12.9686	4.44234	0.872061	0.0640381	10.824	4.08898	0.820342	0.0578315	11.9856	2.42202	0.935313	0.0561843	12.337	2.07244	0.952529	0.0577405	12.0045	1.82613	0.963569	3.39426	0.458352	0.654931	0.230661	0.442796	0.0396336	0.0418984	0.040766
YBL016W	0.0690399	10.0398	1.87423	0.95463	0.0912329	7.59755	0.806403	0.988904	0.0600216	11.5483	1.19034	0.983337	0.0661474	10.4788	1.88137	0.95816	0.0519002	13.3554	1.19778	0.985702	0.0738817	9.38186	0.784081	0.990726	0.0536422	12.9217	1.95431	0.962912	0.0683627	10.1393	0.701895	0.993048	3.22167	0.208446	0.307935	0.470047	0.388991	0.105985	0.517677	0.311831
YBL017C	0.0448558	15.4528	2.15665	0.963929	0.0649236	10.6763	1.01999	0.986002	0.0334328	20.7325	2.37023	0.968764	0.0398632	17.3882	3.04536	0.947234	0.0363782	19.0539	4.31154	0.915815	0.054918	12.6215	1.10462	0.985788	0.0366468	18.9143	1.9282	0.97662	0.03765	18.4103	2.87921	0.955201	3.84916	0.37511	0.524666	0.392244	0.458455	0.100637	0.402857	0.251747
YBL018C	0.0668827	10.3636	2.69392	0.945675	0.0748106	9.26536	1.90904	0.952534	0.053177	13.0347	0.930309	0.990592	0.0579433	11.9625	4.20529	0.86673	0.078139	8.87069	1.46723	0.965775	0.0486371	14.2514	3.24749	0.929139	0.0685501	10.1115	1.88581	0.956015	0.0526541	13.1642	2.06479	0.960317	3.58597	0.269947	0.11832	-0.248036	-0.0648583	-0.212511	-0.436922	-0.324717
YBL019W	0.150324	4.61101	1.00513	0.980409	0.127767	5.42511	1.33871	0.959559	0.052829	13.1206	1.71105	0.972421	0.0854108	8.11545	1.48104	0.962785	0.0750155	9.24005	1.94148	0.945759	0.0985612	7.03266	3.17886	0.921884	0.0552513	12.5453	2.4845	0.945179	0.055276	12.5397	4.98697	0.842454	2.98071	0.505954	0.733053	0.668374	0.700713	-0.775624	0.227193	-0.274215
YBL020W	0.0683739	10.1376	2.85706	0.934742	0.086455	8.01743	1.5039	0.96357	0.0411088	16.8613	1.2161	0.987353	0.0456984	15.1678	4.60946	0.884697	0.0537547	12.8946	1.90897	0.964121	0.0597009	11.6103	1.77997	0.958724	0.0442184	15.6755	2.18501	0.964547	0.0529861	13.0817	2.14631	0.959624	3.54322	0.393087	0.53242	0.427217	0.479819	-0.201581	0.145474	-0.0280537
YBL021C	0.0790013	8.77387	3.05726	0.887698	0.101226	6.84754	2.66754	0.903694	0.0500168	13.8583	2.90924	0.935732	0.0611788	11.3299	2.6132	0.923236	0.0496843	13.951	2.34053	0.953066	0.0680959	10.179	1.81352	0.956337	0.0528799	13.108	1.2773	0.982108	0.0548864	12.6288	1.22112	0.983691	3.32095	0.385125	0.471726	0.39142	0.431573	-0.187739	0.481349	0.146805
YBL022C	0.052338	13.2437	2.87906	0.924129	0.0832467	8.32643	1.01612	0.981932	0.0509552	13.6031	3.18009	0.927019	0.0647975	10.6971	1.55252	0.971773	0.0424994	16.3096	2.02435	0.970992	0.0541477	12.801	2.83792	0.932082	0.0625904	11.0743	1.04337	0.986694	0.0665585	10.4141	1.08466	0.98474	3.38388	0.254473	0.381983	0.0852716	0.233627	0.343355	0.64377	0.493562
YBL023C	0.0448276	15.4625	5.39454	0.911455	0.0855796	8.09944	0.83867	0.988118	0.0557479	12.4336	1.96361	0.970384	0.064549	10.7383	1.14183	0.983872	0.0408513	16.9675	2.60319	0.954968	0.0702584	9.86569	1.09307	0.98337	0.0672211	10.3115	1.64251	0.967371	0.0576997	12.013	1.91361	0.962812	3.33287	0.240108	0.303306	0.03331	0.168308	0.617838	0.751841	0.684839
YBL024W	0.0518405	13.3708	1.46806	0.979366	0.0670864	10.3322	0.910779	0.989051	0.0301566	22.9849	2.8828	0.964304	0.0443843	15.617	2.3278	0.961598	0.0365289	18.9753	4.09179	0.924365	0.0491905	14.0911	1.82018	0.971956	0.0383068	18.0946	1.71147	0.976079	0.0488032	14.2029	1.78506	0.972362	3.74473	0.259353	0.777883	0.432754	0.605318	-0.003723	0.501318	0.248798
YBL025W	0.0799051	8.67463	0.844826	0.988224	0.0760391	9.11567	1.69	0.960587	0.039162	17.6995	1.63885	0.981618	0.0718416	9.64828	2.54184	0.921039	0.0497894	13.9216	3.26548	0.901726	0.070615	9.81586	1.39604	0.972946	0.0414062	16.7402	1.70834	0.97597	0.061531	11.265	1.62644	0.966608	3.31188	0.129562	0.833757	0.753366	0.793561	-0.195075	0.487373	0.146149
YBL026W	0.052274	13.2599	1.94527	0.959021	0.0640993	10.8136	2.224	0.948044	0.042	16.5035	3.1645	0.93985	0.0455779	15.208	2.49876	0.955309	0.0408294	16.9767	2.27478	0.965453	0.0577407	12.0045	1.36555	0.97999	0.0528179	13.1233	0.808618	0.993069	0.0530627	13.0628	1.2105	0.985268	3.66361	0.207866	0.381094	0.0504554	0.215775	0.0653898	0.421874	0.243632
YBL027W	0.0220583	31.4235	6.39134	0.879311	0.0343609	20.1725	2.71612	0.960708	0.0285105	24.312	2.89642	0.966967	0.0254131	27.2752	3.35258	0.962694	0.0213885	32.4075	4.26409	0.956697	0.0334136	20.7445	1.82433	0.980095	0.0310803	22.3018	2.15513	0.976898	0.0273739	25.3215	3.60162	0.95458	4.5352	0.213842	0.0683993	-0.0561071	0.00614611	0.438574	0.483059	0.460817
YBL028C	0.05417	12.7958	1.5527	0.973251	0.0648099	10.6951	0.814513	0.990954	0.0326834	21.2079	1.80848	0.982276	0.041807	16.5797	2.05684	0.970945	0.040636	17.0575	1.44097	0.984863	0.0504592	13.7368	0.652416	0.995624	0.0353639	19.6004	1.61115	0.9827	0.0475854	14.5664	0.897139	0.992456	3.77869	0.265319	0.627839	0.51412	0.570979	-0.101097	0.313641	0.106272
YBL029C-A	0.0589204	11.7641	3.23446	0.937313	0.0946104	7.32633	1.19765	0.972476	0.0413951	16.7447	3.66869	0.927584	0.0593164	11.6856	1.73314	0.968423	0.0523652	13.2368	1.64759	0.972115	0.0890089	7.78739	0.855923	0.986928	0.0616422	11.2447	1.12218	0.983559	0.0494351	14.0213	3.20854	0.928108	3.29761	0.453703	0.768018	0.193562	0.48079	0.258712	0.428871	0.343791
YBL030C	0.0359447	19.2837	4.3128	0.896876	0.056426	12.2842	1.2506	0.982841	0.0293064	23.6518	3.18757	0.960538	0.0405517	17.0929	2.30918	0.966249	0.0394591	17.5662	1.60898	0.982024	0.0474827	14.5979	0.838399	0.993333	0.0352143	19.6837	2.1138	0.972263	0.0413641	16.7572	2.36435	0.963888	3.91211	0.220239	0.651762	0.386813	0.519288	0.357199	0.222617	0.289908
YBL032W	0.0477964	14.5021	1.76712	0.976962	0.0759918	9.12134	1.12106	0.981486	0.0365247	18.9775	2.44268	0.9645	0.0470378	14.736	2.60508	0.950815	0.0380487	18.2173	4.43887	0.912014	0.0457748	15.1425	3.23367	0.930707	0.0468367	14.7992	1.79682	0.970339	0.0557372	12.436	0.996079	0.98912	3.65688	0.336137	0.589342	0.230574	0.409958	0.201312	0.530366	0.365839
YBL033C	0.0638457	10.8566	3.39629	0.873193	0.135514	5.11493	1.15002	0.978446	0.0691355	10.0259	1.1964	0.98137	0.077993	8.8873	2.38851	0.924162	0.0605095	11.4552	1.44542	0.97658	0.0822912	8.4231	1.36774	0.972028	0.103927	6.66957	1.2459	0.973246	0.0949279	7.30183	1.09547	0.980339	2.86227	0.358897	0.463397	-0.124673	0.169362	0.578234	0.65566	0.616947
YBL034C	0.0473675	14.6334	3.79758	0.925898	0.134398	5.15741	3.12391	0.884241	0.0447777	15.4797	4.23059	0.920899	0.0672341	10.3095	4.01579	0.910135	0.0495436	13.9906	3.08254	0.932041	0.120309	5.76139	1.72851	0.944234	0.078888	8.78647	6.92926	0.815641	0.0728996	9.50824	2.22662	0.944562	2.87703	0.503622	1.07528	0.258249	0.666763	0.994159	0.929356	0.961757
YBL035C	0.0698017	9.93023	2.8306	0.913312	0.106624	6.50084	0.990447	0.980244	0.0481459	14.3968	5.54644	0.837796	0.0690168	10.0432	1.4409	0.973852	0.0704738	9.83553	2.24961	0.932618	0.0980405	7.07001	0.824762	0.986869	0.0625455	11.0823	1.65509	0.963685	0.0793836	8.73162	1.79972	0.955662	2.99418	0.285711	0.853493	0.476001	0.664747	0.317644	0.30382	0.310732
YBL036C	0.0624962	11.091	3.83852	0.84375	0.0684249	10.13	2.49655	0.917913	0.0398206	17.4068	1.44391	0.985358	0.0491329	14.1076	0.677974	0.995311	0.0463535	14.9535	1.69825	0.9755	0.0509712	13.5988	1.04818	0.989024	0.0486242	14.2552	1.30983	0.983505	0.0465236	14.8988	1.87838	0.970586	3.70538	0.249153	0.4162	0.128041	0.27212	-0.234055	0.197035	-0.01851
YBL037W	0.0595414	11.6414	5.54251	0.896889	0.151898	4.56325	0.718385	0.988496	0.0573832	12.0793	1.87943	0.96298	0.0975776	7.10355	1.44878	0.964211	0.0618232	11.2118	1.36158	0.977229	0.105408	6.57585	0.719001	0.989672	0.0589289	11.7624	2.73406	0.928249	0.0770183	8.99977	1.18216	0.979094	2.72642	0.406144	0.868044	0.829699	0.848871	0.814779	0.760524	0.787651
YBL038W	0.0606752	11.4239	3.07881	0.902679	0.120385	5.75775	1.34595	0.966097	0.0645902	10.7315	2.09275	0.9475	0.0847597	8.17779	1.97476	0.944244	0.0451954	15.3367	4.77338	0.883259	0.0651601	10.6376	1.3059	0.978707	0.0672521	10.3067	2.2923	0.93918	0.0773853	8.95709	1.17926	0.978387	3.03284	0.373015	0.390937	0.332673	0.361805	0.481145	0.906077	0.693611
YBL039C	0.0409923	16.9092	3.83608	0.908927	0.0810744	8.54951	2.22979	0.920906	0.0439417	15.7742	1.88233	0.974093	0.0519759	13.3359	0.8958	0.991859	0.0377812	18.3463	2.62631	0.959846	0.0739673	9.371	1.15423	0.978607	0.0540966	12.8131	1.34144	0.981851	0.050826	13.6376	1.38086	0.982406	3.4577	0.345923	0.521795	0.221847	0.371821	0.622033	0.739717	0.680875
YBL039W-B	0.0448165	15.4663	5.33865	0.880459	0.108788	6.37151	1.3624	0.964314	0.0482133	14.3767	2.58117	0.949563	0.103113	6.72224	1.47494	0.95776	0.0792543	8.74586	2.35328	0.913949	0.0502073	13.8057	5.18034	0.851816	0.0513002	13.5116	1.72938	0.970264	0.0451735	15.3441	5.14313	0.869726	3.28685	0.669396	0.558812	0.469281	0.514046	0.664213	-0.158246	0.252983
YBL040C	0.060601	11.4379	1.83012	0.961247	0.0688012	10.0746	1.02103	0.985348	0.0334174	20.7421	2.20459	0.973855	0.0467267	14.8341	1.41622	0.982894	0.0476936	14.5333	1.765	0.974141	0.0545282	12.7117	2.45582	0.948297	0.0353051	19.6331	2.71235	0.960622	0.0483006	14.3507	1.7264	0.974908	3.68366	0.252834	0.690831	0.611556	0.651193	-0.16791	0.177636	0.00486312
YBL041W	0.0604602	11.4645	1.71554	0.968197	0.0729509	9.50156	1.42455	0.97269	0.0314306	22.0533	6.43921	0.880038	0.0522109	13.2759	2.03593	0.962578	0.0504109	13.7499	2.79374	0.940937	0.0606246	11.4334	1.78417	0.964319	0.0400962	17.2871	3.27804	0.940187	0.0519538	13.3416	1.59799	0.973797	3.55799	0.230954	0.904932	0.553637	0.729284	-0.0388841	0.223367	0.0922413
YBL042C	0.059733	11.6041	3.50868	0.865975	0.101428	6.83386	1.20509	0.977812	0.0388977	17.8197	1.98474	0.974542	0.0569764	12.1655	1.85907	0.965511	0.0513891	13.4882	1.65052	0.9742	0.061508	11.2692	0.889111	0.990396	0.0431922	16.048	0.792242	0.994625	0.0591906	11.7104	1.93575	0.959406	3.35537	0.391051	0.800039	0.648953	0.724496	0.181196	0.398261	0.289729
YBL045C	0.0527641	13.1367	1.88111	0.963255	0.0735562	9.42337	0.827677	0.989706	0.0334753	20.7062	2.86719	0.960612	0.050628	13.691	2.27797	0.957603	0.0488924	14.177	2.60844	0.948878	0.0540759	12.818	1.18326	0.985846	0.0429353	16.144	1.92287	0.970797	0.0518578	13.3663	1.70025	0.973649	3.60801	0.250936	0.763984	0.404917	0.58445	0.107524	0.217472	0.162498
YBL047C	0.0372004	18.6328	3.8709	0.921371	0.0686604	10.0953	0.878166	0.98908	0.0455055	15.2322	1.8462	0.973374	0.0460985	15.0362	1.83711	0.973529	0.0394985	17.5487	2.59844	0.955565	0.0511231	13.5584	2.06163	0.964103	0.0461993	15.0034	2.17204	0.963658	0.0539613	12.8453	0.756666	0.993437	3.67257	0.243613	0.256483	0.234654	0.245568	0.547206	0.460726	0.503966
YBL051C	0.0495899	13.9776	3.66907	0.901345	0.0828879	8.36247	0.971251	0.984669	0.0388804	17.8277	2.171	0.963346	0.0472963	14.6554	1.3868	0.982982	0.0602297	11.5084	3.79015	0.87178	0.0542041	12.7877	1.89239	0.963999	0.0325518	21.2936	2.97506	0.951423	0.0563099	12.3095	1.86212	0.964155	3.55892	0.347228	0.597128	0.85343	0.725279	0.246123	-0.0343048	0.105909
YBL052C	0.0541997	12.7888	2.91366	0.91018	0.0578245	11.9871	1.58701	0.971623	0.0388148	17.8578	1.96033	0.97481	0.0491781	14.0946	1.45299	0.97877	0.0417976	16.5834	3.07755	0.932769	0.0529562	13.0891	1.87347	0.961028	0.0491737	14.0959	0.59506	0.996488	0.0492406	14.0768	1.95124	0.967692	3.7315	0.11063	0.42698	0.0856997	0.25634	-0.0546999	0.320165	0.132733
YBL054W	0.0874262	7.92837	4.28329	0.808494	0.113158	6.12549	1.71807	0.948078	0.0498213	13.9127	1.1646	0.986099	0.0621	11.1618	1.45926	0.975022	0.0582472	11.9001	2.20109	0.948657	0.104368	6.64134	1.74093	0.947547	0.064853	10.688	2.47318	0.915187	0.0643369	10.7737	0.83999	0.990743	3.06406	0.454367	0.734267	0.353855	0.544061	-0.0770353	0.508841	0.215903
YBL055C	0.0583096	11.8874	4.72638	0.826941	0.0760069	9.11953	2.16647	0.930959	0.0443325	15.6352	2.81133	0.943188	0.0769871	9.00342	1.74304	0.958652	0.0452196	15.3285	5.20125	0.867243	0.0695251	9.96974	1.11506	0.983365	0.0503936	13.7547	2.8644	0.935895	0.0515009	13.4589	1.76315	0.969953	3.35687	0.270444	0.609856	0.42498	0.517418	0.214487	0.581271	0.397879
YBL056W	0.054324	12.7595	1.12907	0.986275	0.0690223	10.0424	0.829248	0.990531	0.032635	21.2394	4.05948	0.929959	0.0502549	13.7926	2.01537	0.965704	0.0465828	14.8799	1.62596	0.97766	0.0507381	13.6613	1.70112	0.974404	0.038763	17.8816	1.76323	0.979266	0.0505992	13.6988	1.90592	0.968295	3.66546	0.225032	0.743209	0.494946	0.619078	0.00803858	0.22983	0.118934
YBL057C	0.0565358	12.2603	1.70572	0.969985	0.0752505	9.21119	0.698222	0.992528	0.0524961	13.2038	0.938405	0.990585	0.0491029	14.1162	1.74472	0.97365	0.0432082	16.042	1.80371	0.974782	0.0412072	16.821	5.4073	0.875911	0.0597065	11.6092	1.17176	0.982236	0.0453448	15.2862	2.78017	0.948566	3.75725	0.383447	-0.0343736	-0.220052	-0.127213	-0.141328	0.246532	0.052602
YBL058W	0.0622105	11.142	1.90951	0.957083	0.0801242	8.65091	0.899169	0.988064	0.0450429	15.3886	3.12736	0.9358	0.0689791	10.0487	1.9322	0.955299	0.0685977	10.1045	1.44726	0.971148	0.0613283	11.3022	1.08828	0.985934	0.0570195	12.1563	1.58898	0.972976	0.0663733	10.4432	1.42521	0.971498	3.3312	0.161784	0.612589	0.272433	0.442511	0.146731	0.0057284	0.0762297
YBL059C-A	0.0480464	14.4266	2.85781	0.933269	0.0674601	10.2749	1.30405	0.976924	0.0395813	17.512	2.59888	0.957811	0.0476649	14.5421	4.51475	0.882692	0.0370866	18.6899	3.85344	0.927978	0.0512941	13.5132	2.70947	0.941333	0.0479203	14.4646	2.28231	0.958235	0.0599226	11.5674	1.78842	0.960862	3.62788	0.224922	0.502393	0.226578	0.364486	0.222784	0.596314	0.409549
YBL059W	0.0695932	9.95998	0.890742	0.988353	0.10179	6.80958	1.48284	0.960298	0.0350078	19.7998	4.95988	0.903168	0.0413077	16.7801	4.56539	0.891086	0.0570458	12.1507	2.70939	0.931885	0.0565531	12.2566	1.85335	0.964237	0.0479515	14.4552	2.65561	0.944441	0.0527428	13.142	2.81475	0.933552	3.54196	0.551621	0.765454	0.311553	0.538503	-0.225819	0.0610074	-0.0824056
YBL060W	0.0863244	8.02956	3.16225	0.902303	0.0707573	9.79612	2.58002	0.908667	0.0453224	15.2937	1.61508	0.976163	0.0678211	10.2202	3.26181	0.87855	0.0698029	9.93006	3.71296	0.830102	0.055509	12.4871	4.97679	0.811906	0.0645721	10.7345	1.35729	0.975812	0.0566424	12.2372	2.80224	0.929208	3.47529	0.178253	0.459579	-0.0511056	0.204237	-0.469964	-0.163483	-0.316723
YBL061C	0.0502546	13.7927	2.90308	0.9205	0.0961328	7.21031	1.0818	0.981428	0.0414338	16.729	1.75655	0.978129	0.0587602	11.7962	1.23638	0.981474	0.0552116	12.5544	2.7196	0.928227	0.0642327	10.7912	1.5859	0.969194	0.049175	14.0955	1.82703	0.968865	0.0567125	12.2221	0.971593	0.988965	3.36338	0.350456	0.700901	0.453786	0.577344	0.422455	0.286741	0.354598
YBL064C	0.0380738	18.2054	2.90518	0.943613	0.048589	14.2655	2.79971	0.941995	0.0430202	16.1121	2.3371	0.96212	0.04491	15.4341	1.99417	0.96487	0.0329054	21.0649	5.77067	0.889746	0.0441006	15.7174	3.10919	0.934001	0.0492722	14.0677	4.09466	0.892506	0.0409814	16.9137	3.68815	0.92318	3.95923	0.100886	0.0508442	-0.144916	-0.0470361	0.22706	0.437535	0.332298
YBL066C	0.0843757	8.21501	3.1075	0.90685	0.105051	6.59823	1.7598	0.944644	0.0573907	12.0777	3.05894	0.900123	0.079413	8.72838	2.13325	0.937522	0.0546966	12.6726	2.40231	0.944434	0.144408	4.79993	1.47235	0.958025	0.0835524	8.29596	2.16797	0.928307	0.0814548	8.50959	3.3188	0.84265	2.79997	0.4017	0.794299	0.252434	0.523367	0.238287	0.863664	0.550976
YBL067C	0.0634633	10.922	1.25755	0.982777	0.0764749	9.06372	1.31936	0.975113	0.0471014	14.7161	1.44575	0.981433	0.0433481	15.9903	2.801	0.946463	0.0471035	14.7154	2.89759	0.936119	0.0602681	11.5011	1.4833	0.975619	0.0491184	14.1117	1.39321	0.979642	0.0537059	12.9064	2.02465	0.960818	3.59823	0.341332	0.281088	0.220592	0.25084	-0.149066	0.281021	0.0659775
YBL068W	0.0578871	11.9741	1.38859	0.97717	0.0782309	8.86027	0.524941	0.995515	0.0452859	15.306	1.46704	0.982098	0.0458721	15.1104	2.43055	0.954645	0.0487911	14.2064	1.96295	0.966683	0.0533722	12.987	1.41098	0.980073	0.0510166	13.5867	1.95902	0.965283	0.0525057	13.2014	2.22403	0.95734	3.62161	0.330982	0.31442	0.142512	0.228466	-0.0397609	0.206862	0.0835504
YBL071W-A	0.0772512	8.97264	0.99827	0.984265	0.0683301	10.1441	0.9552	0.987919	0.0431711	16.0558	1.6726	0.979242	0.0488061	14.2021	2.60284	0.948686	0.0462263	14.9947	2.20286	0.963301	0.0600968	11.5338	1.00973	0.987644	0.0529667	13.0865	1.00678	0.989504	0.0521239	13.2981	1.18547	0.986083	3.60789	0.216764	0.397139	0.102119	0.249629	-0.442353	0.29849	-0.0719314
YBL075C	0.0514489	13.4725	2.01815	0.955963	0.0659605	10.5085	1.89112	0.954888	0.0471724	14.6939	1.1771	0.987103	0.0419699	16.5153	2.05224	0.96826	0.0568386	12.195	2.17492	0.943385	0.0631951	10.9684	3.23549	0.893565	0.0500011	13.8626	0.941597	0.990657	0.0560772	12.3606	1.93867	0.960213	3.63054	0.293998	0.246602	0.162587	0.204595	0.121407	-0.0223242	0.0495415
YBL076C	0.026267	26.3885	4.93205	0.909482	0.0464769	14.9138	2.41017	0.956999	0.0322152	21.5162	3.07024	0.957026	0.0343675	20.1687	3.29124	0.949015	0.0285622	24.268	3.09615	0.961275	0.0384431	18.0305	2.69182	0.956829	0.039568	17.5179	1.7937	0.977414	0.0390155	17.7659	2.01458	0.973559	4.13901	0.179912	0.288342	-0.00825261	0.140045	0.582832	0.461977	0.522405
YBL078C	0.0879584	7.88039	3.64243	0.843032	0.084508	8.20215	1.49826	0.966772	0.038186	18.1518	4.49783	0.906767	0.057728	12.0071	2.51879	0.943147	0.0551495	12.5685	3.08407	0.923313	0.0565305	12.2615	3.19274	0.91646	0.0422164	16.4189	2.96908	0.945716	0.0652191	10.628	2.29689	0.938931	3.41192	0.266604	0.770126	0.625366	0.697746	-0.433651	0.239823	-0.0969143
YBL081W	0.0911744	7.60243	1.60096	0.959274	0.111559	6.21327	0.942082	0.983289	0.0746568	9.28445	0.95178	0.987092	0.0830755	8.34358	0.942082	0.986747	0.0637183	10.8783	1.3295	0.978947	0.11185	6.19712	1.47274	0.957707	0.0805209	8.60829	1.66627	0.958278	0.0763919	9.07357	1.24029	0.977975	2.87732	0.285875	0.337494	0.228404	0.282949	0.0491389	0.566059	0.307599
YBL082C	0.0597807	11.5948	1.51743	0.972823	0.0576401	12.0254	2.16783	0.953014	0.0406254	17.0619	1.63307	0.981305	0.0468978	14.78	2.51472	0.953857	0.0372718	18.5971	3.78028	0.926542	0.0501063	13.8335	1.93239	0.965928	0.0415903	16.6661	1.71808	0.978108	0.0524061	13.2265	1.19728	0.985293	3.74726	0.124904	0.345448	0.311582	0.328515	-0.211851	0.469744	0.128947
YBL086C	0.0724629	9.56554	2.51278	0.919908	0.105172	6.59058	1.26265	0.970856	0.0609059	11.3806	1.36991	0.976704	0.07132	9.71884	1.70385	0.963414	0.0590309	11.7421	2.43217	0.940318	0.0521867	13.2821	4.63382	0.870058	0.0658896	10.5198	1.86227	0.953112	0.0653163	10.6122	1.45663	0.973714	3.28506	0.421547	0.223448	0.109978	0.166713	-0.0272141	0.268558	0.120672
YBL087C	0.0217518	31.8663	8.60266	0.809327	0.0403738	17.1682	4.96406	0.83635	0.0298941	23.1867	2.9365	0.964559	0.0254012	27.2879	4.85125	0.93489	0.024008	28.8715	2.86659	0.973281	0.0553415	12.5249	2.23607	0.936761	0.0357108	19.41	1.08946	0.992099	0.0301638	22.9795	2.98966	0.962085	4.26022	0.493374	0.275013	0.0185131	0.146763	0.733742	0.591359	0.66255
YBL089W	0.0700319	9.89759	3.26575	0.886694	0.106518	6.50732	1.12833	0.978595	0.0478811	14.4764	1.74537	0.97277	0.056079	12.3602	3.40988	0.910204	0.0748582	9.25947	1.31923	0.972386	0.0629864	11.0047	2.49254	0.936065	0.0553087	12.5323	1.46826	0.976083	0.0594617	11.657	3.39972	0.88341	3.33322	0.426295	0.522415	0.314364	0.41839	-0.026141	-0.122288	-0.0742143
YBL090W	0.0466737	14.8509	2.1952	0.968053	0.0816456	8.4897	1.09398	0.982783	0.0511559	13.5497	2.00236	0.965103	0.0598854	11.5746	3.17679	0.913687	0.0469479	14.7642	2.48174	0.954348	0.0689582	10.0517	0.887551	0.988913	0.0779702	8.88989	1.69581	0.957999	0.0694157	9.98545	1.51387	0.970647	3.31695	0.182812	0.443242	-0.164783	0.13923	0.575532	0.567079	0.571306
YBL091C	0.0359944	19.2571	2.86094	0.949159	0.0462978	14.9715	1.79218	0.973869	0.0282705	24.5184	5.44322	0.91443	0.0335678	20.6492	2.52711	0.967349	0.0337221	20.5547	2.27499	0.97217	0.0388511	17.8411	1.65443	0.981615	0.0364521	19.0153	3.2114	0.947221	0.0339757	20.4012	4.02806	0.931562	4.19497	0.216156	0.420821	0.05412	0.237471	0.0723479	0.166427	0.119387
YBL093C	0.0560442	12.3679	2.09985	0.957381	0.100592	6.89065	0.773313	0.989129	0.0450033	15.4021	2.41155	0.956704	0.0504102	13.7501	1.57302	0.977471	0.0570759	12.1443	1.8334	0.965901	0.0682006	10.1634	0.93437	0.987398	0.0552079	12.5552	1.02551	0.988367	0.0619489	11.189	1.0618	0.986671	3.34883	0.417808	0.596225	0.301382	0.448804	0.279692	0.253375	0.266533
YBL095W	0.082584	8.39324	1.61203	0.964335	0.0947364	7.31659	1.25325	0.971465	0.0454429	15.2531	1.39689	0.98209	0.0644095	10.7616	1.21067	0.981046	0.0785355	8.8259	1.98252	0.945129	0.0790305	8.77063	1.43323	0.96917	0.0621177	11.1586	1.88064	0.958242	0.0510094	13.5886	2.502	0.946471	3.299	0.384631	0.632036	0.181087	0.406561	-0.229771	-0.157255	-0.193513
YBL099W	0.0377516	18.3608	1.52851	0.983695	0.0446885	15.5106	2.35885	0.960781	0.0286865	24.1629	3.07806	0.962814	0.0375148	18.4766	2.52296	0.963902	0.031943	21.6995	3.57404	0.94592	0.0441974	15.683	1.6975	0.977741	0.0381198	18.1834	2.48756	0.958533	0.0373967	18.535	2.13537	0.972918	4.08653	0.14262	0.508189	0.0980187	0.303104	0.112024	0.353058	0.232541
YBL101C	0.0529632	13.0873	4.58993	0.846416	0.0868965	7.9767	3.06265	0.88202	0.045017	15.3974	1.93629	0.971607	0.0707913	9.79142	1.87147	0.952113	0.0729914	9.49628	2.30754	0.934505	0.075961	9.12503	1.57813	0.963392	0.050217	13.803	2.09067	0.958204	0.0510192	13.586	2.53192	0.938712	3.3103	0.326431	0.634322	0.476616	0.555469	0.399803	-0.0629351	0.168434
YBL102W	0.0497837	13.9232	1.95984	0.964446	0.06034	11.4874	1.67125	0.96966	0.0382918	18.1017	2.33734	0.967003	0.0446651	15.5188	1.5932	0.979549	0.051165	13.5473	1.7528	0.970564	0.0585742	11.8337	0.78831	0.992141	0.0459648	15.0799	1.98494	0.969486	0.0537416	12.8978	1.19223	0.985432	3.68295	0.195301	0.495108	0.231612	0.36336	0.116467	0.0769854	0.0967265
YBL104C	0.0906662	7.64504	2.66501	0.909985	0.0792502	8.74632	2.06795	0.939547	0.0690848	10.0333	1.27511	0.977013	0.0653192	10.6117	3.04017	0.910321	0.0606689	11.4251	3.43677	0.866314	0.0717814	9.65636	2.41391	0.920543	0.0616245	11.2479	2.00311	0.956775	0.0935959	7.40574	2.27926	0.916299	3.1741	0.22177	0.152625	0.317491	0.235058	-0.239571	0.340038	0.0502333
YBL106C	0.0720237	9.62388	2.62783	0.924646	0.0717588	9.65941	2.10594	0.944669	0.0393682	17.6068	2.13707	0.969391	0.0501043	13.8341	4.93133	0.860014	0.0466644	14.8539	4.67855	0.868714	0.0542559	12.7755	5.07774	0.837766	0.0458201	15.1276	1.61478	0.977654	0.046085	15.0406	2.01555	0.968077	3.66205	0.277278	0.476012	0.257062	0.366537	-0.39543	0.230718	-0.082356
YBL107C	0.0634225	10.929	2.53967	0.913093	0.09525	7.27714	1.30593	0.972206	0.0418034	16.5811	2.58867	0.953638	0.0570182	12.1566	2.07955	0.953726	0.0503964	13.7539	1.45478	0.978449	0.0531591	13.0391	1.36033	0.980626	0.051183	13.5425	1.64263	0.972772	0.0551861	12.5602	1.56569	0.975444	3.45565	0.397007	0.595819	0.303775	0.449797	-0.00555422	0.326121	0.160283
YBR001C	0.0613314	11.3017	3.36555	0.890122	0.125271	5.53316	1.6133	0.956994	0.0503498	13.7666	2.03786	0.964891	0.0688809	10.063	1.99618	0.95114	0.0648514	10.6882	1.70041	0.966626	0.0704681	9.83633	1.50591	0.970454	0.0509423	13.6065	1.51339	0.978208	0.0695029	9.97293	1.01777	0.985652	3.10381	0.424017	0.679297	0.66242	0.670859	0.394657	0.314147	0.354402
YBR002C	0.0723164	9.58493	2.76087	0.90836	0.117611	5.89357	1.94186	0.935685	0.0558438	12.4122	1.34628	0.980133	0.0647049	10.7124	1.78243	0.962749	0.0721023	9.61339	1.08491	0.983142	0.0748578	9.25952	1.78044	0.956561	0.0591924	11.7101	1.01871	0.986997	0.0810292	8.55429	1.20609	0.977042	3.07199	0.367371	0.561707	0.477693	0.5197	0.188782	0.19306	0.190921
YBR003W	0.0711618	9.74044	1.59058	0.973411	0.105739	6.55527	1.68134	0.945383	0.0468803	14.7855	1.86441	0.971505	0.0533125	13.0016	3.13351	0.923921	0.0447298	15.4963	3.02055	0.938433	0.0888161	7.8043	0.832139	0.988431	0.0597	11.6105	2.21971	0.949772	0.0651696	10.6361	2.95015	0.886738	3.19711	0.442769	0.689001	0.340251	0.514626	0.0868787	0.756747	0.421813
YBR004C	0.0766443	9.04369	1.07321	0.984984	0.123757	5.60085	0.868815	0.982971	0.041395	16.7447	2.448	0.960987	0.0514859	13.4629	2.56	0.947211	0.0522716	13.2605	2.67686	0.937891	0.0747347	9.27478	1.35247	0.974162	0.0523192	13.2484	1.36463	0.981664	0.0653382	10.6086	1.25402	0.980451	3.21426	0.534194	0.851375	0.513489	0.682432	-0.0373473	0.514803	0.238728
YBR009C	0.0389051	17.8164	4.73501	0.853406	0.0810749	8.54946	1.28234	0.9732	0.0390776	17.7377	2.45078	0.957763	0.0523282	13.2462	1.32787	0.98312	0.0411289	16.853	1.51949	0.983382	0.0752888	9.20651	0.824439	0.989386	0.0461457	15.0209	2.17292	0.958791	0.054995	12.6038	1.00669	0.989276	3.42045	0.31753	0.728302	0.48845	0.608376	0.734686	0.654492	0.694589
YBR011C	0.0157622	43.9752	10.0117	0.852513	0.0226471	30.6064	3.8853	0.958593	0.0103208	67.1601	19.8349	0.846625	0.0130583	53.0808	11.5209	0.89536	0.0162417	42.6771	5.36263	0.950926	0.0201318	34.4304	5.62874	0.934969	0.0157678	43.9598	6.86033	0.934524	0.0138818	49.9323	8.36112	0.929081	5.35335	0.391991	0.716185	0.104763	0.410474	0.105271	0.0620415	0.0836564
YBR014C	0.057338	12.0888	1.35613	0.978941	0.0584495	11.8589	3.85244	0.888742	0.0405948	17.0748	2.79863	0.951569	0.0565313	12.2613	1.74302	0.969011	0.0478234	14.4939	2.75039	0.939098	0.0504527	13.7386	1.47281	0.979609	0.0449654	15.4151	2.19252	0.964207	0.0484685	14.301	2.25311	0.960232	3.70053	0.129073	0.39326	0.245738	0.319499	-0.104935	0.156837	0.025951
YBR015C	0.0611487	11.3354	1.7461	0.966724	0.084541	8.19895	0.621871	0.993737	0.0423008	16.3861	2.56165	0.957057	0.0525607	13.1875	1.90463	0.966361	0.0455871	15.2049	1.69394	0.976697	0.0605785	11.4421	1.13285	0.985042	0.0533286	12.9977	1.16724	0.984971	0.0548283	12.6422	1.53142	0.976959	3.48325	0.310646	0.551154	0.21693	0.384042	0.0195191	0.443213	0.231366
YBR016W	0.0480082	14.4381	1.8296	0.972235	0.0680379	10.1877	1.11939	0.983098	0.0354384	19.5592	2.60347	0.963554	0.0433215	16.0001	3.45301	0.931172	0.0469013	14.7788	1.38755	0.983521	0.0534478	12.9687	1.1783	0.985632	0.0418361	16.5681	2.48256	0.960212	0.0535438	12.9454	1.05295	0.988356	3.68502	0.26616	0.604756	0.365319	0.485037	0.166788	0.20044	0.183614
YBR017C	0.0486847	14.2375	2.10644	0.961896	0.0674918	10.2701	0.609754	0.994693	0.0253516	27.3414	4.45236	0.940435	0.046065	15.0471	2.38928	0.957845	0.041122	16.8559	3.49185	0.933552	0.0523296	13.2458	1.63137	0.97529	0.0357842	19.3702	2.92382	0.947144	0.045072	15.3787	1.66207	0.977965	3.73553	0.267536	1.03749	0.540237	0.788862	0.0960931	0.339652	0.217872
YBR021W	0.0551037	12.579	3.08814	0.948605	0.115819	5.98475	1.38595	0.964772	0.0553279	12.528	1.80684	0.963944	0.0626038	11.072	2.36936	0.937567	0.0526523	13.1646	1.66853	0.970959	0.0880235	7.87457	1.62795	0.955182	0.086179	8.04311	1.79627	0.957992	0.0555108	12.4867	3.82402	0.876569	3.16741	0.481704	0.479669	-0.159661	0.160004	0.485526	0.551179	0.518353
YBR022W	0.0539765	12.8417	5.37702	0.87641	0.134618	5.14899	1.18156	0.973399	0.0516449	13.4214	1.03918	0.988366	0.062377	11.1122	3.17045	0.906474	0.0632017	10.9672	2.04037	0.943276	0.07562	9.16619	1.18296	0.97807	0.0577949	11.9932	3.0035	0.921057	0.0655419	10.5756	2.75528	0.936644	3.10934	0.51047	0.637123	0.474807	0.555965	0.573419	0.345786	0.459603
YBR023C	0.0652451	10.6237	2.04295	0.952425	0.0874381	7.92729	1.07809	0.982611	0.0431178	16.0757	2.85421	0.948808	0.0594701	11.6554	2.41173	0.942841	0.0584132	11.8663	1.8495	0.960247	0.0705051	9.83117	1.03644	0.985631	0.059818	11.5876	1.44354	0.975399	0.0672631	10.305	0.822147	0.991055	3.2981	0.231907	0.708708	0.236412	0.47256	0.111123	0.270698	0.19091
YBR024W	0.0784039	8.84072	1.15521	0.97799	0.0759522	9.1261	1.12036	0.980244	0.0370685	18.6991	2.18351	0.971401	0.0627696	11.0427	1.35376	0.976645	0.0457003	15.1672	3.82068	0.913549	0.0713786	9.71085	1.64619	0.964084	0.037323	18.5716	2.13501	0.971716	0.0602765	11.4995	1.07098	0.986095	3.36453	0.156037	0.860368	0.850498	0.855433	-0.220364	0.558359	0.168998
YBR025C	0.0339008	20.4464	1.55326	0.984118	0.0465521	14.8897	0.963434	0.991568	0.0331486	20.9103	2.8884	0.961026	0.0325235	21.3122	3.72497	0.943284	0.0319207	21.7147	1.80868	0.982705	0.040081	17.2936	1.96345	0.974355	0.0419011	16.5425	0.748993	0.995218	0.036946	18.7611	2.08402	0.974244	4.16292	0.21679	0.223217	-0.114821	0.0541979	0.190849	0.277675	0.234262
YBR028C	0.0562299	12.327	3.62789	0.89907	0.0922517	7.51366	2.37678	0.916314	0.0482697	14.3599	1.08525	0.988426	0.0582529	11.8989	2.7188	0.930655	0.0570682	12.1459	1.23833	0.980981	0.0986557	7.02592	1.37564	0.968853	0.0564099	12.2877	1.45222	0.975105	0.0668087	10.3751	1.73474	0.962771	3.1675	0.36504	0.676466	0.451638	0.564052	0.456248	0.434899	0.445573
YBR029C	0.0508772	13.6239	4.5091	0.851981	0.13899	4.98703	1.49863	0.95921	0.0383495	18.0745	2.14932	0.969023	0.0731631	9.474	0.750301	0.99144	0.0606839	11.4223	1.7928	0.963767	0.0827673	8.37465	0.871989	0.988587	0.047814	14.4967	1.55988	0.978837	0.0709737	9.76626	1.45685	0.972149	2.979	0.450861	1.19688	0.878659	1.03777	0.789074	0.534779	0.661926
YBR034C	0.0547939	12.6501	1.02811	0.988598	0.0984754	7.03878	0.664297	0.991716	0.0516191	13.4281	1.25121	0.982612	0.0577096	12.0109	2.00467	0.959488	0.0488923	14.177	1.33975	0.983751	0.0643236	10.7759	1.01229	0.987366	0.0570371	12.1526	1.10585	0.984846	0.0643141	10.7775	0.951218	0.988366	3.31533	0.341392	0.43186	0.287863	0.359861	0.345748	0.510158	0.427953
YBR035C	0.0316653	21.8898	4.28073	0.923528	0.0468217	14.804	2.24661	0.960002	0.0322568	21.4884	5.11891	0.90575	0.0371532	18.6565	2.78801	0.956912	0.0297836	23.2728	3.98263	0.940002	0.0343643	20.1705	4.04928	0.925977	0.0419904	16.5073	1.86131	0.973468	0.0350457	19.7784	3.52353	0.938128	4.18739	0.205294	0.2381	-0.142357	0.0478714	0.264799	0.353186	0.308993
YBR036C	0.0589412	11.76	2.74549	0.94012	0.0961982	7.20541	0.697987	0.991908	0.0508337	13.6356	2.32744	0.956462	0.0520163	13.3256	2.99283	0.932149	0.0538895	12.8624	1.08082	0.987737	0.094855	7.30744	0.773866	0.989248	0.0590871	11.7309	1.12024	0.985533	0.0610474	11.3543	2.58825	0.93678	3.23993	0.449681	0.529371	0.312313	0.420842	0.31588	0.445152	0.380516
YBR037C	0.0625653	11.0788	3.28285	0.895789	0.143329	4.83604	0.961735	0.978034	0.0613113	11.3054	1.29673	0.979609	0.0800738	8.65635	1.75707	0.956239	0.0651272	10.643	1.19569	0.981474	0.0747438	9.27364	0.973916	0.986358	0.0718245	9.65057	2.30176	0.925233	0.0562034	12.3328	2.31539	0.937077	3.05629	0.56655	0.442649	0.214325	0.328487	0.413438	0.355542	0.38449
YBR038W	0.0563185	12.3076	2.99049	0.953117	0.106866	6.48611	1.2257	0.968423	0.0523419	13.2427	2.82326	0.938566	0.0520557	13.3155	6.34621	0.803012	0.0594815	11.6532	1.22025	0.982525	0.096246	7.20183	1.34007	0.966751	0.0598911	11.5735	2.30981	0.947587	0.061694	11.2352	1.69876	0.967461	3.19268	0.498807	0.534448	0.340072	0.43726	0.428803	0.349973	0.389388
YBR039W	0.0439686	15.7646	4.21124	0.905269	0.0532723	13.0114	4.89892	0.833082	0.0365101	18.9851	3.60996	0.934511	0.0441617	15.6957	4.10373	0.909028	0.0510932	13.5663	1.70588	0.968679	0.0518005	13.3811	1.46963	0.979752	0.0442559	15.6623	3.22231	0.923007	0.0519139	13.3519	1.5873	0.976186	3.78877	0.123718	0.45802	0.180448	0.319234	0.189842	-0.0268127	0.0815148
YBR041W	0.0641121	10.8115	1.70773	0.976047	0.079515	8.71718	1.23465	0.974584	0.0427931	16.1976	4.88245	0.884331	0.046217	14.9977	3.1801	0.927408	0.0459044	15.0998	2.48563	0.956004	0.0645893	10.7316	1.68797	0.965743	0.0481993	14.3808	1.91388	0.968114	0.0601467	11.5243	1.29767	0.978593	3.49523	0.323152	0.52248	0.350845	0.436663	-0.0607381	0.421226	0.180244
YBR043C	0.0636172	10.8956	3.51023	0.890119	0.109852	6.30983	2.06217	0.926635	0.04008	17.2941	2.46527	0.962244	0.0555407	12.48	1.28297	0.981711	0.110121	6.29439	3.19881	0.853937	0.0477957	14.5023	5.6785	0.834954	0.0412056	16.8217	2.79114	0.952677	0.0541867	12.7918	2.3941	0.949302	3.45863	0.542377	0.653581	0.613622	0.633602	-0.012953	-0.804561	-0.408757
YBR048W	0.0247401	28.0172	4.55451	0.921807	0.0361724	19.1623	3.97414	0.903732	0.0275814	25.131	3.47134	0.957386	0.0244345	28.3676	4.54196	0.942872	0.02458	28.1996	2.85948	0.971718	0.0372815	18.5922	1.2556	0.988327	0.033674	20.5841	1.64366	0.984719	0.0262554	26.4002	5.74258	0.915428	4.50637	0.312797	0.145025	-0.142913	0.00105609	0.30187	0.311233	0.306552
YBR049C	0.0620883	11.1639	1.74571	0.964869	0.0976888	7.09546	0.866427	0.986845	0.0482943	14.3526	2.42451	0.954778	0.0603487	11.4857	1.71933	0.96873	0.0462948	14.9725	3.13281	0.935994	0.0890219	7.78626	0.638646	0.993774	0.0571925	12.1196	1.08385	0.986294	0.0615622	11.2593	2.10306	0.954634	3.20066	0.358594	0.642578	0.398605	0.520592	0.280109	0.703579	0.491844
YBR052C	0.04175	16.6023	1.87581	0.974686	0.0501045	13.834	2.40144	0.952164	0.0329266	21.0513	5.32772	0.900406	0.0374149	18.526	5.5414	0.877784	0.0419745	16.5135	3.18049	0.939752	0.0420569	16.4812	3.49357	0.929145	0.0400287	17.3163	5.05845	0.888363	0.040341	17.1822	1.8653	0.976391	4.0368	0.178648	0.359031	0.0772511	0.218141	0.0165105	0.00877128	0.0126409
YBR053C	0.0402522	17.2201	2.43928	0.96205	0.0577012	12.0127	1.83289	0.965482	0.0317338	21.8425	6.47055	0.866037	0.0463792	14.9452	1.74516	0.973847	0.031023	22.343	7.15963	0.853519	0.0392703	17.6507	5.25279	0.875263	0.0350991	19.7483	3.73803	0.93555	0.0384954	18.006	3.06782	0.948537	3.95004	0.270672	0.499029	0.353619	0.426324	0.155984	0.531712	0.343848
YBR055C	0.0656154	10.5638	3.98054	0.817925	0.0735552	9.4235	1.67176	0.960516	0.0444544	15.5923	2.58549	0.949069	0.0624177	11.105	1.1069	0.985271	0.0449269	15.4283	3.42012	0.914638	0.0486765	14.2399	3.31587	0.911781	0.0481084	14.408	0.929207	0.991345	0.0670701	10.3347	3.03288	0.873802	3.47767	0.255258	0.485094	0.371132	0.428113	-0.0766152	0.469839	0.196612
YBR056W	0.0462187	14.9971	5.13306	0.842055	0.0563024	12.3112	2.3356	0.945054	0.035328	19.6203	5.52246	0.887757	0.0454602	15.2474	3.21838	0.931145	0.0429959	16.1213	2.34514	0.962197	0.0404491	17.1363	4.42288	0.906338	0.043056	16.0988	3.47945	0.92629	0.0387415	17.8916	3.28172	0.94285	3.95314	0.241385	0.341135	0.0557342	0.198435	-0.0465299	0.0577492	0.00560966
YBR057C	0.13015	5.32578	3.95158	0.809362	0.117547	5.89675	0.772696	0.988152	0.0616337	11.2462	1.66066	0.964474	0.0503139	13.7765	4.13476	0.871724	0.0978052	7.08702	1.20223	0.9709	0.0755212	9.17817	1.20569	0.977888	0.0682339	10.1584	1.84485	0.954901	0.0672443	10.3079	2.45768	0.929962	3.22698	0.508414	0.264386	0.117616	0.191001	-0.813993	-0.401806	-0.6079
YBR058C-A	0.0453585	15.2815	1.92808	0.970229	0.056724	12.2197	1.52711	0.976254	0.038556	17.9777	2.16232	0.97064	0.0384521	18.0263	4.05087	0.922763	0.0390594	17.746	2.45022	0.963635	0.0456847	15.1724	2.09634	0.964748	0.049844	13.9063	0.791994	0.993473	0.0432002	16.045	2.79082	0.950599	3.92765	0.235061	0.240487	-0.129978	0.0552546	0.00606903	0.221771	0.11392
YBR059C	0.0467167	14.8373	3.91831	0.892125	0.0657797	10.5374	1.98178	0.956049	0.0405271	17.1033	3.19008	0.9429	0.048708	14.2307	3.9331	0.90318	0.0491843	14.0929	0.96755	0.990476	0.0508717	13.6254	1.94785	0.966768	0.0441722	15.6919	2.66712	0.949916	0.052338	13.2437	1.87282	0.968014	3.68096	0.193758	0.415243	0.290993	0.353118	0.210194	0.135934	0.173064
YBR060C	0.0883784	7.84295	2.21817	0.934289	0.0971649	7.13372	0.840798	0.987065	0.0440786	15.7253	2.67077	0.949168	0.070214	9.87192	1.04412	0.985038	0.0753603	9.19778	1.52606	0.966153	0.0588561	11.777	1.85791	0.964495	0.055248	12.5461	1.18781	0.984482	0.0667288	10.3875	2.23965	0.931154	3.26817	0.308173	0.706847	0.381	0.543923	-0.29677	-0.0668803	-0.181825
YBR063C	0.0626693	11.0604	1.59767	0.967367	0.123056	5.63279	1.63522	0.956917	0.0420861	16.4697	1.57518	0.980563	0.0750997	9.22969	2.28091	0.933682	0.071678	9.67029	2.40036	0.931163	0.0529529	13.0899	1.40983	0.979039	0.0527355	13.1439	1.47847	0.977593	0.0706322	9.81348	2.84911	0.884147	3.17632	0.505277	0.865427	0.539997	0.702712	0.291012	0.0972405	0.194126
YBR066C	0.0737531	9.39821	2.29741	0.928989	0.111906	6.19404	1.26125	0.970226	0.0386818	17.9192	2.11864	0.971166	0.0665332	10.4181	0.59997	0.994818	0.0512421	13.5269	3.27078	0.921585	0.0602819	11.4984	3.11671	0.914767	0.0456697	15.1774	2.96992	0.940144	0.076041	9.11544	1.34139	0.971434	3.18089	0.391538	0.982542	0.742959	0.86275	0.0514933	0.576866	0.31418
YBR068C	0.0851338	8.14185	1.27742	0.975903	0.128141	5.40924	1.01127	0.978848	0.0613767	11.2933	1.16452	0.983743	0.0784537	8.83511	0.889743	0.988193	0.0647999	10.6967	1.02571	0.986904	0.082997	8.35147	0.881707	0.988403	0.0806906	8.59019	1.33917	0.974575	0.089843	7.7151	0.995927	0.983915	2.8971	0.318064	0.600301	0.205592	0.402946	0.12826	0.522001	0.325131
YBR069C	0.0627964	11.038	2.86866	0.903757	0.0926488	7.48145	0.865677	0.988331	0.0486958	14.2342	0.624761	0.996008	0.062226	11.1392	1.19531	0.983242	0.0522187	13.2739	2.64179	0.94322	0.071677	9.67043	0.67411	0.993432	0.0559991	12.3778	0.875477	0.990822	0.0595666	11.6365	0.622428	0.995123	3.29876	0.287206	0.532529	0.330923	0.431726	0.165645	0.431759	0.298702
YBR070C	0.0534913	12.9581	2.82329	0.929854	0.0545572	12.705	4.06687	0.887809	0.0373109	18.5776	3.19527	0.943209	0.0437414	15.8465	3.83738	0.915629	0.0391291	17.7144	5.48093	0.851604	0.0500001	13.8629	4.36586	0.883198	0.0466448	14.8601	2.80946	0.932707	0.0443483	15.6296	4.17992	0.904263	3.85319	0.151203	0.362298	0.0401781	0.201238	-0.157409	0.293652	0.0681214
YBR071W	0.0723294	9.5832	2.72935	0.929249	0.102959	6.73227	1.22759	0.971625	0.0609166	11.3786	1.7561	0.961646	0.0739075	9.37857	1.69504	0.96153	0.0586002	11.8284	2.04	0.955135	0.0741572	9.347	1.11089	0.980853	0.0682554	10.1552	2.57582	0.924781	0.0773006	8.96691	1.65742	0.962617	3.09239	0.229432	0.41586	0.251753	0.333806	0.168113	0.47179	0.319952
YBR073W	0.0713055	9.72081	3.30563	0.883882	0.0892698	7.76463	1.43621	0.969491	0.0366481	18.9136	3.31995	0.940882	0.0615394	11.2635	1.65454	0.968977	0.055978	12.3825	2.76829	0.932608	0.0746199	9.28904	1.42521	0.972617	0.0506455	13.6863	2.65168	0.938903	0.0616781	11.2381	1.21745	0.982682	3.28909	0.256947	0.952263	0.485566	0.718915	-0.00801316	0.341141	0.166564
YBR074W	0.0503959	13.754	1.13226	0.992437	0.0620754	11.1662	2.41732	0.928763	0.0416924	16.6253	2.53242	0.959032	0.0509311	13.6095	3.75669	0.901729	0.0503186	13.7752	1.42991	0.98082	0.0574666	12.0617	0.968923	0.989393	0.0437707	15.8359	2.01066	0.970387	0.049803	13.9178	1.56614	0.978332	3.65971	0.149692	0.395598	0.325417	0.360507	0.122076	0.124289	0.123182
YBR077C	0.0712069	9.73428	1.21979	0.979299	0.0786708	8.81073	1.45388	0.96841	0.0483366	14.34	2.40674	0.954253	0.0646537	10.7209	2.19802	0.94749	0.0491988	14.0887	2.59191	0.944974	0.0575577	12.0427	3.2494	0.913509	0.0510287	13.5835	1.60341	0.975695	0.0619403	11.1906	1.64429	0.964452	3.40898	0.192686	0.432996	0.354804	0.3939	-0.125904	0.407489	0.140792
YBR078W	0.029945	23.1474	3.09878	0.950792	0.0509823	13.5958	1.79447	0.970636	0.0268618	25.8042	3.38459	0.960005	0.0373754	18.5456	2.96613	0.953352	0.0286792	24.169	3.09839	0.96296	0.0418794	16.551	2.4983	0.959209	0.0319756	21.6773	2.98426	0.958375	0.0388131	17.8586	2.84958	0.954138	4.04637	0.19956	0.643163	0.391744	0.517453	0.486405	0.548712	0.517558
YBR079C	0.0364299	19.0269	2.63952	0.954902	0.0650622	10.6536	1.21472	0.981661	0.0463937	14.9406	1.87323	0.972526	0.0501287	13.8273	2.14592	0.961953	0.0355209	19.5138	2.69003	0.961234	0.0524453	13.2166	0.870035	0.992212	0.0499934	13.8648	1.50409	0.979793	0.0511969	13.5388	1.70334	0.974221	3.67151	0.174206	0.229654	0.121845	0.17575	0.578458	0.614916	0.596687
YBR080C	0.042911	16.1531	3.05704	0.949353	0.0700489	9.89518	0.722274	0.992344	0.0419887	16.508	1.95913	0.972739	0.0438609	15.8033	4.43978	0.897878	0.0381333	18.177	3.62471	0.930416	0.0506818	13.6765	1.86473	0.966909	0.0508464	13.6322	1.41366	0.981265	0.0437099	15.8579	3.08963	0.940245	3.76241	0.319667	0.28268	0.00653605	0.144608	0.251334	0.42163	0.336482
YBR081C	0.0608774	11.386	4.43768	0.807143	0.08608	8.05236	1.50293	0.964737	0.0506741	13.6785	2.22486	0.958946	0.0565142	12.265	2.51429	0.944017	0.0528713	13.1101	3.97789	0.883746	0.0898425	7.71514	0.758118	0.989736	0.0714594	9.69988	1.56212	0.969239	0.0642602	10.7866	2.40322	0.940412	3.25119	0.324752	0.522655	0.0267812	0.274718	0.257998	0.46142	0.359709
YBR082C	0.0393913	17.5965	3.20267	0.933315	0.0680134	10.1913	1.43787	0.969723	0.0360211	19.2428	4.01931	0.927509	0.038121	18.1828	2.97186	0.9522	0.0410478	16.8863	1.26282	0.988063	0.0730181	9.49281	1.59886	0.960328	0.0440171	15.7472	1.89108	0.973814	0.039674	17.4711	2.57024	0.96029	3.72688	0.497482	0.539373	0.25015	0.394761	0.410338	0.350908	0.380623
YBR083W	0.0886075	7.82267	1.0371	0.982748	0.101626	6.82058	1.12568	0.977671	0.0535389	12.9466	1.58603	0.974494	0.0780794	8.87746	1.05057	0.984058	0.0644684	10.7517	1.19651	0.981795	0.077532	8.94015	1.06965	0.982288	0.0635602	10.9054	2.35174	0.928448	0.0753802	9.19535	1.82591	0.951676	3.07031	0.201475	0.624192	0.376656	0.500424	-0.10265	0.356187	0.126769
YBR084W	0.0323607	21.4194	3.59076	0.933776	0.0462843	14.9759	1.56059	0.979652	0.0317304	21.8449	2.37173	0.972473	0.0338798	20.459	3.9244	0.935341	0.032687	21.2056	2.17764	0.972886	0.0450651	15.381	1.19616	0.987733	0.0398297	17.4028	1.71614	0.977042	0.0357025	19.4145	3.33548	0.940578	4.12034	0.229552	0.328881	0.000902152	0.164892	0.300504	0.28603	0.293267
YBR085C-A	0.0443505	15.6288	4.23062	0.85493	0.0669453	10.3539	1.75674	0.960843	0.040519	17.1067	1.87393	0.976207	0.0494506	14.017	1.29873	0.984208	0.0521583	13.2893	1.17519	0.985935	0.0529537	13.0897	1.00905	0.989426	0.0498371	13.9082	1.24867	0.984976	0.0506741	13.6785	0.712235	0.994822	3.66635	0.200373	0.430138	0.131517	0.280828	0.299787	0.0658408	0.182814
YBR085W	0.0645056	10.7455	3.12124	0.933725	0.0810969	8.54714	1.67036	0.958021	0.0437924	15.828	2.39192	0.957952	0.0472797	14.6606	3.29708	0.923397	0.043233	16.0328	4.52197	0.879033	0.0548439	12.6385	1.87234	0.972634	0.0420241	16.494	2.93108	0.947184	0.0556921	12.4461	1.09331	0.986531	3.56667	0.331725	0.417736	0.477201	0.447469	-0.141007	0.436286	0.14764
YBR086C	0.0551225	12.5747	1.75133	0.973665	0.066619	10.4046	1.36707	0.975415	0.0445179	15.5701	1.83712	0.974268	0.0485597	14.2741	3.01704	0.936881	0.0437907	15.8286	2.68651	0.952344	0.0678435	10.2169	0.874519	0.988931	0.0487891	14.207	1.09655	0.988435	0.055506	12.4878	1.25062	0.982999	3.55245	0.229478	0.40825	0.276077	0.342164	0.0999961	0.43201	0.266003
YBR087W	0.0628013	11.0371	1.71713	0.964061	0.0809744	8.56008	1.8983	0.944553	0.0424546	16.3268	3.66011	0.923811	0.0521409	13.2937	1.87248	0.967247	0.045998	15.0691	3.049	0.925878	0.0540306	12.8288	2.38687	0.949097	0.0508323	13.636	2.62083	0.935432	0.0704626	9.83709	1.71234	0.957881	3.45246	0.305826	0.576708	0.316885	0.446796	0.0118347	0.461058	0.236446
YBR089C-A	0.0391615	17.6997	2.87289	0.944889	0.0661741	10.4746	1.61122	0.967195	0.0396026	17.5026	2.62245	0.95872	0.053969	12.8434	1.80851	0.968504	0.0422216	16.4169	1.21681	0.988424	0.0699954	9.90276	1.07437	0.982584	0.0496639	13.9568	1.35758	0.982184	0.0526014	13.1773	1.6835	0.97392	3.5249	0.207105	0.604595	0.277993	0.441294	0.620754	0.512209	0.566481
YBR091C	0.0627138	11.0526	1.63192	0.965752	0.0838844	8.26313	1.27333	0.975072	0.0553394	12.5254	1.55252	0.975966	0.0610872	11.3468	1.60788	0.971111	0.0479176	14.4654	1.92133	0.968498	0.0622827	11.1291	1.33847	0.979336	0.0698283	9.92645	1.74772	0.955532	0.0616048	11.2515	2.8384	0.922529	3.3798	0.222372	0.266978	-0.0685254	0.0992265	0.0865044	0.47473	0.280617
YBR092C	0.0466138	14.87	2.28824	0.953843	0.0729921	9.49619	1.08993	0.982445	0.0479915	14.4431	1.80406	0.972875	0.0431735	16.0549	4.28276	0.905159	0.0405093	17.1108	3.49684	0.933994	0.0789874	8.77541	1.22427	0.974646	0.0618461	11.2076	0.861997	0.990808	0.047889	14.474	2.83082	0.943629	3.56029	0.43394	0.292024	-0.0738806	0.109072	0.334045	0.536547	0.435296
YBR094W	0.0451312	15.3585	4.24551	0.892206	0.0850379	8.15104	0.92817	0.984471	0.0356159	19.4617	2.30684	0.970885	0.066435	10.4335	0.935888	0.988233	0.0516781	13.4128	2.33165	0.954373	0.060584	11.4411	1.55722	0.970944	0.0380754	18.2046	2.91546	0.952179	0.0559074	12.3981	1.5829	0.974026	3.38958	0.262253	0.892985	0.796648	0.844816	0.551381	0.355952	0.453667
YBR095C	0.122752	5.64673	2.76254	0.866453	0.121009	5.72806	0.988501	0.980957	0.0546211	12.6901	1.59997	0.972309	0.0656613	10.5564	1.73579	0.960226	0.0716962	9.66784	1.44026	0.97107	0.0840682	8.24506	1.91325	0.942215	0.105639	6.56148	1.73819	0.947997	0.0596051	11.629	1.92662	0.960716	3.12532	0.455565	0.540313	-0.411298	0.0645074	-0.627903	0.147874	-0.240014
YBR096W	0.0470268	14.7394	4.39514	0.850007	0.0733516	9.44965	1.18586	0.978536	0.0396912	17.4635	3.10467	0.945437	0.041743	16.6051	4.18347	0.911273	0.0461578	15.0169	2.32613	0.958478	0.054248	12.7774	1.71135	0.969203	0.0475076	14.5902	1.61676	0.977794	0.0461281	15.0266	3.37363	0.927138	3.7197	0.355563	0.406577	0.147235	0.276906	0.161912	0.188819	0.175365
YBR097W	0.0566278	12.2404	4.4881	0.903868	0.105102	6.595	1.198	0.972307	0.0577868	11.9949	1.77998	0.974758	0.0642863	10.7822	2.70562	0.924465	0.079973	8.66726	2.07065	0.956681	0.0753682	9.19681	0.877133	0.99002	0.0502302	13.7994	2.3846	0.94287	0.0674463	10.277	1.6916	0.965222	3.17861	0.319612	0.405742	0.607926	0.506834	0.434971	-0.0630322	0.185969
YBR101C	0.0778517	8.90344	0.918743	0.987479	0.110292	6.28466	0.903294	0.985196	0.0666033	10.4071	1.09924	0.984601	0.0677304	10.2339	2.27184	0.941914	0.0597192	11.6068	1.48721	0.975844	0.0864675	8.01628	1.29054	0.971736	0.090662	7.6454	1.31063	0.972571	0.0857445	8.08387	1.62206	0.957065	3.00628	0.287242	0.373222	-0.0716834	0.150769	0.148087	0.530619	0.339353
YBR102C	0.0685464	10.1121	3.17182	0.86792	0.071569	9.68502	2.3396	0.934696	0.0295464	23.4597	6.91371	0.876962	0.0590852	11.7313	2.52473	0.93693	0.0609026	11.3812	2.28207	0.949778	0.0817425	8.47964	2.18242	0.923142	0.0521851	13.2825	2.40284	0.935833	0.0638941	10.8484	1.51611	0.972726	3.33786	0.203792	1.21424	0.393588	0.803917	0.000143909	0.170722	0.085433
YBR103W	0.0650309	10.6587	2.39245	0.937803	0.0792847	8.74251	1.37566	0.973002	0.0533051	13.0034	1.84252	0.966179	0.0599938	11.5536	3.71994	0.860886	0.0541799	12.7934	2.80346	0.927267	0.0581326	11.9236	1.81426	0.964758	0.0627651	11.0435	1.38753	0.976718	0.0573673	12.0826	2.80669	0.919938	3.45723	0.221121	0.243584	0.00789491	0.125739	-0.0432669	0.2201	0.0884166
YBR104W	0.0878035	7.8943	1.74227	0.946509	0.0777519	8.91486	1.01234	0.985324	0.0495234	13.9963	2.36603	0.950082	0.0642096	10.7951	0.731314	0.992602	0.0503423	13.7687	1.60687	0.973755	0.0772489	8.9729	0.7959	0.989729	0.0702894	9.86133	1.87173	0.950743	0.0612675	11.3135	0.937434	0.989359	3.31351	0.178424	0.493464	-0.011732	0.240866	-0.332703	0.469803	0.0685499
YBR105C	0.068437	10.1283	3.49503	0.865893	0.136658	5.07212	1.30102	0.970597	0.0519853	13.3335	2.03733	0.959737	0.0731339	9.47778	2.98532	0.883994	0.0676512	10.2459	1.65909	0.966624	0.0817357	8.48035	1.86326	0.948297	0.0697148	9.94261	2.21134	0.940232	0.0908667	7.62817	2.71197	0.893383	2.90065	0.393405	0.836336	0.412975	0.624655	0.439664	0.456325	0.447995
YBR109C	0.0334081	20.7479	1.7914	0.980694	0.0417673	16.5955	1.54073	0.982204	0.0274703	25.2326	5.04146	0.92472	0.0313713	22.095	3.26922	0.955074	0.0274566	25.2452	4.22911	0.940214	0.0374497	18.5087	1.91185	0.976924	0.0351127	19.7406	2.49851	0.965804	0.0306315	22.6285	4.01201	0.938069	4.30714	0.213298	0.350075	-0.00404533	0.173015	0.06775	0.350796	0.209273
YBR110W	0.0581649	11.9169	1.78679	0.969808	0.076307	9.08366	1.03707	0.983735	0.0426617	16.2475	1.78434	0.97682	0.0441306	15.7067	3.84293	0.91602	0.0412178	16.8167	4.57433	0.889434	0.0634296	10.9278	1.14564	0.984002	0.0491976	14.089	1.70611	0.973567	0.0533021	13.0041	1.91081	0.967183	3.57685	0.338418	0.445294	0.239648	0.342471	-0.00191371	0.494969	0.246528
YBR111C	0.0427085	16.2297	1.80554	0.975223	0.0443149	15.6414	2.72664	0.950089	0.0345896	20.0392	3.10958	0.952523	0.0313957	22.0778	3.69369	0.944824	0.0386153	17.9501	1.95992	0.974916	0.0391676	17.6969	2.43784	0.964265	0.0439522	15.7705	1.70299	0.97794	0.0358007	19.3613	5.35272	0.890692	4.21309	0.209806	0.111663	-0.233933	-0.0611349	-0.192523	-0.0471714	-0.119847
YBR112C	0.064601	10.7297	2.02706	0.948331	0.103613	6.68975	0.783648	0.989997	0.0515211	13.4537	1.10253	0.987871	0.0780757	8.87789	1.04571	0.984457	0.0605648	11.4447	1.4113	0.976978	0.0744207	9.3139	1.16149	0.980697	0.0566451	12.2367	2.01272	0.951708	0.0756904	9.15767	1.50319	0.969235	3.07663	0.224952	0.673294	0.536506	0.6049	0.346899	0.439978	0.393439
YBR115C	0.041001	16.9056	2.59408	0.946632	0.0792949	8.74138	0.676106	0.99305	0.0435669	15.91	2.14422	0.966618	0.056136	12.3476	2.01841	0.960297	0.0415693	16.6745	2.24494	0.966023	0.0620234	11.1756	1.44674	0.975422	0.0573245	12.0916	0.78925	0.992615	0.0566871	12.2276	2.0541	0.960022	3.46209	0.232042	0.529765	0.133846	0.331806	0.617337	0.597478	0.607407
YBR121C	0.0305181	22.7127	3.71656	0.932233	0.0461611	15.0158	1.71703	0.975701	0.0318661	21.7518	3.26833	0.954465	0.039246	17.6616	1.80273	0.97767	0.0278434	24.8945	4.21725	0.939448	0.0397855	17.4221	2.32969	0.965634	0.0369439	18.7621	2.51688	0.963986	0.0371652	18.6504	2.65414	0.960738	4.09874	0.133798	0.34433	0.131017	0.237673	0.406689	0.53902	0.472855
YBR122C	0.0688642	10.0654	1.05738	0.983769	0.0978229	7.08573	0.843041	0.988147	0.0402644	17.2149	2.83639	0.952944	0.0875355	7.91847	1.10421	0.980015	0.0519006	13.3553	1.22278	0.984808	0.0600346	11.5458	2.13411	0.95332	0.0604247	11.4713	0.746682	0.993023	0.0526288	13.1705	2.55874	0.94293	3.26467	0.427446	0.840916	0.255283	0.548099	0.0666673	0.47467	0.270669
YBR123C	0.0784411	8.83653	1.04619	0.983042	0.096517	7.1816	1.52808	0.962438	0.0520412	13.3192	1.9029	0.965897	0.059723	11.606	0.976038	0.988834	0.0725037	9.56016	1.29959	0.976443	0.0757186	9.15425	1.83268	0.955059	0.0609883	11.3652	1.58717	0.972129	0.0705786	9.82093	1.02654	0.985335	3.21785	0.28746	0.517582	0.288703	0.403143	-0.0743722	0.0391819	-0.0175952
YBR125C	0.088866	7.79991	1.89162	0.942357	0.0886623	7.81783	0.905988	0.98607	0.042494	16.3117	1.8239	0.974344	0.0537295	12.9007	2.41892	0.94945	0.0736226	9.41487	1.97912	0.950623	0.0521377	13.2945	2.86377	0.932737	0.0517133	13.4037	1.5628	0.976866	0.0660235	10.4985	1.4517	0.972489	3.44525	0.353095	0.582577	0.299301	0.440939	-0.481797	-0.210313	-0.346055
YBR126C	0.052843	13.1171	1.47368	0.978762	0.0829718	8.35401	1.10437	0.980363	0.0429093	16.1538	2.99677	0.943209	0.0651542	10.6386	0.941226	0.988385	0.0454673	15.245	1.85311	0.973618	0.072226	9.59692	0.72666	0.991712	0.0542944	12.7664	1.57376	0.97584	0.0504117	13.7497	2.79911	0.940857	3.3794	0.303675	0.6344	0.294885	0.464642	0.333977	0.55086	0.442419
YBR127C	0.0214631	32.2949	7.13622	0.874534	0.0279072	24.8375	4.68091	0.930044	0.0180526	38.3959	7.9829	0.910524	0.0205032	33.8068	6.36411	0.922864	0.0206956	33.4925	5.96394	0.928284	0.0258338	26.831	3.94724	0.949266	0.0216156	32.0669	5.56216	0.929278	0.020835	33.2684	5.62679	0.934511	4.8789	0.222855	0.38398	0.124115	0.254048	0.134332	0.186866	0.160599
YBR129C	0.096159	7.20834	2.36925	0.922406	0.131728	5.26195	0.979515	0.978145	0.0548279	12.6422	1.0305	0.98809	0.0741648	9.34603	2.7482	0.914624	0.0754113	9.19156	2.89585	0.884905	0.0962919	7.19839	1.17625	0.976623	0.0507896	13.6474	2.53402	0.947808	0.0665505	10.4154	1.45953	0.971206	2.96207	0.438927	0.698113	0.80849	0.753302	-0.112399	0.238243	0.062922
YBR130C	0.0604278	11.4707	2.47703	0.930331	0.0966739	7.16995	0.585577	0.993547	0.0569444	12.1723	0.980369	0.989193	0.0684235	10.1302	1.29593	0.976921	0.0590328	11.7417	1.32693	0.978684	0.0781512	8.86931	0.962313	0.985667	0.0619137	11.1954	1.0347	0.98717	0.0656144	10.5639	1.54967	0.9716	3.18311	0.251574	0.422421	0.301716	0.362068	0.336763	0.370458	0.35361
YBR131W	0.0633572	10.9403	4.06344	0.810825	0.127231	5.44795	1.3239	0.967528	0.0432597	16.0229	1.82884	0.971939	0.0751706	9.22099	2.91091	0.887917	0.124884	5.55035	2.71581	0.890793	0.0730378	9.49025	3.55414	0.827366	0.0581839	11.913	2.58471	0.922433	0.0737761	9.39528	3.65768	0.812282	3.03225	0.391405	0.969813	0.542215	0.756014	0.419328	-0.559676	-0.0701741
YBR132C	0.0877647	7.89779	2.19664	0.935244	0.104148	6.65544	0.72495	0.990934	0.048568	14.2717	0.995712	0.990485	0.0712417	9.72952	0.766785	0.991951	0.0694687	9.97783	1.57034	0.966796	0.0745025	9.30367	1.6141	0.965707	0.0583085	11.8876	1.1315	0.984828	0.0814902	8.5059	1.18046	0.978469	3.08079	0.244512	0.754293	0.490591	0.622442	-0.0993415	0.237935	0.0692965
YBR133C	0.0669291	10.3564	3.67359	0.867131	0.0810249	8.55474	1.23245	0.975736	0.0384899	18.0085	2.94061	0.947367	0.0568781	12.1865	3.37287	0.908253	0.0509024	13.6172	2.30106	0.954643	0.0654522	10.5901	1.50317	0.970321	0.0428401	16.1799	1.83344	0.975477	0.0719068	9.63953	1.56363	0.964711	3.34439	0.215821	0.826222	0.67174	0.748981	0.0280674	0.422968	0.225518
YBR135W	0.0531786	13.0343	2.39241	0.952779	0.0790585	8.76752	1.20814	0.979204	0.0318055	21.7933	2.10307	0.975558	0.0497017	13.9461	1.78617	0.968063	0.0424095	16.3441	3.36861	0.922295	0.0621173	11.1587	1.05375	0.985121	0.0373974	18.5346	1.78039	0.976693	0.0498711	13.8988	1.53971	0.976899	3.55274	0.318221	0.893075	0.659414	0.776245	0.151507	0.477965	0.314736
YBR136W	0.0547046	12.6707	3.78248	0.859332	0.0935096	7.41258	1.1339	0.979237	0.0463711	14.9478	2.11091	0.965419	0.0492783	14.066	3.66727	0.912332	0.0557708	12.4285	3.09619	0.891493	0.0633003	10.9501	2.37969	0.941167	0.0592267	11.7033	2.08136	0.952198	0.0572292	12.1118	2.09576	0.953451	3.43883	0.394857	0.463032	0.11001	0.286521	0.224596	0.196747	0.210672
YBR137W	0.0501062	13.8335	2.49684	0.937053	0.0618721	11.2029	1.49308	0.974984	0.0397037	17.458	2.87521	0.952378	0.0431579	16.0607	3.06631	0.941036	0.0425606	16.2861	2.64746	0.954674	0.0446699	15.5171	2.65313	0.951969	0.0534168	12.9762	1.1854	0.985257	0.0487536	14.2174	1.3608	0.983523	3.81916	0.234246	0.306658	-0.121361	0.0926484	-0.0290587	0.206413	0.088677
YBR140C	0.0624867	11.0927	1.63715	0.971404	0.0813631	8.51918	1.19366	0.978359	0.0361082	19.1964	6.29142	0.865628	0.0487075	14.2308	3.26195	0.927454	0.0559846	12.381	1.25034	0.982228	0.0684219	10.1305	1.33242	0.973657	0.0553715	12.5181	0.73266	0.993607	0.0489748	14.1531	0.917508	0.991476	3.52134	0.367413	0.741427	0.124612	0.433019	-0.0497949	0.108725	0.0294652
YBR143C	0.0413584	16.7595	1.77375	0.97729	0.0603164	11.4919	0.993711	0.988446	0.0354998	19.5254	2.02993	0.976264	0.0419139	16.5374	3.55494	0.930241	0.0366282	18.9238	2.96396	0.954531	0.0508264	13.6375	1.00405	0.989968	0.0411719	16.8355	1.44663	0.983601	0.0465292	14.897	2.0905	0.966503	3.80917	0.222346	0.478111	0.264265	0.371188	0.257742	0.432967	0.345354
YBR145W	0.0743602	9.32148	1.40009	0.981719	0.181997	3.80857	0.98466	0.981349	0.0582695	11.8955	2.70233	0.931381	0.0796255	8.70509	2.01522	0.945149	0.0646036	10.7292	1.9772	0.950795	0.0853196	8.12413	1.54051	0.967499	0.100207	6.91717	1.47832	0.958542	0.0679903	10.1948	2.30733	0.927648	2.85577	0.632713	0.716578	-0.0655877	0.325495	0.364788	0.567704	0.466246
YBR146W	0.0585191	11.8448	1.10094	0.985955	0.0897068	7.72681	1.39715	0.970356	0.0559989	12.3779	2.04263	0.960165	0.0565453	12.2583	1.44984	0.977447	0.0450485	15.3867	2.83594	0.947177	0.0671427	10.3235	0.784768	0.991755	0.0633986	10.9332	1.4558	0.974087	0.0686556	10.096	1.07571	0.984755	3.31728	0.275034	0.312409	0.133358	0.222884	0.248901	0.626328	0.437614
YBR149W	0.031647	21.9025	3.53843	0.942527	0.0479171	14.4655	2.27375	0.960122	0.0313326	22.1223	6.03132	0.889714	0.0391087	17.7236	3.23381	0.942808	0.0348584	19.8847	2.75324	0.960233	0.0414057	16.7404	3.15794	0.942088	0.0408778	16.9566	2.59354	0.957938	0.0349492	19.833	4.11516	0.928576	4.09431	0.189401	0.373117	-0.0105376	0.18129	0.358713	0.219274	0.288994
YBR151W	0.0499037	13.8897	4.02826	0.879577	0.0634585	10.9228	1.47322	0.97468	0.0376138	18.428	4.06309	0.923395	0.0523933	13.2297	1.49378	0.975711	0.0407034	17.0292	4.45908	0.902204	0.0438931	15.7917	4.44655	0.89062	0.0450609	15.3825	2.57811	0.953682	0.0521336	13.2956	1.75177	0.970425	3.72224	0.217288	0.481589	0.220975	0.351282	0.0737036	0.367701	0.220702
YBR153W	0.0752873	9.2067	1.83124	0.957998	0.123741	5.6016	1.46297	0.958561	0.0607198	11.4155	1.24838	0.98206	0.0664943	10.4242	2.67908	0.922967	0.0771	8.99024	1.00613	0.984344	0.086027	8.05733	1.04219	0.981836	0.0743127	9.32744	1.75613	0.954664	0.0811097	8.5458	1.47771	0.968138	2.9933	0.373796	0.519619	0.228177	0.373898	0.209379	0.175055	0.192217
YBR154C	0.0576546	12.0224	3.20294	0.902517	0.0855413	8.10308	0.666298	0.992805	0.0477593	14.5133	1.45014	0.980831	0.0525839	13.1817	1.69226	0.973693	0.0533292	12.9975	1.53795	0.974451	0.0711244	9.74556	1.46455	0.967465	0.0480237	14.4334	1.71231	0.972266	0.0525253	13.1964	2.35592	0.952555	3.43644	0.346397	0.422867	0.414903	0.418885	0.151213	0.263723	0.207468
YBR156C	0.0796005	8.70782	2.8471	0.901788	0.132871	5.2167	1.3849	0.963315	0.0524636	13.212	2.95809	0.911869	0.0608733	11.3867	2.16833	0.940735	0.0665545	10.4147	1.40657	0.974421	0.0851426	8.14101	2.10329	0.934627	0.066462	10.4292	2.73874	0.900688	0.0735682	9.42183	2.05862	0.939775	3.03841	0.479694	0.685364	0.344151	0.514758	0.0839031	0.342146	0.213024
YBR158W	0.0886645	7.81764	1.79724	0.949974	0.122515	5.65765	1.18377	0.972599	0.060195	11.515	0.979228	0.988819	0.0823426	8.41784	1.45933	0.966637	0.0662858	10.457	0.863462	0.989259	0.095621	7.2489	1.25902	0.972792	0.0649297	10.6753	0.982568	0.987777	0.0733397	9.45119	1.32027	0.975159	2.91798	0.319557	0.607469	0.498232	0.552851	0.0487554	0.468413	0.258584
YBR160W	0.0705088	9.83065	1.69991	0.962274	0.113587	6.10235	1.08001	0.979753	0.0592028	11.708	1.51528	0.975311	0.0636923	10.8827	1.33409	0.978571	0.0553763	12.517	1.91071	0.965064	0.072892	9.50923	0.728374	0.991995	0.0647895	10.6984	1.18026	0.98242	0.0623427	11.1183	1.47015	0.97483	3.19438	0.402588	0.355042	0.224946	0.289994	0.102903	0.451437	0.27717
YBR161W	0.143879	4.81759	2.40294	0.901416	0.0862298	8.03837	2.20652	0.925206	0.0518043	13.3801	2.06489	0.95735	0.0644259	10.7588	2.89772	0.92235	0.0890979	7.77961	2.9882	0.870323	0.107929	6.42223	2.67454	0.930105	0.0516135	13.4296	2.23165	0.961801	0.0592957	11.6897	2.05284	0.96033	3.16615	0.396724	0.575872	0.581194	0.578533	-0.897837	-0.206449	-0.552143
YBR162C	0.0302281	22.9306	3.86936	0.931134	0.039612	17.4984	1.81143	0.977248	0.016865	41.0997	5.23457	0.953044	0.0276897	25.0327	4.84534	0.929403	0.0306502	22.6147	3.56149	0.949051	0.0373007	18.5827	1.90844	0.975709	0.0193391	35.8417	3.79792	0.962776	0.0276582	25.0612	4.16485	0.943108	4.40954	0.27597	0.951516	0.754025	0.852771	0.109659	0.0896514	0.0996554
YBR162W-A	0.0457384	15.1546	1.09954	0.987888	0.0496573	13.9586	1.58561	0.977073	0.032414	21.3842	3.07413	0.955994	0.0342304	20.2495	3.28781	0.94891	0.035998	19.2552	1.05398	0.991868	0.0402481	17.2219	2.57115	0.959359	0.0392344	17.6668	2.05719	0.969309	0.0360484	19.2282	2.59825	0.962607	4.12855	0.237853	0.289919	0.0144147	0.152167	-0.206872	0.138619	-0.0341263
YBR164C	0.048727	14.2251	1.82808	0.969909	0.0629029	11.0193	1.4054	0.976562	0.0409695	16.9186	0.808085	0.994644	0.0358409	19.3396	4.8226	0.905607	0.0475883	14.5655	1.58635	0.97679	0.0465873	14.8784	1.1292	0.988657	0.0446791	15.5139	1.11375	0.989004	0.0431073	16.0796	2.76852	0.951224	3.90944	0.337894	0.1711	0.0460497	0.108575	-0.0790709	-0.0449563	-0.0620136
YBR165W	0.0755099	9.17955	1.52934	0.972643	0.112231	6.17605	1.39472	0.958935	0.0583638	11.8763	2.07057	0.956381	0.0864855	8.01461	2.39859	0.920597	0.0575498	12.0443	2.75227	0.933556	0.0989518	7.0049	1.28723	0.971128	0.0820282	8.45011	1.38394	0.971597	0.115714	5.99018	2.18452	0.919794	2.75507	0.191795	0.814946	0.3239	0.569423	0.443353	0.83521	0.639282
YBR167C	0.059501	11.6493	2.87041	0.911993	0.114361	6.06104	0.886049	0.98499	0.0421216	16.4559	2.73564	0.951523	0.0492092	14.0857	3.02473	0.922146	0.0461318	15.0254	2.79387	0.93636	0.0594225	11.6647	0.872574	0.99093	0.0555163	12.4855	1.12888	0.985385	0.0644827	10.7494	1.17877	0.98159	3.3465	0.524049	0.694032	0.295682	0.494857	0.19568	0.56283	0.379255
YBR169C	0.0591084	11.7267	0.83849	0.99251	0.0783622	8.84543	0.980947	0.984513	0.0481729	14.3887	0.948471	0.99098	0.0550357	12.5945	2.81278	0.933962	0.0489088	14.1722	2.92548	0.937385	0.0666952	10.3928	1.33147	0.976627	0.0507939	13.6463	1.35136	0.982899	0.0574588	12.0634	2.51231	0.939211	3.44243	0.231176	0.404438	0.328005	0.366222	0.109295	0.382565	0.24593
YBR170C	0.0598772	11.5761	1.84106	0.964427	0.0925525	7.48923	0.70641	0.991486	0.0423291	16.3752	2.89543	0.948665	0.0624701	11.0957	1.2089	0.982742	0.0565368	12.2601	0.991598	0.988709	0.0623927	11.1094	2.81246	0.925493	0.0584871	11.8513	1.33366	0.977017	0.0656364	10.5604	1.86694	0.959962	3.31276	0.274087	0.720678	0.254208	0.487443	0.22032	0.303139	0.261729
YBR171W	0.0568325	12.1963	1.9621	0.958584	0.075621	9.16606	0.674914	0.992839	0.0504188	13.7478	1.34373	0.982974	0.0448651	15.4496	2.65545	0.952314	0.0554255	12.5059	0.860887	0.991692	0.058756	11.797	1.03546	0.987314	0.0525411	13.1925	1.3216	0.982382	0.0481564	14.3937	2.5389	0.951966	3.63838	0.337633	0.14275	0.0832637	0.113007	-0.0300045	0.00616206	-0.0119212
YBR172C	0.0757747	9.14748	1.76692	0.961709	0.134429	5.15622	2.31616	0.898392	0.0612796	11.3112	1.27861	0.980718	0.0835699	8.29422	1.44495	0.966725	0.0812731	8.52862	1.69368	0.955921	0.103915	6.67034	0.898621	0.984649	0.0665437	10.4164	1.37901	0.975638	0.084576	8.19555	1.72702	0.955885	2.79776	0.321789	0.701928	0.583032	0.64248	0.395619	0.294557	0.345088
YBR173C	0.053402	12.9798	1.28237	0.981634	0.0725963	9.54797	1.30668	0.976348	0.0460275	15.0594	1.83102	0.971368	0.0554745	12.4949	0.971437	0.989553	0.0462628	14.9828	1.11956	0.988617	0.0546122	12.6922	1.33407	0.981172	0.0499556	13.8753	2.96204	0.936038	0.050745	13.6594	1.73082	0.972332	3.58404	0.226278	0.328556	0.210406	0.269481	0.114159	0.321199	0.217679
YBR175W	0.0451668	15.3464	5.11574	0.831943	0.08236	8.41607	0.940852	0.985594	0.0434946	15.9364	2.34937	0.961413	0.06296	11.0093	1.32274	0.97758	0.0607867	11.4029	2.67961	0.910597	0.0783056	8.85182	1.01288	0.983086	0.0390388	17.7553	5.04873	0.890037	0.0448505	15.4546	2.08866	0.965252	3.40744	0.398866	0.586818	0.742745	0.664781	0.532392	0.103898	0.318145
YBR177C	0.03873	17.8969	5.13778	0.839335	0.0646885	10.7152	1.61077	0.969067	0.0463478	14.9553	1.85116	0.972745	0.0553866	12.5147	0.94652	0.990154	0.0500054	13.8615	1.39433	0.979749	0.0552121	12.5543	1.51572	0.976939	0.0554187	12.5075	0.910248	0.990402	0.0535137	12.9527	2.15851	0.959134	3.60311	0.123071	0.299484	0.041613	0.170549	0.558533	0.189902	0.374217
YBR179C	0.0787149	8.8058	1.92401	0.950887	0.101176	6.85091	1.44048	0.959765	0.0462674	14.9813	2.88161	0.941813	0.0686526	10.0964	2.707	0.920738	0.06275	11.0462	1.73224	0.964067	0.0968046	7.16027	3.20665	0.831726	0.0593527	11.6784	2.56787	0.931801	0.0829043	8.36081	2.66882	0.890599	3.00393	0.253228	0.90116	0.541843	0.721502	0.134521	0.461541	0.298031
YBR185C	0.0666983	10.3923	2.95588	0.921192	0.105472	6.57186	1.29027	0.965809	0.051814	13.3776	2.91442	0.945422	0.0837885	8.27258	2.10645	0.945982	0.0500695	13.8437	2.82696	0.939284	0.0934077	7.42066	1.86235	0.946074	0.0767569	9.03042	3.5858	0.866747	0.125344	5.52994	2.80567	0.928063	2.78086	0.249203	0.960885	0.393931	0.677408	0.596578	1.01029	0.803436
YBR187W	0.0475379	14.5809	1.44466	0.980377	0.0664839	10.4258	0.711125	0.99298	0.0346633	19.9966	3.50263	0.942693	0.0433602	15.9858	2.25262	0.962984	0.0380012	18.2401	2.86161	0.949487	0.0500626	13.8456	1.83048	0.970188	0.0452816	15.3075	1.19615	0.987152	0.0436255	15.8886	2.52511	0.957551	3.79052	0.288633	0.531163	0.145647	0.338405	0.0754935	0.398524	0.237009
YBR188C	0.061328	11.3023	0.988751	0.98778	0.100258	6.91361	1.39252	0.96293	0.0317289	21.8459	3.86426	0.937747	0.0548229	12.6434	3.5066	0.906969	0.0560146	12.3744	1.86819	0.963413	0.0556151	12.4633	2.81775	0.933128	0.0468124	14.8069	1.70291	0.974485	0.0577192	12.0089	2.24361	0.951161	3.41885	0.420772	1.03044	0.469349	0.749896	0.0796931	0.210436	0.145065
YBR189W	0.0214303	32.3443	8.32444	0.822854	0.0325263	21.3103	1.64847	0.983982	0.030905	22.4283	2.77466	0.966131	0.0217588	31.856	4.70695	0.949227	0.0223065	31.0737	3.74585	0.963306	0.0291818	23.7527	2.1643	0.977979	0.0338977	20.4482	1.55282	0.985721	0.025605	27.0707	3.24164	0.964251	4.68391	0.25002	-0.196664	-0.33001	-0.263337	0.331527	0.273709	0.302618
YBR192W	0.0529074	13.1011	4.49779	0.869793	0.132537	5.22983	1.34878	0.964059	0.057861	11.9795	1.86855	0.961312	0.103742	6.68143	1.56572	0.955152	0.0610873	11.3468	2.63152	0.930122	0.0584401	11.8608	2.163	0.953639	0.0445174	15.5702	4.53927	0.880096	0.088825	7.80352	1.52189	0.968462	2.91479	0.496184	0.667703	1.04592	0.856814	0.796825	0.589423	0.693124
YBR193C	0.0699595	9.90783	2.35645	0.934066	0.079615	8.70624	1.41369	0.968025	0.0476216	14.5553	1.35123	0.982594	0.0657135	10.548	1.71021	0.961259	0.0600778	11.5375	2.16408	0.946878	0.0754682	9.18462	1.31196	0.974053	0.0565279	12.262	1.55225	0.972127	0.0538228	12.8783	3.51889	0.905462	3.35176	0.25203	0.511712	0.264366	0.388039	-0.043192	0.176498	0.066653
YBR194W	0.056554	12.2564	3.8883	0.876127	0.0710016	9.76242	2.40927	0.929952	0.0474309	14.6138	2.8055	0.943352	0.0414573	16.7195	4.37081	0.899995	0.0477392	14.5194	4.50749	0.879732	0.0514763	13.4654	3.5833	0.909482	0.0621009	11.1616	1.48696	0.974898	0.0514268	13.4783	2.99653	0.930514	3.71361	0.319958	0.155649	-0.233137	-0.0387438	-0.0981512	0.146301	0.0240749
YBR195C	0.0619452	11.1897	4.04791	0.86307	0.108346	6.39756	1.21312	0.974543	0.0534392	12.9708	1.12912	0.98929	0.106042	6.53656	1.63094	0.950971	0.0611931	11.3272	1.67134	0.966842	0.0790776	8.7654	1.30525	0.974729	0.0870149	7.96585	1.78039	0.95958	0.0703044	9.85923	1.54372	0.964879	2.95484	0.310404	0.742355	0.0389904	0.390673	0.529261	0.546883	0.538072
YBR197C	0.0621982	11.1442	2.33205	0.940659	0.0934473	7.41752	1.5379	0.958899	0.0297822	23.2739	5.52882	0.901186	0.0831161	8.3395	2.99875	0.862867	0.0755966	9.16902	2.0793	0.941321	0.0658341	10.5287	2.78768	0.8986	0.0358286	19.3462	3.14086	0.94285	0.0464428	14.9248	6.20672	0.808852	3.3117	0.444684	1.22894	0.962282	1.09561	0.16652	-0.114929	0.0257955
YBR198C	0.0675712	10.258	2.70523	0.908204	0.0925084	7.4928	1.96578	0.940409	0.0394194	17.5839	3.96904	0.912628	0.051233	13.5293	3.24771	0.918787	0.0602156	11.5111	1.7477	0.962753	0.0722288	9.59655	1.78626	0.957839	0.0471941	14.6872	1.58703	0.973618	0.0589142	11.7654	2.93702	0.889398	3.37063	0.370871	0.765554	0.505854	0.635704	-0.0119463	0.154325	0.0711895
YBR199W	0.0571066	12.1378	1.57099	0.972124	0.0782578	8.85723	0.760472	0.990954	0.0429679	16.1317	3.14191	0.939557	0.0583553	11.8781	1.01444	0.9881	0.0602343	11.5075	1.41396	0.977723	0.0661858	10.4727	1.09493	0.983706	0.0538799	12.8647	1.79437	0.970065	0.054552	12.7062	1.62683	0.974293	3.44328	0.228934	0.568554	0.242066	0.40531	0.158155	0.0812283	0.119691
YBR200W	0.0720311	9.62289	2.27362	0.954313	0.109845	6.31023	1.09078	0.977009	0.048662	14.2441	2.19904	0.961601	0.0582103	11.9076	1.65497	0.97125	0.0425316	16.2972	4.82917	0.875643	0.0698559	9.92254	1.31535	0.976644	0.0429376	16.1431	3.24146	0.933447	0.0722358	9.59562	1.00878	0.985786	3.20115	0.387289	0.631147	0.811701	0.721424	0.0653215	0.825405	0.445363
YBR201W	0.0699499	9.9092	4.02087	0.843137	0.109518	6.32906	1.11232	0.971259	0.0520073	13.3279	2.60367	0.943861	0.0431801	16.0525	4.85803	0.869174	0.04073	17.0181	4.11552	0.899148	0.0628174	11.0343	1.41912	0.981489	0.0564871	12.2709	2.77216	0.932219	0.0665039	10.4227	1.35309	0.975717	3.37807	0.551617	0.358304	0.239095	0.2987	-0.0693044	0.710927	0.320811
YBR202W	0.0655265	10.5781	1.59402	0.968333	0.115331	6.01008	1.4242	0.959101	0.0515461	13.4471	0.966829	0.9906	0.0729671	9.49945	1.1255	0.981386	0.0446229	15.5334	3.24767	0.93491	0.0892252	7.76851	1.1326	0.979366	0.0646829	10.7161	1.36238	0.976294	0.0618482	11.2072	2.07828	0.951523	3.06981	0.387524	0.67942	0.351899	0.51566	0.333206	0.887499	0.610352
YBR207W	0.0734	9.44342	1.85768	0.951466	0.109726	6.31708	0.573217	0.993114	0.0604913	11.4586	1.1569	0.983678	0.0704665	9.83655	3.24703	0.894051	0.05243	13.2204	2.45939	0.949932	0.0795377	8.7147	1.47999	0.968461	0.0694827	9.97583	1.00512	0.985446	0.0806139	8.59836	1.40651	0.969892	3.04623	0.272348	0.472133	0.272206	0.372169	0.193079	0.678466	0.435773
YBR210W	0.0743425	9.3237	2.6974	0.907498	0.080784	8.58025	0.931428	0.98548	0.0296309	23.3927	8.55148	0.820113	0.0732918	9.45736	3.54156	0.962661	0.0445749	15.5502	20.6283	0.82197	0.0575518	12.0439	7.97585	0.954355	0.0325411	21.3007	6.35046	0.869742	0.0673378	10.2936	2.12122	0.958311	3.32409	0.207356	1.2239	1.08874	1.15632	-0.103188	0.634766	0.265789
YBR212W	0.0713728	9.71165	1.57138	0.966903	0.0892363	7.76755	0.805305	0.98928	0.0469341	14.7685	2.28112	0.960575	0.0664755	10.4271	1.33125	0.977881	0.0476069	14.5598	3.60299	0.917779	0.0821277	8.43987	0.819807	0.989047	0.0587043	11.8074	1.40741	0.978526	0.0705546	9.82426	0.854721	0.989718	3.17832	0.195385	0.70613	0.383299	0.544715	0.101392	0.685595	0.393494
YBR213W	0.0636185	10.8954	3.00588	0.911382	0.0785864	8.82019	2.79181	0.900515	0.0590663	11.7351	2.62994	0.969714	0.0971033	7.13825	1.06273	0.981703	0.111148	6.23626	2.89865	0.930489	0.0405643	17.0876	9.57161	0.857035	0.0868662	7.97948	1.31847	0.99338	0.0825833	8.39331	4.2423	0.865414	3.28512	0.555349	0.26763	-0.28883	-0.0105999	0.160519	-0.644444	-0.241962
YBR216C	0.0584975	11.8492	4.34442	0.865034	0.0849414	8.1603	1.81385	0.952038	0.050455	13.7379	1.86696	0.968783	0.0726951	9.53499	3.28997	0.885111	0.0592057	11.7074	2.86231	0.918804	0.0650869	10.6496	1.75219	0.964645	0.0571327	12.1322	3.11715	0.894105	0.0659367	10.5123	1.83305	0.959593	3.27215	0.17727	0.507947	0.328626	0.418287	0.294569	0.277209	0.285889
YBR220C	0.0612101	11.3241	3.81105	0.884646	0.0796628	8.70101	1.62884	0.960876	0.0363137	19.0878	3.45709	0.941691	0.0509418	13.6067	2.86346	0.93153	0.0519527	13.3419	4.23426	0.881494	0.0452167	15.3294	3.3104	0.92426	0.0447965	15.4732	2.41808	0.958439	0.0491007	14.1168	2.19061	0.960805	3.66125	0.367155	0.593326	0.290453	0.44189	-0.15993	0.07664	-0.041645
YBR221C	0.0301416	22.9963	2.90873	0.961011	0.0347199	19.964	3.8367	0.932777	0.0215883	32.1075	8.28479	0.887281	0.0231942	29.8845	5.83426	0.921228	0.0332157	20.8681	1.96301	0.977378	0.0365565	18.961	1.86881	0.977317	0.0288311	24.0416	4.40515	0.932774	0.0268963	25.7711	3.96806	0.943573	4.53833	0.309892	0.466515	0.0491382	0.257826	-0.0149928	-0.155099	-0.0850458
YBR222C	0.0436282	15.8876	2.91169	0.92286	0.0761774	9.09912	1.72111	0.960844	0.0434385	15.957	2.73188	0.950757	0.0537347	12.8994	2.18531	0.95533	0.0498875	13.8942	2.04589	0.963803	0.0492445	14.0756	2.69555	0.93897	0.0500514	13.8487	2.32205	0.954633	0.0527722	13.1347	1.1488	0.986243	3.60135	0.282344	0.394765	0.190328	0.292546	0.388479	0.19506	0.291769
YBR227C	0.0786927	8.80828	2.2727	0.925695	0.109292	6.34217	0.758877	0.98793	0.0497668	13.9279	1.72119	0.973339	0.0775087	8.94283	1.31856	0.973406	0.0587178	11.8047	3.11562	0.892825	0.0740118	9.36536	1.38016	0.972411	0.0757599	9.14926	1.91272	0.947754	0.0435633	15.9112	6.05223	0.835175	3.26125	0.547952	0.538652	-0.0675986	0.235527	-0.122394	0.300038	0.0888219
YBR228W	0.0767692	9.02897	1.70259	0.966486	0.09194	7.53912	1.13882	0.977654	0.0420976	16.4652	2.32359	0.963501	0.058601	11.8283	2.09274	0.955498	0.0556264	12.4608	2.59639	0.936653	0.0592235	11.7039	2.77578	0.929414	0.0547287	12.6652	0.987773	0.989269	0.0547378	12.663	1.55836	0.971751	3.42251	0.342464	0.618844	0.240284	0.429564	-0.247947	0.216812	-0.0155672
YBR229C	0.059194	11.7098	2.5874	0.938059	0.0593116	11.6865	1.70271	0.968361	0.034793	19.922	3.26054	0.944075	0.0413978	16.7436	3.5355	0.931435	0.0532133	13.0258	3.87138	0.856113	0.0562588	12.3207	1.71882	0.968688	0.0346684	19.9936	5.20634	0.899984	0.0501554	13.82	2.93472	0.906902	3.756	0.22974	0.560291	0.565466	0.562879	-0.206363	-0.0526981	-0.129531
YBR230C	0.0386786	17.9207	4.7124	0.868431	0.0659096	10.5166	1.35149	0.977274	0.0493604	14.0426	2.16086	0.961286	0.0466927	14.8449	3.20443	0.932072	0.0408617	16.9632	1.89466	0.974479	0.0657884	10.536	1.05982	0.983994	0.052705	13.1515	2.16352	0.958697	0.0490036	14.1448	2.84148	0.941213	3.62649	0.267745	0.185249	0.0906633	0.137956	0.537068	0.457853	0.497461
YBR230W-A	0.0477123	14.5276	4.09865	0.856677	0.0324182	21.3815	6.67411	0.857202	0.026743	25.9188	3.94093	0.944316	0.0251868	27.5203	9.91609	0.827372	0.0313548	22.1066	6.18432	0.863832	0.053688	12.9107	1.97198	0.95493	0.0223825	30.9682	10.0481	0.841406	0.032501	21.3269	5.51363	0.892609	4.32645	0.457734	0.369475	0.626265	0.49787	-0.465723	0.139951	-0.162886
YBR233W	0.0912816	7.59351	1.35825	0.968555	0.111022	6.24331	0.769324	0.987677	0.0360334	19.2362	4.20849	0.9231	0.0692484	10.0096	1.40444	0.973231	0.062648	11.0642	3.12255	0.907537	0.102548	6.75924	1.87913	0.940271	0.0437063	15.8592	3.30086	0.91701	0.0616866	11.2366	2.18244	0.941541	3.05315	0.416539	1.2126	0.934097	1.07335	-0.128387	0.414669	0.143141
YBR233W-A	0.0622551	11.134	2.65798	0.929025	0.0615302	11.2652	1.61012	0.969284	0.0428936	16.1597	2.69418	0.951562	0.0696453	9.95254	1.36694	0.976154	0.0505866	13.7022	3.39974	0.904573	0.047573	14.5702	4.68504	0.879793	0.0396647	17.4752	4.99979	0.882314	0.0584997	11.8487	2.30005	0.948916	3.56012	0.229065	0.454211	0.567118	0.510664	-0.0832195	0.216217	0.0664987
YBR234C	0.0371755	18.6453	3.51177	0.939416	0.0551503	12.5683	2.00251	0.956385	0.0346099	20.0274	4.95182	0.907208	0.037948	18.2657	3.80304	0.929782	0.0361871	19.1545	4.19774	0.923729	0.0524598	13.2129	1.51023	0.976724	0.0433208	16.0003	2.41412	0.958155	0.0388009	17.8642	2.93996	0.951406	3.93142	0.283145	0.392489	0.0686146	0.230552	0.289322	0.328199	0.30876
YBR235W	0.0447165	15.5009	5.39674	0.856323	0.0958067	7.23485	1.62606	0.956016	0.0396256	17.4924	2.68116	0.955046	0.0500646	13.845	2.7611	0.93731	0.0438075	15.8226	4.00609	0.897371	0.0706254	9.81441	1.28432	0.97637	0.0416106	16.6579	3.06893	0.941901	0.0466588	14.8557	2.07841	0.965411	3.45853	0.479762	0.67013	0.599611	0.634871	0.495756	0.525387	0.510571
YBR236C	0.0609647	11.3696	3.18362	0.879288	0.0736496	9.41141	1.4269	0.970984	0.0388399	17.8462	3.57438	0.933906	0.0550715	12.5863	1.51586	0.974297	0.046029	15.0589	2.70309	0.947881	0.064906	10.6792	2.22966	0.939653	0.0575678	12.0405	1.58476	0.973401	0.0538626	12.8688	1.50826	0.974016	3.49768	0.212619	0.659864	0.0921447	0.376005	0.00943121	0.414864	0.212148
YBR237W	0.0845657	8.19655	3.04774	0.893376	0.0953405	7.27023	2.50549	0.904277	0.0491929	14.0904	1.7273	0.973781	0.08093	8.56478	1.33541	0.972487	0.0761317	9.10458	2.98742	0.875539	0.0726354	9.54283	1.57243	0.965254	0.0615573	11.2602	1.82978	0.959884	0.0736063	9.41695	2.33338	0.924004	3.11252	0.180886	0.704116	0.380637	0.542377	-0.077507	0.0740687	-0.00171911
YBR241C	0.0357154	19.4075	4.56891	0.900584	0.0513097	13.5091	4.66415	0.869522	0.039486	17.5542	5.79594	0.867352	0.0517261	13.4003	3.11511	0.913941	0.0485701	14.2711	2.5415	0.940577	0.0465693	14.8842	4.04828	0.895274	0.0447519	15.4887	3.97173	0.902905	0.0434508	15.9524	5.78273	0.855194	3.84787	0.12022	0.28588	0.105272	0.195576	0.430676	-0.0128452	0.208915
YBR242W	0.0609443	11.3735	3.65209	0.875272	0.0800028	8.66404	1.83325	0.952634	0.0484567	14.3045	1.54897	0.977661	0.0517903	13.3837	2.83689	0.933965	0.0638721	10.8521	2.85518	0.900414	0.0595427	11.6412	2.78152	0.929268	0.045735	15.1557	2.24689	0.958458	0.0650011	10.6636	1.02203	0.986714	3.45331	0.262818	0.385083	0.468482	0.426783	0.0542886	-0.013405	0.0204418
YBR243C	0.0528445	13.1167	2.42191	0.948866	0.0671266	10.326	1.98256	0.9548	0.0433047	16.0063	1.63812	0.979387	0.0504498	13.7393	2.21265	0.95735	0.0384101	18.046	5.61215	0.876655	0.0547891	12.6512	1.13159	0.986195	0.0429916	16.1229	2.97478	0.942772	0.0519104	13.3528	1.71456	0.973149	3.63718	0.185985	0.363388	0.373857	0.368623	0.0761585	0.536428	0.306293
YBR244W	0.0528754	13.1091	2.09773	0.950295	0.0551009	12.5796	2.04028	0.954764	0.0366498	18.9127	2.74505	0.958355	0.0461305	15.0258	2.5174	0.946128	0.0307797	22.5196	4.09219	0.938072	0.0620562	11.1697	1.74375	0.960049	0.0369853	18.7412	5.1282	0.889013	0.0449038	15.4363	2.17574	0.963053	3.74804	0.220739	0.493247	0.480101	0.486674	-0.0355457	0.745074	0.354764
YBR245C	0.0581794	11.914	2.04609	0.95924	0.0672255	10.3108	1.8376	0.959639	0.0455686	15.2111	1.33172	0.98489	0.0541004	12.8122	2.92942	0.9324	0.0439	15.7892	1.57307	0.979809	0.0644709	10.7513	1.01685	0.98719	0.0482575	14.3635	1.38274	0.980905	0.0553288	12.5278	2.01858	0.962023	3.52976	0.156666	0.397291	0.314579	0.355935	0.0448238	0.45111	0.247967
YBR246W	0.0838738	8.26417	2.39448	0.927251	0.0673571	10.2906	1.42737	0.974048	0.0363011	19.0944	3.83621	0.930644	0.0488919	14.1771	2.7702	0.940919	0.0503084	13.778	2.43833	0.946987	0.067433	10.2791	1.37779	0.97384	0.0518403	13.3708	1.29989	0.981969	0.0664325	10.4339	0.82134	0.990279	3.4834	0.228275	0.771678	0.257618	0.514648	-0.436528	0.300892	-0.0678181
YBR247C	0.0637949	10.8652	1.17512	0.982369	0.0842764	8.22468	0.408683	0.997477	0.051356	13.4969	1.48156	0.979603	0.061112	11.3423	1.57025	0.972426	0.0568781	12.1865	1.64831	0.96978	0.0591495	11.7186	1.31359	0.981098	0.0753056	9.20446	1.41751	0.972051	0.0637807	10.8677	1.49165	0.974093	3.38407	0.23369	0.370485	-0.18174	0.0943728	0.0575755	0.223145	0.14036
YBR248C	0.0639364	10.8412	1.26913	0.978018	0.0851538	8.13994	1.06635	0.982676	0.0516776	13.4129	0.805418	0.99316	0.0586176	11.8249	1.30276	0.981331	0.0518341	13.3724	1.18842	0.985684	0.060315	11.4921	1.18793	0.983836	0.0525326	13.1946	1.31115	0.982652	0.057741	12.0044	1.04587	0.987695	3.42421	0.267404	0.32134	0.297668	0.309504	0.014242	0.31698	0.165611
YBR249C	0.0437817	15.8319	1.37163	0.983075	0.0530362	13.0693	0.858379	0.99217	0.0353329	19.6176	2.0939	0.975086	0.0366029	18.937	3.58407	0.939357	0.0373387	18.5638	2.19361	0.971345	0.0463506	14.9544	1.04169	0.990149	0.0405391	17.0982	1.1964	0.988787	0.0399084	17.3684	2.25609	0.968073	3.99304	0.23639	0.30104	0.10274	0.20189	-0.00827545	0.221381	0.106553
YBR251W	0.0792591	8.74533	1.89542	0.94378	0.110286	6.28502	1.26703	0.970935	0.0594523	11.6589	3.60449	0.895742	0.0712288	9.73128	0.89882	0.988673	0.0611339	11.3382	1.30493	0.979555	0.0769243	9.01077	1.76757	0.957382	0.0759006	9.1323	1.87792	0.950951	0.0668712	10.3654	1.12245	0.983744	3.11998	0.322792	0.42338	0.0710022	0.247191	0.00853728	0.383141	0.195839
YBR252W	0.0401414	17.2676	2.5173	0.958003	0.0591425	11.72	0.833639	0.991918	0.0391608	17.7	2.62734	0.958693	0.0460443	15.0539	2.31535	0.959808	0.0360624	19.2208	3.38046	0.940544	0.0455979	15.2013	2.20867	0.963295	0.0491759	14.0953	1.1637	0.987394	0.0436634	15.8748	2.09034	0.968606	3.84444	0.198507	0.301242	-0.0272978	0.136972	0.26556	0.420156	0.342858
YBR253W	0.0660768	10.49	2.04518	0.95182	0.069878	9.91939	0.921825	0.987892	0.0280428	24.7174	4.83649	0.928704	0.0384289	18.0371	5.10061	0.891176	0.04585	15.1177	3.04207	0.928012	0.0520779	13.3098	1.498	0.975053	0.0338616	20.47	3.93407	0.924292	0.0427257	16.2232	3.47686	0.929159	3.80939	0.379143	0.818068	0.546053	0.682061	-0.418443	0.108778	-0.154832
YBR255C-A	0.0576058	12.0326	3.36262	0.901413	0.0822969	8.42252	1.01066	0.98369	0.0501417	13.8238	3.05661	0.922264	0.0642362	10.7906	1.41884	0.97529	0.0633	10.9502	1.8647	0.958703	0.0593432	11.6803	1.3633	0.978752	0.0631004	10.9848	2.15808	0.935904	0.0586749	11.8133	1.76728	0.962938	3.40358	0.227112	0.385501	0.0538637	0.219683	0.185298	0.0493077	0.117303
YBR256C	0.0480659	14.4208	2.10104	0.963836	0.0594052	11.6681	1.44986	0.976757	0.0363394	19.0742	3.01159	0.95031	0.0403032	17.1983	1.64266	0.980792	0.0410266	16.8951	1.82612	0.973076	0.0523719	13.2351	1.28235	0.983215	0.0496393	13.9637	1.73765	0.97302	0.0376924	18.3896	1.97328	0.974423	3.89395	0.310157	0.359602	-0.0903454	0.134628	-0.043877	0.184578	0.0703503
YBR260C	0.0639844	10.8331	1.88771	0.958606	0.0813456	8.52101	2.21821	0.935007	0.0464838	14.9116	1.58359	0.97848	0.0574364	12.0681	1.19621	0.983371	0.0538326	12.876	1.60539	0.97386	0.0657494	10.5423	1.61987	0.964159	0.0428443	16.1783	3.1046	0.940533	0.0980623	7.06843	1.8327	0.942915	3.22591	0.339769	0.672447	0.790074	0.731261	0.211457	0.460695	0.336076
YBR261C	0.0427993	16.1953	2.26803	0.961774	0.0618451	11.2078	1.27918	0.980418	0.037408	18.5294	1.73022	0.980641	0.0402565	17.2183	2.08668	0.970893	0.0358729	19.3223	3.32819	0.946213	0.0381645	18.1621	4.52698	0.909481	0.0415799	16.6702	1.81884	0.976235	0.0372937	18.5862	3.64556	0.935598	3.99783	0.344046	0.213914	0.0613732	0.137644	0.0196749	0.274369	0.147022
YBR263W	0.0288086	24.0605	4.81721	0.928912	0.0373273	18.5694	2.16533	0.967822	0.0226912	30.547	7.00625	0.90048	0.0228652	30.3145	6.20829	0.916875	0.0332935	20.8193	5.15327	0.891095	0.0309954	22.3629	2.85605	0.962681	0.0260665	26.5915	5.06711	0.928039	0.0269489	25.7208	2.89587	0.964866	4.57617	0.300327	0.356784	0.15672	0.256752	0.0124198	-0.196322	-0.0919509
YBR264C	0.0585133	11.846	2.26839	0.937235	0.099365	6.97576	1.50766	0.958765	0.0336933	20.5723	6.85636	0.849922	0.0549215	12.6207	1.60941	0.974208	0.0557809	12.4262	1.31315	0.981211	0.0704115	9.84424	1.85966	0.951053	0.0397553	17.4353	1.89878	0.97171	0.0592048	11.7076	1.94478	0.958415	3.32718	0.380723	1.03545	0.796762	0.916105	0.239143	0.308137	0.27364
YBR265W	0.0773595	8.96008	1.91973	0.948942	0.0970765	7.14021	0.720562	0.990014	0.0504748	13.7326	1.81908	0.97117	0.0614568	11.2786	1.85666	0.963187	0.0587387	11.8005	0.878761	0.990894	0.0718004	9.6538	0.882067	0.988414	0.0614514	11.2796	1.19031	0.983424	0.0711413	9.74325	1.09797	0.983479	3.22175	0.27697	0.557782	0.273898	0.41584	-0.0582346	0.339034	0.1404
YBR267W	0.0508399	13.6339	1.1897	0.985284	0.101933	6.80003	1.15587	0.977204	0.0725346	9.55609	1.43629	0.970584	0.0812957	8.52625	1.33749	0.974744	0.0495944	13.9763	1.88764	0.970135	0.0793667	8.73347	0.985786	0.98564	0.0687156	10.0872	2.05704	0.944161	0.0831903	8.33207	1.07765	0.982677	3.01067	0.165753	0.24575	0.323782	0.284766	0.758458	0.794243	0.77635
YBR268W	0.0521113	13.3013	1.482	0.978572	0.0706764	9.80733	1.04746	0.984731	0.0466791	14.8492	1.19714	0.986912	0.0493418	14.0479	1.85632	0.971185	0.0430044	16.1181	0.657896	0.996193	0.0506656	13.6808	1.57886	0.97671	0.051002	13.5906	1.0686	0.988263	0.0575827	12.0374	1.18746	0.981985	3.61742	0.236634	0.274892	0.147117	0.211005	0.116075	0.393187	0.254631
YBR271W	0.0594623	11.6569	1.51139	0.975321	0.0935561	7.40889	0.883685	0.986617	0.0451725	15.3444	1.69319	0.977009	0.0469269	14.7708	3.2743	0.926141	0.0455642	15.2125	2.65672	0.947373	0.0660798	10.4895	1.28962	0.979685	0.0571297	12.1329	1.13835	0.984696	0.0668093	10.375	1.25551	0.977209	3.38496	0.406435	0.554681	0.215886	0.385283	0.158151	0.542224	0.350188
YBR272C	0.0583887	11.8713	3.50064	0.874507	0.0846506	8.18833	1.25972	0.974269	0.0461401	15.0226	1.6046	0.978506	0.0471475	14.7017	5.70765	0.844308	0.0519346	13.3466	2.06726	0.962296	0.0610361	11.3563	2.01742	0.957244	0.0552619	12.543	1.46676	0.977276	0.063517	10.9128	1.2672	0.979843	3.46621	0.345709	0.442854	0.182592	0.312723	0.103187	0.272182	0.187685
YBR273C	0.0723173	9.5848	3.23052	0.888324	0.0793713	8.73298	2.01032	0.938866	0.0423698	16.3595	2.3477	0.963494	0.0502962	13.7813	3.70615	0.908084	0.0528857	13.1065	2.81492	0.937389	0.0714512	9.70099	2.24784	0.933989	0.0559094	12.3977	1.68942	0.970576	0.0567028	12.2242	1.63503	0.970656	3.45023	0.301291	0.581825	0.18177	0.381797	-0.18948	0.261985	0.0362521
YBR278W	0.0642163	10.7939	1.22397	0.982869	0.0805898	8.60093	1.51926	0.966748	0.0391804	17.6912	5.38582	0.870076	0.0557308	12.4374	2.24473	0.953335	0.0471415	14.7035	5.08569	0.861342	0.0603543	11.4846	1.68617	0.968848	0.0537604	12.8933	1.03809	0.98799	0.0608148	11.3977	2.52845	0.938236	3.44335	0.232977	0.701604	0.245195	0.4734	-0.0112027	0.43474	0.211769
YBR279W	0.0695543	9.96555	1.77836	0.960886	0.109014	6.35832	0.732238	0.989559	0.0396259	17.4923	1.83785	0.977426	0.0702427	9.86789	0.981798	0.98649	0.0661824	10.4733	0.901437	0.988907	0.0706615	9.80941	1.1508	0.98211	0.0513263	13.5047	1.04219	0.988273	0.0655218	10.5789	1.46117	0.974391	3.16717	0.336008	0.961478	0.588224	0.774851	0.149783	0.221474	0.185628
YBR281C	0.0489734	14.1535	3.94059	0.947324	0.0916528	7.56275	2.42302	0.902818	0.0510482	13.5783	2.95717	0.954478	0.103041	6.72693	1.07033	0.978502	0.0401906	17.2465	5.24833	0.902288	0.0946833	7.32069	2.56624	0.947682	0.0529895	13.0808	3.4435	0.907323	0.0672409	10.3084	1.59489	0.96617	2.97665	0.268999	0.786582	0.732736	0.759659	0.846443	1.13159	0.989014
YBR283C	0.0563617	12.2982	0.51682	0.996856	0.0591879	11.711	0.998234	0.988579	0.0294722	23.5187	2.45459	0.973729	0.0396619	17.4764	2.8348	0.953304	0.0451556	15.3502	1.69269	0.977786	0.0472789	14.6608	1.58454	0.978619	0.0358408	19.3396	1.82627	0.979126	0.040779	16.9977	2.15634	0.96879	3.90957	0.264395	0.646166	0.363916	0.505041	-0.289196	0.0306154	-0.129291
YBR286W	0.030604	22.6489	3.60821	0.933004	0.0407821	16.9964	2.58046	0.952913	0.0248112	27.9369	5.18833	0.930396	0.0275116	25.1947	5.34693	0.919129	0.0301106	23.02	3.58095	0.948703	0.0412454	16.8054	1.35486	0.985316	0.0318905	21.7352	2.81547	0.963106	0.0294201	23.5604	4.65449	0.927029	4.34284	0.307269	0.461264	0.099125	0.280195	0.158534	0.181981	0.170258
YBR287W	0.0514248	13.4789	3.65443	0.924072	0.0736154	9.41579	1.13733	0.981215	0.0495113	13.9998	1.22456	0.985648	0.0448305	15.4615	3.53531	0.925251	0.0534969	12.9568	2.08486	0.957535	0.0633082	10.9488	1.10115	0.985283	0.0494748	14.0101	2.27636	0.959002	0.0552867	12.5373	3.33091	0.914801	3.57164	0.303804	0.235696	0.236758	0.236227	0.18099	0.123998	0.152494
YBR289W	0.103976	6.66643	2.07682	0.93465	0.120087	5.77206	1.46581	0.954923	0.13507	5.13176	3.46032	0.898006	0.100792	6.87697	1.71653	0.951205	0.0791543	8.75691	1.50741	0.965246	0.0645384	10.7401	2.93038	0.91401	0.0656398	10.5599	2.54863	0.940246	0.0817886	8.47487	1.47707	0.965805	2.95475	0.38673	-0.595293	0.445774	-0.0747594	-0.217831	0.175676	-0.0210776
YBR290W	0.0807746	8.58125	2.22026	0.934925	0.105424	6.57485	1.34214	0.968662	0.0533744	12.9865	1.74694	0.970913	0.0606347	11.4315	1.84891	0.96174	0.0656324	10.5611	1.74296	0.964403	0.0794625	8.72294	1.32629	0.975315	0.0794451	8.72486	1.13706	0.981587	0.0841465	8.23738	2.07619	0.926552	3.09973	0.328055	0.599215	0.0254051	0.31231	0.00146224	0.300956	0.151209
YBR291C	0.0757001	9.15648	1.34405	0.972797	0.0819411	8.45909	1.19983	0.979098	0.0452027	15.3342	1.6524	0.977568	0.064325	10.7757	1.65211	0.96624	0.0652242	10.6271	1.11656	0.983346	0.0611185	11.341	1.17146	0.983662	0.0506801	13.6769	1.56437	0.976648	0.0735682	9.42183	1.97065	0.94411	3.31243	0.191386	0.626255	0.461245	0.54375	-0.117632	0.0972567	-0.0101875
YCL001W	0.0438671	15.8011	3.4203	0.905483	0.0693278	9.99811	1.22183	0.979757	0.0399574	17.3471	2.06607	0.97193	0.0417262	16.6118	1.77356	0.976204	0.0330758	20.9563	4.76622	0.914471	0.0500737	13.8425	1.93805	0.964688	0.0501539	13.8204	1.59174	0.976912	0.0441794	15.6894	2.31256	0.96036	3.78464	0.327628	0.33199	0.00409087	0.16804	0.197315	0.604678	0.400996
YCL002C	0.0570576	12.1482	3.5262	0.887462	0.0641142	10.8111	1.63574	0.967924	0.0386315	17.9426	2.19374	0.968312	0.0512685	13.5199	2.43504	0.948898	0.0440155	15.7478	2.38721	0.9543	0.0674168	10.2815	1.86295	0.949701	0.0387407	17.892	3.36546	0.938116	0.0455716	15.2101	2.83184	0.944305	3.6201	0.267082	0.545213	0.541141	0.543177	-0.0174283	0.356979	0.169775
YCL005W-A	0.0295455	23.4603	4.9484	0.885901	0.0467111	14.839	0.973991	0.990604	0.0305785	22.6678	3.43586	0.951519	0.0320038	21.6583	2.93008	0.960526	0.0305936	22.6566	2.95209	0.956315	0.048126	14.4028	1.00628	0.989251	0.0313308	22.1235	3.79011	0.94112	0.0344299	20.1322	2.88205	0.958003	4.12697	0.300571	0.375605	0.34054	0.358072	0.425182	0.374892	0.400037
YCL008C	0.0444047	15.6098	2.36391	0.951042	0.0711201	9.74615	1.97684	0.94601	0.0396254	17.4925	2.91102	0.950734	0.0498095	13.916	1.95557	0.966585	0.0505116	13.7225	2.70617	0.931904	0.0653052	10.614	3.73649	0.818295	0.0453501	15.2844	1.27461	0.985134	0.0555547	12.4768	2.58891	0.932652	3.53314	0.230596	0.59552	0.400841	0.498181	0.431233	0.245332	0.338283
YCL009C	0.0234253	29.5897	3.80248	0.947593	0.0297688	23.2844	2.44934	0.971931	0.0254866	27.1965	4.91609	0.933396	0.0213344	32.4897	5.30635	0.938007	0.0201725	34.361	6.5798	0.918524	0.0263504	26.305	4.45564	0.936593	0.0311848	22.2271	2.47872	0.97054	0.0225593	30.7256	5.76425	0.927258	4.80546	0.21824	-0.0401066	-0.331212	-0.185659	0.0815656	0.297243	0.189404
YCL011C	0.0386932	17.9139	3.44989	0.915922	0.0715286	9.69049	1.20459	0.979004	0.0407982	16.9896	1.9466	0.974184	0.0421762	16.4346	2.70742	0.953758	0.0396318	17.4897	2.3065	0.966455	0.0664011	10.4388	0.821907	0.990861	0.0479109	14.4674	0.817688	0.993371	0.0507421	13.6602	1.09943	0.988143	3.61775	0.35215	0.468829	0.236981	0.352905	0.545254	0.510678	0.527966
YCL012C	0.0360705	19.2165	8.84098	0.877175	0.0752645	9.20948	1.66308	0.957431	0.0320962	21.5959	4.85845	0.910168	0.0487423	14.2207	2.54616	0.943675	0.0520584	13.3148	2.56809	0.940359	0.0681941	10.1643	1.61193	0.963259	0.0412179	16.8167	1.53509	0.980019	0.0493796	14.0371	3.47332	0.910851	3.54741	0.320784	0.885275	0.524407	0.704841	0.716857	0.187546	0.452201
YCL014W	0.0563851	12.2931	4.53882	0.899374	0.0829524	8.35596	1.66931	0.959172	0.0406563	17.0489	3.60186	0.929423	0.0488129	14.2001	3.0858	0.92447	0.0606797	11.4231	2.10476	0.941517	0.0716007	9.68074	1.62763	0.960097	0.0482787	14.3572	2.41483	0.95086	0.0627158	11.0522	1.62603	0.968459	3.408	0.32479	0.683607	0.435699	0.559653	0.211774	0.105874	0.158824
YCL017C	0.0575848	12.037	1.35294	0.978966	0.0547954	12.6497	1.40094	0.977914	0.027115	25.5632	5.24616	0.91847	0.0406776	17.04	1.56243	0.981852	0.0357974	19.363	2.70588	0.960464	0.0397956	17.4177	2.77122	0.952621	0.03268	21.2101	2.89295	0.95791	0.0383692	18.0652	3.29861	0.941124	4.01238	0.236795	0.663617	0.394301	0.528959	-0.422976	0.262855	-0.0800604
YCL025C	0.0618873	11.2002	2.28615	0.944408	0.0939213	7.38008	2.29012	0.917636	0.0460673	15.0464	3.30591	0.926612	0.106017	6.53807	1.42661	0.961193	0.0605063	11.4558	1.88548	0.96073	0.0759517	9.12616	1.19789	0.979181	0.0549335	12.6179	3.33344	0.890072	0.0940697	7.36845	1.78347	0.947757	2.91597	0.200194	0.995379	0.741438	0.868408	0.56948	0.602037	0.585759
YCL026C-B	0.040478	17.1241	5.28676	0.82982	0.0490075	14.1437	2.05236	0.961052	0.0466863	14.8469	3.33751	0.911461	0.027814	24.9208	10.0624	0.80406	0.0365107	18.9848	3.04245	0.936266	0.0561567	12.3431	2.45011	0.931021	0.0505138	13.7219	2.8611	0.922456	0.0458631	15.1134	2.72904	0.937655	4.00119	0.442432	-0.109099	-0.222777	-0.165938	0.0967647	0.24558	0.171173
YCL029C	0.0923574	7.50506	2.88544	0.880035	0.102131	6.78687	1.38109	0.963059	0.0385953	17.9594	3.64488	0.929251	0.0567115	12.2223	4.07143	0.878151	0.0944955	7.33524	3.74666	0.800911	0.10411	6.65782	1.7285	0.961804	0.0565891	12.2488	1.74871	0.965319	0.0584168	11.8655	2.57524	0.928752	3.16949	0.486099	0.997178	0.445077	0.721127	-0.261625	-0.294643	-0.278134
YCL031C	0.0531335	13.0454	2.61707	0.943271	0.0918235	7.54869	1.5959	0.957124	0.0428185	16.188	1.74625	0.97464	0.069366	9.99261	1.49013	0.971152	0.051246	13.5259	2.25001	0.957243	0.0638298	10.8593	0.723864	0.993092	0.0502189	13.8025	1.88942	0.961557	0.0630165	10.9994	1.37612	0.977018	3.28433	0.252964	0.732528	0.502533	0.61753	0.42114	0.473324	0.447232
YCL035C	0.0289076	23.978	4.48499	0.919052	0.0443896	15.6151	2.4768	0.953334	0.0283982	24.4081	4.46338	0.931887	0.0319928	21.6658	3.56116	0.945921	0.0313122	22.1366	3.29963	0.953911	0.0404751	17.1253	1.74197	0.976563	0.0328735	21.0853	3.54337	0.945579	0.0303435	22.8433	3.99769	0.941224	4.25349	0.263929	0.355797	0.144671	0.250234	0.330147	0.214871	0.272509
YCL037C	0.0605873	11.4405	2.77975	0.920347	0.0534344	12.9719	1.48657	0.977108	0.0243867	28.4231	3.2824	0.965034	0.0400427	17.3102	2.50036	0.961757	0.0463094	14.9678	2.05524	0.958778	0.0434393	15.9567	1.4508	0.98281	0.0275296	25.1783	3.28378	0.952241	0.0364706	19.0056	3.39632	0.942988	4.01383	0.234833	0.815166	0.640279	0.727722	-0.497755	-0.110042	-0.303899
YCL039W	0.0572955	12.0978	3.65047	0.932256	0.0738885	9.38098	1.72575	0.961945	0.04477	15.4824	1.03039	0.989791	0.0423828	16.3544	3.23551	0.905378	0.0520502	13.3169	1.76442	0.96679	0.0624015	11.1079	2.52429	0.935616	0.057189	12.1203	1.82178	0.96483	0.0721964	9.60086	2.38062	0.931275	3.49951	0.370784	0.453051	0.0998458	0.276448	0.0971631	0.235681	0.166422
YCL043C	0.03038	22.8159	4.61175	0.898561	0.0562255	12.328	2.3328	0.943302	0.0366924	18.8908	3.43235	0.941969	0.0394808	17.5566	2.71851	0.957117	0.0336621	20.5913	2.79072	0.961836	0.0546757	12.6774	0.763863	0.993237	0.0427858	16.2004	2.62201	0.955081	0.0403177	17.1921	2.75132	0.954893	3.88142	0.274886	0.358193	0.136539	0.247366	0.630552	0.482548	0.55655
YCL045C	0.0464475	14.9232	2.03213	0.965974	0.0581672	11.9165	1.80464	0.967207	0.0352358	19.6717	4.79802	0.90607	0.0454252	15.2591	3.70113	0.918432	0.0379096	18.2842	5.84699	0.870733	0.045219	15.3287	2.73545	0.948395	0.0437647	15.838	1.75334	0.976509	0.0487241	14.226	2.23306	0.960787	3.81877	0.169903	0.479274	0.166549	0.322911	0.0807146	0.373752	0.227233
YCL050C	0.0435986	15.8984	2.31682	0.962394	0.0630926	10.9862	3.24054	0.879861	0.0343045	20.2057	4.58062	0.911607	0.0358175	19.3522	5.14431	0.897479	0.0424945	16.3115	1.06828	0.990443	0.065722	10.5467	1.39352	0.971909	0.0440447	15.7374	1.75963	0.975722	0.0390857	17.734	3.97748	0.920454	3.8198	0.455771	0.516893	0.156321	0.336607	0.171007	0.208014	0.18951
YCL054W	0.0590912	11.7301	2.18104	0.947473	0.106562	6.50465	0.636632	0.99315	0.0473422	14.6412	2.34844	0.956053	0.0638085	10.8629	1.24196	0.981309	0.0466857	14.8471	1.34521	0.984353	0.0674219	10.2807	1.26383	0.979809	0.0667825	10.3792	1.16542	0.98152	0.0663821	10.4418	0.804885	0.991424	3.22225	0.348791	0.649718	0.153375	0.401547	0.329901	0.669863	0.499882
YCL056C	0.088243	7.85498	1.79753	0.95769	0.0747542	9.27235	1.26841	0.975903	0.0371081	18.6791	3.67399	0.935436	0.0512769	13.5177	2.04493	0.961493	0.038959	17.7917	6.34247	0.830524	0.0581565	11.9187	2.06874	0.957448	0.0521464	13.2923	1.31276	0.982892	0.0560767	12.3607	1.76794	0.968218	3.54314	0.232988	0.680217	0.189384	0.4348	-0.569531	0.609995	0.0202321
YCL057C-A	0.0454349	15.2558	2.13008	0.964332	0.0619784	11.1837	1.42821	0.974898	0.0292129	23.7275	4.37783	0.935226	0.0430481	16.1017	2.65066	0.954811	0.0378773	18.2998	2.03152	0.972764	0.0525127	13.1996	1.16795	0.9865	0.0406529	17.0504	1.76511	0.977565	0.037647	18.4118	3.98601	0.922973	3.85436	0.316371	0.714125	0.237371	0.475748	0.0769283	0.339396	0.208162
YCL057W	0.0407226	17.0212	4.41556	0.849086	0.061837	11.2093	1.34873	0.978917	0.03623	19.1319	3.39644	0.94192	0.0365014	18.9896	4.08051	0.920929	0.0444077	15.6087	1.37962	0.981886	0.042143	16.4475	2.18759	0.967162	0.038896	17.8205	2.63485	0.958658	0.0384154	18.0435	3.60644	0.934405	3.98674	0.344281	0.271166	0.168727	0.219947	0.102519	-0.0224598	0.0400297
YCL058W-A	0.0685997	10.1042	2.8143	0.904927	0.104112	6.65771	1.28056	0.971024	0.0565993	12.2466	2.56392	0.920217	0.0598446	11.5824	1.26391	0.980073	0.043248	16.0273	1.46861	0.982938	0.0615465	11.2622	1.3411	0.97703	0.0576443	12.0246	2.37532	0.933671	0.057543	12.0457	1.00546	0.988379	3.33819	0.404073	0.276117	0.249724	0.26292	-0.00130106	0.664268	0.331483
YCL059C	0.0484497	14.3065	1.08995	0.988543	0.0650092	10.6623	0.467351	0.996969	0.0339836	20.3965	2.61144	0.965621	0.0466586	14.8557	1.61245	0.97819	0.0375924	18.4385	3.25267	0.944986	0.0561499	12.3446	0.972553	0.989614	0.0393055	17.6349	1.75845	0.977412	0.0485086	14.2892	1.82131	0.972628	3.69251	0.218157	0.657739	0.447845	0.552792	0.146091	0.512136	0.329113
YCL061C	0.061354	11.2975	1.87619	0.962436	0.107114	6.47113	1.81415	0.945674	0.0409929	16.909	2.87189	0.950058	0.0502087	13.8053	4.17264	0.887658	0.0631004	10.9848	3.2917	0.897752	0.0472989	14.6546	5.45005	0.849341	0.0576206	12.0295	1.62659	0.969148	0.0564704	12.2745	1.79898	0.966969	3.49301	0.543151	0.586704	0.0954919	0.341098	0.00491908	-0.0355722	-0.0153265
YCR002C	0.0530349	13.0696	1.59597	0.973603	0.0723306	9.58304	0.829724	0.989794	0.0427838	16.2012	2.95298	0.945906	0.0594657	11.6563	1.03068	0.986245	0.0340672	20.3465	7.69268	0.836673	0.0544576	12.7282	2.23754	0.953535	0.0532065	13.0275	2.3197	0.953431	0.0534582	12.9661	1.93712	0.965945	3.54254	0.199624	0.475488	0.160949	0.318219	0.16561	0.804168	0.484889
YCR003W	0.069378	9.99087	1.44934	0.972481	0.102402	6.76889	1.14039	0.974778	0.0710542	9.75519	2.5106	0.915559	0.0513007	13.5115	2.02212	0.958037	0.0534503	12.9681	1.75333	0.969884	0.0954157	7.2645	1.61749	0.954305	0.113043	6.13171	2.59735	0.90386	0.0974551	7.11248	3.06918	0.892791	3.05156	0.471639	0.234609	-0.435271	-0.100331	0.26905	0.64533	0.45719
YCR004C	0.0350853	19.756	5.30799	0.887989	0.0484157	14.3166	1.44051	0.980306	0.0335724	20.6463	4.03544	0.930003	0.036111	19.1949	2.66694	0.959526	0.030775	22.5231	5.77287	0.892858	0.0411877	16.829	2.2364	0.964964	0.0345751	20.0476	5.6918	0.887854	0.0391908	17.6865	2.78309	0.954235	4.07993	0.178294	0.287883	0.245429	0.266656	0.224293	0.413401	0.318847
YCR005C	0.0885164	7.83072	2.28053	0.925055	0.12114	5.72189	1.29278	0.969024	0.0844862	8.20427	1.67888	0.956879	0.0824181	8.41013	1.01686	0.98467	0.0748454	9.26106	0.859605	0.989291	0.116288	5.96061	1.17653	0.974407	0.0818887	8.46451	1.98458	0.938695	0.0816623	8.48797	1.12708	0.980415	2.81237	0.3086	0.223999	0.269051	0.246525	0.15677	0.398802	0.277786
YCR008W	0.0516499	13.4201	4.08346	0.872728	0.0950276	7.29417	1.28141	0.972884	0.0357524	19.3874	2.56556	0.962585	0.0584792	11.8529	0.726537	0.993602	0.0456453	15.1855	4.07597	0.898877	0.061722	11.2301	0.950764	0.988472	0.037716	18.3781	2.65856	0.95875	0.0508516	13.6308	2.24532	0.957675	3.423	0.389091	0.854045	0.776911	0.815478	0.323322	0.501622	0.412472
YCR009C	0.0521589	13.2892	3.21784	0.914564	0.0571255	12.1338	1.96591	0.959071	0.0384179	18.0423	2.10348	0.971826	0.0366935	18.8902	6.79131	0.849043	0.0419746	16.5135	3.12332	0.934715	0.0443318	15.6354	2.27056	0.962436	0.037805	18.3348	2.64688	0.95881	0.0419533	16.5219	3.82659	0.918702	3.96339	0.267407	0.209919	0.233119	0.221519	-0.231216	0.0821784	-0.0745188
YCR011C	0.047093	14.7187	2.62838	0.946213	0.0687332	10.0846	0.763416	0.991874	0.0384473	18.0285	3.4705	0.938518	0.0513169	13.5072	1.58807	0.976142	0.0415689	16.6746	4.43445	0.901844	0.0558973	12.4004	1.86811	0.965613	0.0440649	15.7301	3.04777	0.940785	0.050321	13.7745	1.88218	0.969976	3.62649	0.205756	0.545712	0.348965	0.447338	0.253082	0.43309	0.343086
YCR016W	0.0764662	9.06475	1.31707	0.973498	0.09526	7.27637	0.480312	0.99614	0.0474079	14.6209	1.85122	0.967239	0.0558278	12.4158	1.75911	0.969095	0.0516588	13.4178	2.59452	0.943808	0.0572042	12.1171	1.57178	0.973602	0.0520097	13.3273	2.04625	0.955456	0.0608778	11.3859	1.42495	0.974336	3.40137	0.362601	0.468597	0.334942	0.40177	-0.2211	0.344709	0.0618045
YCR017C	0.0484548	14.305	2.74004	0.932384	0.0597723	11.5965	1.26155	0.98224	0.0384805	18.0129	2.73715	0.95566	0.0417563	16.5998	2.78714	0.952035	0.0376265	18.4218	5.31786	0.886048	0.0448653	15.4495	2.00343	0.970522	0.0401332	17.2712	2.07926	0.971841	0.0429548	16.1367	2.25683	0.965265	3.88762	0.238507	0.283344	0.222678	0.253011	-0.0491658	0.315724	0.133279
YCR020C-A	0.035644	19.4464	2.22319	0.969193	0.0429489	16.1389	1.68778	0.975661	0.0228443	30.3422	7.80933	0.881445	0.0217043	31.9359	9.95797	0.853212	0.0274459	25.255	3.87184	0.932938	0.0315222	21.9892	3.19697	0.951806	0.0334684	20.7105	2.27299	0.968604	0.0196072	35.3517	11.1417	0.852172	4.653	0.518725	0.270253	-0.28071	-0.00522856	-0.371571	0.00549661	-0.183037
YCR020W-B	0.0785753	8.82143	2.29196	0.928565	0.0907373	7.63905	1.02029	0.983301	0.0325894	21.2691	2.66009	0.965774	0.0576734	12.0185	2.05449	0.958232	0.0547631	12.6572	1.17535	0.984773	0.0774682	8.94751	1.09112	0.980634	0.03981	17.4114	1.98279	0.969828	0.0486996	14.2331	2.82217	0.940814	3.37831	0.405661	1.03238	0.74365	0.888013	-0.237298	0.283575	0.0231384
YCR023C	0.0799804	8.66646	2.83065	0.895758	0.0992332	6.98503	1.00776	0.984087	0.0467877	14.8147	1.40884	0.982349	0.058752	11.7978	2.0467	0.956386	0.0609591	11.3707	2.62608	0.9197	0.0540963	12.8132	3.1791	0.921862	0.0455242	15.2259	1.74714	0.975452	0.0563653	12.2974	1.98594	0.962535	3.41614	0.410804	0.47282	0.512315	0.492567	-0.300696	0.0911086	-0.104794
YCR024C-A	0.0320488	21.6279	3.49264	0.93194	0.0431978	16.0459	3.30514	0.93308	0.0346624	19.9971	3.43296	0.945674	0.0399872	17.3342	2.7378	0.954665	0.0313979	22.0762	3.20197	0.956323	0.0461192	15.0295	1.85662	0.972601	0.0390671	17.7425	2.79299	0.954481	0.0407755	16.9991	2.7612	0.953147	4.0292	0.0926388	0.292521	0.119939	0.20623	0.40562	0.435224	0.420422
YCR024C-B	0.0300997	23.0284	4.8402	0.888034	0.0437188	15.8547	3.11265	0.93761	0.0347438	19.9502	3.48017	0.944365	0.0401133	17.2797	2.71348	0.955344	0.0314307	22.0532	3.21088	0.956137	0.0467123	14.8386	1.69001	0.976441	0.0392308	17.6684	2.7626	0.95516	0.0407388	17.0144	2.76245	0.953193	4.01945	0.101104	0.298881	0.123649	0.211265	0.505888	0.44346	0.474674
YCR027C	0.0747795	9.26922	3.28644	0.887829	0.0850649	8.14845	1.27529	0.974251	0.053334	12.9963	1.52491	0.977625	0.0621312	11.1562	2.12956	0.95212	0.0861422	8.04655	1.09933	0.978558	0.0653745	10.6027	2.08448	0.95071	0.0667227	10.3885	2.03659	0.944869	0.0691723	10.0206	1.10053	0.983877	3.30939	0.198902	0.390644	0.0675232	0.229084	-0.0969417	-0.301019	-0.19898
YCR028C	0.0594699	11.6554	1.34901	0.978212	0.0834085	8.31027	1.1938	0.97772	0.0361898	19.1531	2.21162	0.972011	0.0452158	15.3298	1.9087	0.971319	0.0480213	14.4341	1.68666	0.974255	0.0577839	11.9955	1.09181	0.986467	0.0359243	19.2947	2.96841	0.954089	0.0494664	14.0125	2.04936	0.965213	3.59656	0.389567	0.66295	0.673574	0.668262	-0.0536254	0.254859	0.100617
YCR028C-A	0.0342125	20.2601	3.02328	0.941825	0.046128	15.0266	1.85801	0.971863	0.0311247	22.27	2.63128	0.968066	0.0319963	21.6634	3.40388	0.950093	0.0281957	24.5834	6.07209	0.897618	0.046942	14.766	0.790234	0.994119	0.0320842	21.604	3.58071	0.945479	0.0314798	22.0188	4.99871	0.915616	4.17288	0.319064	0.304155	0.260351	0.282253	0.167691	0.446739	0.307215
YCR030C	0.0520259	13.3231	1.77479	0.970058	0.0764244	9.06972	1.34255	0.974048	0.047076	14.724	2.34428	0.95912	0.0580405	11.9425	2.76509	0.932345	0.0450586	15.3832	3.15898	0.936817	0.0643138	10.7776	1.5498	0.971925	0.06275	11.0462	1.12169	0.984964	0.0687007	10.0894	0.749676	0.992476	3.38095	0.166666	0.499145	0.0845213	0.291833	0.354906	0.562335	0.45862
YCR032W	0.063549	10.9073	2.58826	0.925342	0.0826381	8.38774	1.251	0.975644	0.044879	15.4448	2.45983	0.956799	0.0643592	10.77	1.53714	0.970651	0.0477194	14.5255	4.1781	0.887986	0.0694343	9.98278	1.46061	0.971254	0.0637631	10.8707	0.865987	0.990394	0.058905	11.7672	1.61311	0.970806	3.34334	0.207427	0.605709	0.0990276	0.352368	0.10388	0.517174	0.310527
YCR034W	0.0494268	14.0237	1.87406	0.963955	0.0584982	11.849	1.19266	0.983728	0.0444073	15.6089	2.12762	0.964453	0.0482472	14.3666	1.78117	0.972455	0.0361012	19.2001	3.75803	0.930593	0.0538088	12.8817	1.80467	0.968383	0.0508799	13.6232	1.66254	0.973996	0.0537588	12.8936	0.88793	0.991666	3.69679	0.113936	0.267498	0.0711985	0.169348	0.113001	0.566247	0.339624
YCR035C	0.0681056	10.1775	2.00938	0.954235	0.111657	6.20784	0.950349	0.98404	0.0517377	13.3973	2.1154	0.961192	0.0664495	10.4312	1.48874	0.972371	0.0506207	13.6929	3.27074	0.914943	0.0776477	8.92682	1.27057	0.976307	0.0627002	11.0549	1.26994	0.980209	0.0611521	11.3348	1.9199	0.957254	3.16944	0.384411	0.574435	0.297179	0.435807	0.177876	0.605922	0.391899
YCR036W	0.0477932	14.5031	2.74701	0.944804	0.0808726	8.57085	0.880223	0.98753	0.0405844	17.0791	4.15161	0.912036	0.050884	13.6221	3.204	0.921904	0.0513627	13.4951	2.42005	0.947355	0.0533238	12.9988	2.98456	0.930964	0.0503714	13.7607	2.81315	0.938562	0.0484507	14.3062	2.29392	0.957665	3.60155	0.339467	0.492614	0.180934	0.336774	0.256736	0.152818	0.204777
YCR037C	0.0574472	12.0658	2.78315	0.941073	0.108487	6.38922	1.02425	0.981088	0.0511134	13.561	1.08317	0.988566	0.0644003	10.7631	1.53102	0.970658	0.0440504	15.7353	3.38212	0.930308	0.0594539	11.6586	2.26819	0.948237	0.0592208	11.7045	0.808858	0.992119	0.0734357	9.43883	1.28124	0.97749	3.2214	0.384913	0.539992	0.327589	0.43379	0.371457	0.754538	0.562998
YCR043C	0.0515742	13.4398	1.99694	0.967937	0.0617529	11.2245	1.95041	0.955697	0.0389362	17.8021	4.99863	0.889751	0.0412046	16.8221	3.86937	0.920639	0.0415601	16.6782	2.78119	0.952836	0.059404	11.6684	1.30874	0.979587	0.0484099	14.3183	1.27207	0.984865	0.051119	13.5595	1.34917	0.98292	3.71666	0.264641	0.437322	0.123131	0.280227	0.0317826	0.343233	0.187508
YCR044C	0.0589655	11.7551	2.20464	0.975656	0.0885329	7.82926	1.10974	0.979507	0.0316111	21.9273	9.19415	0.814804	0.0407205	17.0221	5.1837	0.881186	0.0516158	13.429	2.81894	0.934951	0.0698189	9.92779	0.903326	0.988582	0.0578207	11.9879	1.35993	0.976497	0.0448771	15.4455	3.52961	0.925104	3.5797	0.529542	0.874959	0.00380522	0.439382	-0.0244788	0.167578	0.0715496
YCR046C	0.0467943	14.8127	1.9445	0.968528	0.0748817	9.25656	1.12525	0.981926	0.0410035	16.9046	3.62118	0.928946	0.0480306	14.4314	2.72365	0.944789	0.0391265	17.7155	2.69882	0.956395	0.0446916	15.5096	2.63025	0.952973	0.0576759	12.018	1.29886	0.979794	0.0530157	13.0744	1.2041	0.985323	3.68134	0.329761	0.398002	-0.0942209	0.151891	0.207416	0.4656	0.336508
YCR047C	0.0713619	9.71313	1.48281	0.969029	0.0859553	8.06404	0.729225	0.990848	0.0481493	14.3958	0.517193	0.997241	0.066843	10.3698	0.947273	0.988196	0.0483263	14.3431	2.43543	0.954308	0.0678362	10.218	1.10495	0.984151	0.0621927	11.1452	1.39347	0.974991	0.0637282	10.8766	0.901921	0.98982	3.2955	0.1932	0.552072	0.182843	0.367458	-0.0155666	0.546779	0.265606
YCR051W	0.0445724	15.551	2.23022	0.957213	0.0510706	13.5723	1.05778	0.988591	0.0338885	20.4538	3.42162	0.946837	0.0352029	19.69	3.11077	0.949684	0.0328286	21.1142	4.22569	0.927907	0.0397126	17.4541	2.17455	0.968303	0.0400377	17.3124	1.75382	0.978298	0.0383784	18.0609	2.40438	0.965364	4.09057	0.23057	0.263726	0.0231628	0.143444	-0.13163	0.309569	0.0889698
YCR052W	0.0847973	8.17417	1.46697	0.974736	0.07036	9.85143	1.35196	0.975924	0.0404575	17.1327	4.13179	0.911893	0.0515156	13.4551	1.8867	0.966541	0.0375523	18.4582	6.61551	0.850477	0.057619	12.0298	1.12645	0.984873	0.0436478	15.8805	2.46212	0.955445	0.0502207	13.802	3.10329	0.930242	3.60644	0.2215	0.492239	0.382739	0.437489	-0.57537	0.599748	0.0121889
YCR053W	0.043269	16.0195	0.997739	0.991581	0.0484587	14.3039	1.97018	0.96838	0.0291339	23.7917	4.74458	0.927406	0.0364432	19.0199	4.62284	0.910998	0.0364543	19.0141	2.20039	0.971946	0.044523	15.5683	1.74382	0.976542	0.0372098	18.6281	2.37654	0.965026	0.0382821	18.1063	2.8329	0.955514	4.05668	0.190522	0.515706	0.162723	0.339214	-0.0549278	0.192317	0.0686948
YCR057C	0.0796686	8.70038	1.0297	0.982611	0.0981823	7.0598	0.552609	0.994696	0.0397161	17.4525	1.52448	0.983608	0.075755	9.14985	1.1462	0.981836	0.0589203	11.7641	0.994186	0.98843	0.0793484	8.73549	0.885339	0.987804	0.0509858	13.5949	1.47586	0.975322	0.0691989	10.0167	1.1891	0.981412	3.11615	0.214014	1.00921	0.648842	0.829028	0.00492765	0.440173	0.22255
YCR059C	0.0506993	13.6717	2.34906	0.945054	0.0584636	11.856	1.62191	0.971298	0.0304915	22.7325	3.38146	0.953479	0.0361758	19.1605	4.23483	0.919374	0.0439681	15.7648	1.37632	0.983697	0.0575648	12.0412	1.41533	0.974785	0.0379509	18.2643	1.533	0.982976	0.0493681	14.0404	1.21088	0.985825	3.80726	0.321329	0.699426	0.383697	0.541562	-0.034134	0.171374	0.06862
YCR061W	0.0572517	12.107	3.98496	0.864993	0.059255	11.6977	1.75785	0.968415	0.0291319	23.7934	9.608	0.821515	0.0423613	16.3628	3.49701	0.928624	0.0581955	11.9107	1.82151	0.961673	0.0448876	15.4419	4.36583	0.890338	0.0494757	14.0099	2.79412	0.933817	0.0407419	17.0131	4.21157	0.906898	3.90446	0.244385	0.66803	-0.096091	0.285969	-0.306692	-0.330279	-0.318485
YCR065W	0.0853845	8.11795	1.95735	0.961814	0.135797	5.10427	1.19831	0.976222	0.0566844	12.2282	1.85074	0.960045	0.0871859	7.95022	1.06643	0.980792	0.0739695	9.37071	2.31556	0.928952	0.0964732	7.18487	1.64101	0.955836	0.0584492	11.859	1.65395	0.967253	0.0865736	8.00645	1.53165	0.964216	2.79721	0.305452	0.814931	0.770699	0.792815	0.22391	0.430952	0.327431
YCR067C	0.0558254	12.4163	2.66679	0.943667	0.0974498	7.11286	1.49242	0.958716	0.0533129	13.0015	1.03238	0.988915	0.0580484	11.9409	1.76991	0.967486	0.0559849	12.381	1.79141	0.968533	0.100165	6.92008	0.834669	0.986643	0.0645975	10.7302	1.25648	0.97812	0.0707798	9.79301	1.20513	0.98032	3.1227	0.379171	0.577903	0.30091	0.439407	0.511468	0.507351	0.509409
YCR069W	0.0507844	13.6488	3.26874	0.915204	0.0928915	7.4619	1.02391	0.980774	0.0459558	15.0829	1.85362	0.972645	0.0546385	12.6861	2.90182	0.930624	0.0589029	11.7676	1.55788	0.968445	0.0941095	7.36533	1.19768	0.975358	0.0491419	14.105	1.22933	0.985794	0.0550455	12.5923	1.87844	0.96495	3.27498	0.444458	0.63986	0.543153	0.591506	0.495721	0.281767	0.388744
YCR071C	0.0625192	11.087	2.07503	0.950184	0.101904	6.80194	1.16972	0.975544	0.0514959	13.4602	1.82377	0.96753	0.0591142	11.7256	1.10548	0.986117	0.060023	11.548	1.24976	0.982423	0.10387	6.6732	0.640207	0.991972	0.0611473	11.3357	1.41301	0.975077	0.0695447	9.96694	1.94397	0.953718	3.09326	0.405489	0.657367	0.409536	0.533451	0.377526	0.436309	0.406918
YCR076C	0.0547977	12.6492	1.89404	0.966875	0.0629382	11.0131	1.69785	0.967648	0.0395248	17.537	2.23938	0.968041	0.0380849	18.2001	8.17531	0.801993	0.0488463	14.1904	2.0927	0.961399	0.0490976	14.1177	3.08441	0.932925	0.0478675	14.4806	1.74864	0.971407	0.039328	17.6248	7.11686	0.825505	3.9015	0.335741	0.230831	-0.0454545	0.0926882	-0.240525	-0.07466	-0.157593
YCR077C	0.0481936	14.3826	2.7738	0.947883	0.0812957	8.52625	0.75255	0.991019	0.0409605	16.9223	3.00037	0.946874	0.0517139	13.4035	2.96195	0.934116	0.0409874	16.9112	4.06465	0.916737	0.0674566	10.2755	0.834686	0.990426	0.0502759	13.7869	1.08992	0.988273	0.0578737	11.9769	0.966086	0.989319	3.44494	0.282989	0.635918	0.340283	0.4881	0.401309	0.634967	0.518138
YCR082W	0.0520454	13.3181	1.62511	0.974209	0.050206	13.8061	2.45622	0.952735	0.0390678	17.7422	1.99564	0.974316	0.0428822	16.164	3.5304	0.929113	0.0417425	16.6053	2.34492	0.963543	0.0513515	13.4981	1.50261	0.978548	0.0488974	14.1755	1.39746	0.982298	0.0520158	13.3257	1.04952	0.988404	3.82319	0.129413	0.32592	0.00213941	0.16403	-0.0878721	0.230381	0.0712544
YCR084C	0.0372581	18.6039	6.37652	0.858366	0.0615762	11.2567	2.82643	0.926607	0.0260945	26.563	6.58689	0.890634	0.0392901	17.6418	3.68503	0.924447	0.0267981	25.8656	7.69549	0.861211	0.05059	13.7013	1.0194	0.989362	0.0296135	23.4064	3.52844	0.948069	0.0331685	20.8977	4.7123	0.924496	3.94879	0.39379	0.782557	0.600044	0.691301	0.268748	0.744172	0.50646
YCR087C-A	0.0527265	13.1461	1.34445	0.980765	0.0608163	11.3974	1.03215	0.986261	0.0416451	16.6442	1.52004	0.98224	0.0400086	17.325	2.60451	0.958366	0.0386859	17.9173	1.75181	0.978213	0.0468331	14.8004	1.79126	0.974055	0.0559546	12.3877	1.20941	0.9823	0.0423577	16.3641	1.6425	0.979881	3.88636	0.267517	0.170584	-0.255528	-0.0424719	-0.169799	0.276921	0.0535609
YCR088W	0.0290218	23.8837	4.7669	0.910904	0.0461942	15.0051	2.30798	0.960483	0.0327192	21.1847	3.05982	0.956497	0.0322419	21.4983	5.38451	0.902952	0.0290854	23.8315	5.51541	0.904649	0.0417743	16.5927	1.66373	0.97965	0.0386034	17.9556	2.33687	0.966584	0.0366207	18.9277	4.07588	0.922995	4.15711	0.225816	0.247844	0.00925336	0.128549	0.420844	0.417687	0.419266
YCR090C	0.0473003	14.6542	1.79729	0.971745	0.0802511	8.63723	0.920791	0.987317	0.0386422	17.9376	2.87525	0.951649	0.0554439	12.5018	2.23674	0.955349	0.0525682	13.1857	1.6922	0.967023	0.0503656	13.7623	2.48771	0.950625	0.0493574	14.0434	1.14098	0.987295	0.0544582	12.7281	1.55003	0.976	3.55181	0.300248	0.613108	0.260018	0.436563	0.321435	0.169094	0.245265
YCR092C	0.103885	6.67224	1.77442	0.955937	0.0916407	7.56375	1.19968	0.973151	0.0647403	10.7066	2.15134	0.937617	0.063119	10.9816	1.45668	0.974702	0.0643512	10.7713	2.20965	0.946342	0.0914468	7.57979	1.31165	0.970722	0.0862676	8.03485	1.59627	0.959741	0.0614141	11.2864	1.5723	0.977591	3.1987	0.321494	0.221727	-0.192427	0.0146502	-0.460527	0.230424	-0.115052
YCR093W	0.0570296	12.1542	2.90765	0.921406	0.0981537	7.06185	1.11906	0.976972	0.0482159	14.3759	1.08743	0.988334	0.0587809	11.7921	2.46602	0.942683	0.0531628	13.0382	2.175	0.958366	0.0761783	9.09901	0.558046	0.995384	0.0578843	11.9747	1.66729	0.967698	0.0679357	10.203	1.38651	0.975957	3.2291	0.312715	0.616477	0.352813	0.484645	0.374274	0.475569	0.424921
YCR095C	0.0821469	8.43789	1.72912	0.955373	0.10717	6.46774	0.843045	0.984755	0.048707	14.2309	1.26749	0.985005	0.0677303	10.2339	1.55023	0.96922	0.0674731	10.2729	1.53014	0.969653	0.0687753	10.0784	1.18332	0.980791	0.0539983	12.8365	1.65904	0.970066	0.0715109	9.69289	1.96695	0.949106	3.16467	0.315999	0.666291	0.517508	0.591899	-0.0877858	0.196109	0.0541614
YCR097W	0.0432812	16.015	3.06768	0.937765	0.0572061	12.1167	2.48985	0.943431	0.0397792	17.4249	1.94836	0.973707	0.0410876	16.87	2.38309	0.962689	0.0338307	20.4887	7.15593	0.851467	0.0534217	12.975	1.04632	0.987971	0.0424074	16.345	1.5	0.981917	0.0437593	15.84	2.54662	0.954624	3.83962	0.227617	0.283457	0.191157	0.237307	0.161732	0.51714	0.339436
YDL001W	0.0950804	7.29012	2.09352	0.954065	0.111908	6.19391	1.28768	0.966031	0.0574133	12.0729	1.87215	0.958497	0.0574962	12.0555	5.80993	0.800784	0.0578753	11.9766	1.93874	0.963734	0.115184	6.01773	1.24203	0.968343	0.0548553	12.6359	2.47059	0.944272	0.0784283	8.83797	1.42454	0.987079	2.98885	0.474408	0.604852	0.670606	0.637729	-0.12291	0.593289	0.235189
YDL002C	0.0743296	9.32532	1.34931	0.973391	0.09319	7.438	0.873185	0.988288	0.0501665	13.8169	1.16641	0.98647	0.0641923	10.798	1.46134	0.974659	0.0550685	12.587	1.25931	0.983196	0.0744694	9.30781	0.915395	0.987811	0.0542497	12.777	1.49987	0.977272	0.0665316	10.4183	1.61401	0.964926	3.23177	0.24242	0.556593	0.443701	0.500147	-0.0106207	0.42209	0.205734
YDL004W	0.0391082	17.7238	2.33133	0.962798	0.0559874	12.3804	1.4752	0.977282	0.0328707	21.0871	1.68278	0.98324	0.0413132	16.7779	1.83721	0.976359	0.0371478	18.6592	2.32843	0.968498	0.0620253	11.1752	1.28172	0.977441	0.0376513	18.4096	2.41277	0.962572	0.0412495	16.8038	2.30044	0.965523	3.81286	0.30254	0.585433	0.389534	0.487484	0.334764	0.408959	0.371861
YDL005C	0.0539258	12.8537	3.2045	0.91467	0.078492	8.8308	1.33679	0.972502	0.0508028	13.6439	1.93227	0.965421	0.0610564	11.3526	2.39189	0.942534	0.0611422	11.3366	2.56722	0.936765	0.0719066	9.63955	0.590446	0.994663	0.0684586	10.1251	2.14952	0.936605	0.0675063	10.2679	1.36787	0.976546	3.31913	0.152646	0.451051	0.0207258	0.235889	0.364983	0.183791	0.274387
YDL006W	0.0822857	8.42366	1.36039	0.969743	0.105648	6.56093	1.13234	0.978316	0.0473509	14.6385	2.03176	0.967573	0.0802048	8.64221	1.38311	0.971907	0.0654647	10.5881	1.77017	0.963731	0.0674736	10.2729	1.8901	0.957768	0.0689179	10.0576	1.19559	0.980128	0.0685033	10.1184	1.36282	0.974411	3.13125	0.300209	0.740453	0.198966	0.469709	-0.0567989	0.273127	0.108164
YDL007W	0.0523787	13.2334	1.06946	0.988115	0.0669718	10.3498	1.03762	0.986078	0.0489105	14.1717	2.55688	0.949949	0.0531839	13.033	1.51676	0.978047	0.0498499	13.9047	1.13502	0.987626	0.0602051	11.5131	0.50936	0.996716	0.0561425	12.3462	1.01347	0.988512	0.0582091	11.9079	0.934064	0.989912	3.54367	0.13738	0.281274	0.0823251	0.181799	0.182438	0.253828	0.218133
YDL008W	0.0718475	9.64747	2.1038	0.941716	0.0653503	10.6066	2.17222	0.947968	0.0332115	20.8707	7.87241	0.836474	0.0549106	12.6232	2.67678	0.937513	0.0359735	19.2683	6.62016	0.852806	0.0414163	16.7361	6.4193	0.838127	0.0527477	13.1408	1.34374	0.981285	0.0498	13.9186	3.12603	0.921302	3.73218	0.274751	0.651221	-0.0162021	0.317509	-0.462033	0.53597	0.0369688
YDL010W	0.0883376	7.84657	1.72831	0.957181	0.10467	6.62222	0.857717	0.987265	0.0310028	22.3576	6.0688	0.889291	0.0591552	11.7174	1.51901	0.974998	0.053318	13.0003	2.9988	0.92988	0.0613263	11.3026	2.56635	0.936703	0.0431095	16.0787	1.74805	0.976413	0.0675753	10.2574	1.42652	0.974528	3.28377	0.379726	1.19892	0.723313	0.961118	-0.311707	0.416699	0.0524956
YDL012C	0.0427779	16.2034	4.01325	0.880896	0.0629246	11.0155	0.870007	0.9906	0.0479025	14.47	1.82187	0.971666	0.047136	14.7052	2.23044	0.961802	0.039116	17.7203	2.76318	0.948378	0.0493138	14.0559	2.15949	0.961707	0.0550411	12.5933	1.45808	0.978459	0.0533231	12.999	1.91481	0.966305	3.71329	0.183267	0.141701	-0.0587083	0.0414962	0.304936	0.434044	0.36949
YDL014W	0.0367416	18.8655	1.96826	0.973849	0.0598522	11.581	0.963421	0.988961	0.0411177	16.8576	2.15284	0.968982	0.041646	16.6438	2.25915	0.966377	0.0350398	19.7817	2.51109	0.964596	0.0481742	14.3883	1.51009	0.979589	0.0508835	13.6222	0.585446	0.996342	0.0455302	15.2239	2.00802	0.969883	3.84142	0.222642	0.233907	-0.0735314	0.080188	0.396253	0.464671	0.430462
YDL015C	0.0416193	16.6544	2.05936	0.970218	0.0546666	12.6795	1.52863	0.976453	0.0249904	27.7366	4.2156	0.947412	0.0391624	17.6993	3.34459	0.93966	0.0340436	20.3605	3.43199	0.945618	0.0490917	14.1194	1.41223	0.981336	0.032195	21.5296	2.7458	0.958675	0.041786	16.588	1.90335	0.973917	3.92043	0.218892	0.873282	0.507818	0.69055	0.137401	0.427271	0.282336
YDL018C	0.0572029	12.1174	1.37105	0.979039	0.0731695	9.47317	2.11503	0.944906	0.041593	16.665	3.28002	0.933393	0.0536138	12.9285	1.68719	0.970916	0.0368585	18.8056	7.24291	0.833254	0.0560738	12.3613	2.53562	0.942733	0.0613287	11.3022	2.15643	0.945028	0.0578521	11.9814	1.2458	0.982481	3.5367	0.200368	0.522046	-0.0381755	0.241935	0.0622987	0.696388	0.379343
YDL019C	0.049083	14.1219	1.94328	0.967457	0.0643845	10.7657	1.78297	0.96407	0.041015	16.8999	2.20001	0.968079	0.0503679	13.7617	1.96466	0.963168	0.0436774	15.8697	2.78324	0.949646	0.0442617	15.6602	4.17601	0.903105	0.0427634	16.2089	2.19676	0.966429	0.0524589	13.2132	1.73261	0.972383	3.72597	0.22424	0.352965	0.29274	0.322853	0.0938922	0.26223	0.178061
YDL020C	0.0814024	8.51507	2.04114	0.937357	0.183252	3.78249	1.23426	0.964573	0.0688636	10.0655	1.01997	0.985899	0.0862116	8.04007	1.53917	0.962691	0.0747741	9.26988	1.12881	0.981318	0.153863	4.50497	1.31383	0.964754	0.086119	8.04871	1.79695	0.952344	0.101436	6.83337	2.57735	0.89677	2.46766	0.507431	0.863683	0.541093	0.702388	0.622354	0.744885	0.68362
YDL022W	0.0672998	10.2994	2.17922	0.952368	0.104771	6.61585	0.815476	0.98532	0.0476083	14.5594	2.48638	0.953444	0.0507436	13.6598	4.74357	0.862185	0.0600517	11.5425	2.40691	0.944945	0.089195	7.77115	1.06803	0.980613	0.0601444	11.5247	2.74191	0.931138	0.0747864	9.26836	1.38119	0.970355	3.16706	0.449477	0.696818	0.359602	0.52821	0.197429	0.361827	0.279628
YDL027C	0.0756977	9.15678	3.48366	0.861848	0.118134	5.86746	1.10642	0.975925	0.0446993	15.5069	2.81338	0.947706	0.0409564	16.924	6.66323	0.82588	0.0369965	18.7355	4.25563	0.911288	0.0639053	10.8465	2.80283	0.905039	0.0525889	13.1805	3.30679	0.918185	0.0668574	10.3676	2.84419	0.926283	3.36172	0.626623	0.593113	0.358608	0.475861	-0.166885	0.865978	0.349547
YDL029W	0.0439415	15.7743	1.73179	0.975747	0.0719627	9.63203	0.725553	0.992368	0.0320821	21.6054	4.15208	0.934374	0.0439197	15.7821	1.99879	0.971006	0.0372641	18.601	3.42682	0.940375	0.0515721	13.4403	1.06819	0.988359	0.0398603	17.3894	2.66305	0.955444	0.0456628	15.1797	1.85479	0.972711	3.73016	0.323629	0.703162	0.38998	0.546571	0.249348	0.487147	0.368248
YDL030W	0.0773079	8.96606	3.12533	0.87635	0.100829	6.87445	2.85988	0.881002	0.0449435	15.4226	1.6509	0.977044	0.0479903	14.4435	3.31245	0.926844	0.0569153	12.1786	1.86094	0.962419	0.0757388	9.15181	0.960112	0.985155	0.0689962	10.0462	1.1091	0.982968	0.0695211	9.97031	1.38997	0.971446	3.28632	0.441581	0.660654	0.0422504	0.351452	-0.121848	0.319951	0.0990515
YDL031W	0.0583033	11.8886	1.67695	0.968221	0.0760771	9.11111	1.25709	0.977413	0.0459916	15.0712	1.93646	0.970346	0.0479012	14.4703	3.17564	0.930949	0.0417697	16.5945	2.74489	0.948243	0.0608346	11.394	1.29809	0.980617	0.0658399	10.5278	1.11553	0.983142	0.0638282	10.8596	1.67069	0.968613	3.49844	0.275202	0.415281	-0.102309	0.156486	0.0730759	0.554197	0.313636
YDL035C	0.0776794	8.92318	2.80615	0.902452	0.0936736	7.3996	0.940819	0.984157	0.0464519	14.9218	2.13304	0.964107	0.0684776	10.1222	1.27118	0.978098	0.0845545	8.19764	1.50495	0.965642	0.0849236	8.162	1.81075	0.951673	0.0672229	10.3112	1.92773	0.949139	0.0618489	11.2071	1.90307	0.956333	3.18554	0.275415	0.713809	0.180595	0.447202	-0.027984	-0.150334	-0.089159
YDL036C	0.0776498	8.92658	3.83806	0.817218	0.0975009	7.10914	1.27718	0.97024	0.0450886	15.373	3.74635	0.907281	0.0567325	12.2178	1.81136	0.961011	0.0624639	11.0968	1.63273	0.965029	0.0654185	10.5956	1.88693	0.958132	0.0699305	9.91194	1.10264	0.982757	0.0563155	12.3083	1.9854	0.959536	3.36688	0.371702	0.575441	-0.0577165	0.258862	-0.208777	0.105183	-0.051797
YDL040C	0.0470737	14.7247	2.86208	0.935528	0.0615288	11.2654	1.52795	0.972584	0.0336139	20.6208	3.60935	0.9433	0.0474209	14.6169	1.87804	0.971513	0.0361526	19.1728	3.47641	0.939275	0.0562694	12.3184	1.24507	0.982426	0.0404208	17.1483	2.16311	0.969361	0.0460919	15.0384	1.39969	0.983657	3.72418	0.19936	0.641853	0.375813	0.508833	0.155991	0.536812	0.346401
YDL042C	0.089579	7.73783	3.20244	0.892628	0.100121	6.92308	1.43296	0.958054	0.0482351	14.3702	2.22972	0.957877	0.0512456	13.526	4.16066	0.886409	0.0597154	11.6075	3.97096	0.858891	0.0582605	11.8974	1.66853	0.970366	0.04515	15.3521	2.59404	0.950281	0.0585252	11.8436	3.31764	0.905086	3.42192	0.429621	0.423086	0.518443	0.470764	-0.46999	0.115067	-0.177462
YDL043C	0.0870963	7.9584	2.37298	0.917425	0.0871379	7.9546	0.937545	0.984581	0.0497307	13.938	2.61243	0.944945	0.0579994	11.9509	3.79335	0.88323	0.04745	14.608	5.76268	0.831957	0.0620807	11.1653	0.796336	0.992031	0.0564181	12.2859	2.24901	0.944819	0.0694033	9.98724	1.71464	0.95918	3.34297	0.257308	0.457986	0.275963	0.366974	-0.35049	0.525714	0.087612
YDL044C	0.0634771	10.9196	2.35892	0.936465	0.110472	6.27443	1.29041	0.965271	0.052914	13.0995	2.49769	0.932318	0.118456	5.85151	1.09299	0.974683	0.0716307	9.67667	2.14434	0.938877	0.08335	8.3161	1.70158	0.950156	0.068622	10.1009	1.69003	0.959191	0.0645407	10.7397	1.81294	0.961092	2.91977	0.401803	0.79167	0.416648	0.604159	0.529082	0.354741	0.441912
YDL045C	0.0628054	11.0364	3.57684	0.926101	0.116352	5.95734	0.645116	0.992701	0.0489976	14.1466	2.7592	0.938468	0.064719	10.7101	2.65493	0.926114	0.0670129	10.3435	1.21372	0.981178	0.0545606	12.7042	2.90013	0.93158	0.0579983	11.9512	1.4512	0.977481	0.0648225	10.693	2.06089	0.940942	3.27035	0.478236	0.552031	0.308731	0.430381	0.193854	0.100303	0.147078
YDL045W-A	0.0685158	10.1166	2.11631	0.946563	0.115777	5.98693	0.831127	0.985702	0.047162	14.6972	3.04648	0.934917	0.055925	12.3942	3.6595	0.899605	0.049962	13.8735	2.12539	0.961966	0.0774998	8.94386	1.50391	0.967069	0.056921	12.1774	2.20738	0.951064	0.0611643	11.3326	2.47192	0.939463	3.21918	0.469017	0.658288	0.386952	0.52262	0.119476	0.575082	0.347279
YDL046W	0.0439001	15.7892	1.67624	0.978271	0.0592597	11.6968	1.31704	0.981033	0.0405552	17.0915	3.34983	0.935634	0.0485787	14.2685	2.70242	0.946602	0.0433283	15.9976	1.76012	0.976428	0.0496116	13.9715	2.29026	0.957486	0.0464148	14.9337	1.5606	0.979444	0.044316	15.641	3.14713	0.938663	3.78862	0.175282	0.306585	0.111885	0.209235	0.192247	0.211161	0.201704
YDL051W	0.0533096	13.0023	1.80139	0.96657	0.0655995	10.5664	1.10549	0.98377	0.0407041	17.0289	2.1585	0.969858	0.0470826	14.7219	2.10311	0.965599	0.043212	16.0406	1.94304	0.972132	0.0545136	12.7151	1.25316	0.984021	0.0484094	14.3184	1.09877	0.988057	0.0496151	13.9705	1.24522	0.985661	3.68852	0.210451	0.401394	0.15128	0.276337	0.0121716	0.315134	0.163653
YDL052C	0.054389	12.7443	2.57719	0.933073	0.0773488	8.96132	0.971209	0.986617	0.0484249	14.3138	1.35129	0.983352	0.056103	12.3549	1.32862	0.98121	0.0493774	14.0377	1.54304	0.978487	0.0607038	11.4185	0.4957	0.996826	0.0502984	13.7807	0.948687	0.990977	0.0583626	11.8766	1.17062	0.984742	3.46852	0.20844	0.370822	0.31606	0.343441	0.203258	0.34272	0.272989
YDL053C	0.061896	11.1986	1.88517	0.960747	0.079627	8.70493	0.838421	0.989254	0.0371188	18.6738	1.4745	0.985355	0.0496108	13.9717	1.9325	0.967252	0.0500977	13.8359	2.30345	0.952297	0.0488645	14.1851	1.84942	0.971094	0.0375267	18.4708	2.60445	0.958957	0.0462964	14.9719	2.63845	0.950652	3.66419	0.364098	0.558751	0.54298	0.550866	-0.178947	0.126156	-0.0263951
YDL054C	0.0815999	8.49446	3.73332	0.901191	0.113057	6.13094	0.948707	0.983631	0.0505916	13.7008	1.87404	0.974194	0.0549043	12.6246	4.07941	0.861263	0.0442591	15.6611	4.00861	0.903975	0.0596788	11.6146	0.695012	0.994091	0.0528756	13.109	2.84743	0.923843	0.0580822	11.9339	3.99321	0.881619	3.34729	0.49002	0.428907	0.365201	0.397054	-0.260764	0.621831	0.180534
YDL055C	0.0514308	13.4773	2.62624	0.929514	0.0656867	10.5523	1.29947	0.979278	0.0356511	19.4425	2.04365	0.976066	0.0471318	14.7066	1.93977	0.970224	0.0479551	14.4541	1.15779	0.987976	0.058955	11.7572	0.555451	0.996304	0.0410453	16.8874	1.51245	0.983248	0.0546724	12.6782	1.26592	0.983621	3.62441	0.201193	0.656734	0.453465	0.555099	0.12805	0.228999	0.178525
YDL056W	0.0690154	10.0434	3.79266	0.881887	0.128317	5.40185	2.13663	0.913	0.0520553	13.3156	2.41464	0.938197	0.0908484	7.62971	1.70624	0.955752	0.0757647	9.14868	3.08259	0.892722	0.0900392	7.69828	1.61512	0.960021	0.0651654	10.6367	2.55325	0.916016	0.0807467	8.58422	1.92654	0.945647	2.85283	0.290072	0.882219	0.558158	0.720188	0.475345	0.340738	0.408041
YDL058W	0.0505109	13.7227	1.95267	0.964178	0.0669287	10.3565	1.95535	0.954767	0.0427636	16.2088	1.92405	0.973295	0.0523713	13.2352	1.39272	0.980836	0.0423854	16.3535	2.43121	0.960448	0.0621376	11.155	0.911234	0.989667	0.0525782	13.1832	1.30424	0.981191	0.0599108	11.5697	1.33248	0.979977	3.52767	0.148186	0.491038	0.192955	0.341997	0.250826	0.503855	0.37734
YDL061C	0.0275502	25.1594	3.13132	0.955394	0.0421966	16.4266	3.58561	0.911894	0.0324252	21.3768	2.72652	0.964376	0.0285849	24.2488	4.12364	0.940875	0.0260233	26.6356	2.86104	0.970065	0.0447084	15.5037	1.63374	0.975854	0.0352774	19.6485	1.60055	0.984243	0.030945	22.3994	4.04927	0.938029	4.26943	0.320695	0.148542	0.0269118	0.0877269	0.383592	0.46585	0.424721
YDL063C	0.063512	10.9136	2.90359	0.933023	0.0865693	8.00685	0.817113	0.98926	0.0432468	16.0277	2.43263	0.956034	0.0452095	15.3319	3.09155	0.93791	0.0416035	16.6608	4.10626	0.902772	0.0616263	11.2476	1.63581	0.970504	0.0570086	12.1586	0.883791	0.990463	0.0534195	12.9755	1.55189	0.976461	3.53224	0.398341	0.470253	0.0716689	0.270961	-0.0841817	0.526143	0.220981
YDL064W	0.0487554	14.2168	1.4415	0.981298	0.0662546	10.4619	1.06957	0.98522	0.0463622	14.9507	2.823	0.9425	0.0467716	14.8198	3.17378	0.932242	0.0398593	17.3899	1.85669	0.97487	0.0526179	13.1732	1.74539	0.971988	0.0528448	13.1167	1.80133	0.96327	0.0480838	14.4154	2.59383	0.947827	3.7114	0.228066	0.19074	0.00192731	0.0963337	0.118126	0.408775	0.263451
YDL067C	0.0434122	15.9666	2.2378	0.963595	0.0633821	10.936	2.0288	0.948789	0.0421435	16.4473	2.134	0.967115	0.0429646	16.133	2.37613	0.961752	0.0357235	19.4031	1.96182	0.977674	0.0738485	9.38607	1.59622	0.95965	0.0460974	15.0366	1.2482	0.985714	0.0448917	15.4404	2.14789	0.966448	3.66053	0.380921	0.37925	0.249876	0.314563	0.33646	0.617689	0.477074
YDL072C	0.0512174	13.5334	2.70909	0.945738	0.0723246	9.58383	1.47041	0.9688	0.0395906	17.5079	4.48382	0.9053	0.0483757	14.3284	1.61738	0.975574	0.0537829	12.8879	1.02133	0.989188	0.0625943	11.0736	0.967411	0.9878	0.0517034	13.4062	1.54616	0.977805	0.0479653	14.451	3.11593	0.931693	3.60589	0.291115	0.524041	0.138938	0.33149	0.152565	0.0820509	0.117308
YDL074C	0.0635187	10.9125	2.31087	0.950334	0.106017	6.5381	0.994912	0.983521	0.0536465	12.9207	0.80455	0.993068	0.0628454	11.0294	1.25917	0.981161	0.0465589	14.8875	3.70943	0.915706	0.0662739	10.4588	1.27178	0.979347	0.0598068	11.5898	1.70133	0.965806	0.0713529	9.71435	1.35643	0.975353	3.20973	0.342249	0.481877	0.325051	0.403464	0.238179	0.686304	0.462241
YDL076C	0.0588539	11.7774	1.79535	0.964296	0.0830858	8.34255	0.985452	0.985438	0.0475999	14.5619	2.4585	0.953546	0.0565431	12.2587	2.96531	0.926684	0.0731948	9.46989	1.90513	0.954943	0.0566323	12.2394	2.933	0.923066	0.05237	13.2356	1.2729	0.98245	0.0505588	13.7097	1.85904	0.968756	3.5167	0.313647	0.347426	0.209645	0.278536	0.0412464	-0.273356	-0.116055
YDL078C	0.0358712	19.3232	4.38316	0.915335	0.0505049	13.7244	1.74355	0.973007	0.0351182	19.7376	4.21572	0.921799	0.0357071	19.412	3.83107	0.932943	0.0311977	22.2179	3.63827	0.945523	0.0400414	17.3108	2.96577	0.948639	0.042214	16.4199	1.79005	0.976604	0.0386879	17.9164	1.95048	0.975156	4.08359	0.214752	0.219284	-0.0462182	0.0865329	0.188677	0.390061	0.289369
YDL080C	0.0665278	10.4189	3.8184	0.856689	0.107613	6.4411	1.84499	0.937398	0.0460431	15.0543	2.70086	0.946556	0.0707206	9.8012	2.1478	0.932579	0.0659182	10.5153	1.69742	0.963048	0.0644309	10.758	1.27841	0.979584	0.0532058	13.0277	1.83071	0.964103	0.0652444	10.6239	1.72594	0.962251	3.20421	0.349708	0.707896	0.499297	0.603597	0.176924	0.190205	0.183564
YDL082W	0.0243507	28.4652	5.86761	0.889092	0.0509059	13.6162	2.36119	0.948047	0.0354377	19.5596	3.15615	0.951363	0.034123	20.3132	3.94462	0.934139	0.0250533	27.6669	5.23263	0.927992	0.0526596	13.1628	1.21968	0.983436	0.0405641	17.0877	1.64748	0.980801	0.0352491	19.6642	4.04578	0.928855	4.03187	0.334907	0.257929	0.06301	0.16047	0.799254	0.758212	0.778733
YDL084W	0.0392427	17.6631	2.21949	0.967541	0.0419523	16.5223	2.59702	0.949061	0.0266393	26.0198	3.77177	0.952458	0.028336	24.4617	3.99772	0.944781	0.0337857	20.516	1.77423	0.981905	0.0543536	12.7526	1.39271	0.976399	0.0331777	20.892	2.19065	0.974441	0.0305348	22.7002	3.62242	0.947961	4.20904	0.43368	0.492499	0.17584	0.33417	-0.0663691	0.149639	0.0416352
YDL086W	0.0372234	18.6213	1.98741	0.972413	0.04571	15.164	1.55588	0.979648	0.02232	31.055	5.05928	0.934492	0.040076	17.2958	2.02341	0.970982	0.0403996	17.1573	1.80361	0.976314	0.0400658	17.3002	1.80386	0.978031	0.0255202	27.1607	4.34798	0.941603	0.0319181	21.7164	2.99812	0.957291	4.14709	0.215258	0.809664	0.616358	0.713011	0.0717894	-0.046342	0.0127237
YDL088C	0.0687383	10.0839	2.66699	0.947102	0.108237	6.40398	1.68875	0.94788	0.0565526	12.2567	1.92754	0.956526	0.0640845	10.8161	2.60166	0.915351	0.0485216	14.2853	2.5173	0.943208	0.0759626	9.12484	1.61427	0.959356	0.0633802	10.9363	1.25487	0.978787	0.0498428	13.9067	1.66371	0.973491	3.2754	0.469527	0.340101	0.175661	0.257881	0.058579	0.561067	0.309823
YDL089W	0.0679395	10.2024	4.54598	0.805288	0.0732027	9.46887	3.95184	0.84923	0.0357122	19.4092	4.02064	0.924279	0.0431549	16.0618	6.06961	0.832192	0.0481724	14.3889	5.12784	0.837622	0.0615646	11.2589	1.72468	0.966123	0.0503654	13.7624	2.2846	0.951005	0.0568351	12.1957	1.90756	0.96896	3.58751	0.317642	0.691159	0.195144	0.443151	-0.236674	0.25937	0.011348
YDL090C	0.0488585	14.1868	5.3381	0.859163	0.0722874	9.58877	1.44627	0.970233	0.0388999	17.8187	2.01444	0.973359	0.0741765	9.34457	1.09739	0.981956	0.0552633	12.5426	4.07953	0.863767	0.0505961	13.6996	3.82985	0.902829	0.0401738	17.2537	3.89992	0.920605	0.070855	9.78262	1.848	0.956161	3.38794	0.26016	0.767383	0.720894	0.744139	0.43854	0.260828	0.349684
YDL091C	0.0507366	13.6617	3.91764	0.911759	0.109623	6.32301	1.53003	0.95789	0.0462994	14.971	5.06941	0.853322	0.0470691	14.7262	3.94826	0.899492	0.0717638	9.65873	1.33401	0.974775	0.0623667	11.1141	1.81244	0.9629	0.0587613	11.796	2.97342	0.917244	0.0624213	11.1043	5.07215	0.847642	3.37207	0.511577	0.532025	0.188152	0.360088	0.399992	-0.100238	0.149877
YDL092W	0.0550604	12.5889	1.56906	0.972972	0.0728066	9.52039	1.00304	0.9859	0.0436335	15.8857	1.71874	0.9775	0.0473089	14.6515	1.90767	0.971084	0.0421514	16.4442	1.64346	0.979444	0.0530461	13.0669	1.31802	0.983077	0.0514424	13.4742	0.751087	0.99397	0.0494298	14.0229	1.13927	0.987429	3.66039	0.281262	0.329267	0.0917453	0.210506	-0.00631173	0.379122	0.186405
YDL093W	0.0447545	15.4878	6.14201	0.880719	0.0983569	7.04727	1.09657	0.975534	0.0393014	17.6367	3.06484	0.94066	0.0455195	15.2275	2.80124	0.942534	0.0415425	16.6852	6.15152	0.842571	0.0736498	9.41139	1.53759	0.963878	0.0420554	16.4817	3.57523	0.911526	0.0567115	12.2223	1.23845	0.982945	3.39788	0.480052	0.742627	0.644916	0.693772	0.555177	0.66262	0.608898
YDL095W	0.0424772	16.3181	1.4024	0.984243	0.0551921	12.5588	1.05413	0.987989	0.0356379	19.4497	1.95266	0.977565	0.0419638	16.5177	2.20132	0.967268	0.0475229	14.5855	1.66379	0.976456	0.0493826	14.0363	1.95489	0.96829	0.0424402	16.3323	2.02448	0.970486	0.0449183	15.4313	2.91548	0.944334	3.86386	0.171708	0.417817	0.165798	0.291807	0.16454	0.00260381	0.0835721
YDL097C	0.0498405	13.9073	4.55979	0.832518	0.0805678	8.60328	0.92983	0.986352	0.0474513	14.6076	2.22072	0.962219	0.0527479	13.1408	2.90148	0.932967	0.0538443	12.8732	1.99935	0.9638	0.0649586	10.6706	0.822999	0.991194	0.0581163	11.9269	0.893248	0.990701	0.0524163	13.2239	2.64595	0.943697	3.49038	0.294492	0.378266	0.0857705	0.232018	0.307393	0.195919	0.251656
YDL098C	0.0738487	9.38605	1.15835	0.9893	0.140558	4.93139	1.41933	0.955135	0.0472556	14.668	2.36862	0.950936	0.0461055	15.0339	3.67468	0.909076	0.0500128	13.8594	3.49949	0.911739	0.0970663	7.14097	1.32802	0.968857	0.0440782	15.7254	2.36387	0.956434	0.0599473	11.5626	3.07989	0.90084	3.14492	0.716664	0.729689	0.830108	0.779898	0.0856028	0.647878	0.36674
YDL099W	0.0622619	11.1328	2.99274	0.915205	0.0818445	8.46907	1.3033	0.970826	0.0454363	15.2554	2.00054	0.969059	0.055219	12.5527	2.0341	0.961517	0.0550011	12.6024	1.97272	0.963793	0.0709175	9.77399	0.983189	0.986689	0.0499531	13.876	1.29236	0.983536	0.0535244	12.9501	2.08885	0.961562	3.42899	0.294046	0.502252	0.365523	0.433888	0.0477468	0.226637	0.137192
YDL100C	0.030337	22.8482	2.68249	0.96345	0.0429543	16.1368	1.62391	0.980092	0.0222005	31.2221	7.01399	0.90383	0.0287976	24.0696	5.14242	0.918111	0.0276345	25.0827	4.38779	0.93864	0.0350468	19.7777	2.81957	0.958252	0.0306708	22.5996	2.48453	0.969754	0.0284987	24.322	5.41476	0.912125	4.37786	0.279703	0.586642	0.120366	0.353504	0.136154	0.270765	0.20346
YDL101C	0.0711036	9.74841	5.29262	0.843161	0.093668	7.40004	1.91308	0.940319	0.0476383	14.5502	2.59232	0.975702	0.086469	8.01614	2.82905	0.906736	0.0545573	12.7049	2.6917	0.940939	0.105664	6.55989	1.33096	0.968998	0.067267	10.3044	3.16037	0.967551	0.0832828	8.32281	3.26728	0.909415	2.9153	0.151876	0.947673	0.449894	0.698783	0.369871	0.752022	0.560946
YDL102W	0.0621763	11.1481	3.99079	0.833967	0.0989404	7.0057	0.925094	0.983737	0.0488242	14.1968	1.82926	0.971774	0.0639361	10.8412	1.23765	0.981075	0.0509981	13.5916	1.58949	0.976578	0.0646234	10.7259	1.07304	0.985377	0.0600285	11.547	1.06444	0.986184	0.0582512	11.8993	1.77657	0.967709	3.31071	0.341474	0.516789	0.218735	0.367762	0.16802	0.453941	0.31098
YDL108W	0.115348	6.00917	1.61985	0.952743	0.08116	8.5405	1.08857	0.981117	0.0549941	12.604	0.938161	0.99021	0.0620769	11.166	1.60984	0.969081	0.0581625	11.9174	2.33567	0.947973	0.0675519	10.261	1.14728	0.98244	0.0592386	11.7009	1.3494	0.977166	0.0649939	10.6648	1.45628	0.97131	3.33731	0.169487	0.318505	0.211245	0.264875	-0.750143	0.237691	-0.256226
YDL111C	0.062618	11.0695	2.28174	0.943627	0.0995913	6.95992	1.22756	0.974518	0.0458093	15.1311	1.94311	0.971003	0.0540445	12.8255	1.44629	0.978551	0.0506737	13.6786	1.69477	0.973745	0.0674935	10.2698	1.08993	0.984242	0.0539856	12.8395	0.937999	0.990562	0.056639	12.238	1.6014	0.973573	3.36341	0.400731	0.556037	0.319104	0.437571	0.105101	0.41044	0.257771
YDL112W	0.0443955	15.613	3.25491	0.925505	0.0646062	10.7288	0.727846	0.993013	0.0502584	13.7917	1.30055	0.984351	0.0529206	13.0979	2.41238	0.951462	0.0439074	15.7866	3.20866	0.93146	0.0483415	14.3386	2.4207	0.955089	0.0514829	13.4636	1.39616	0.981341	0.047709	14.5287	1.82569	0.972902	3.70933	0.201873	0.0763917	0.0416632	0.0590274	0.255343	0.271293	0.263318
YDL115C	0.058254	11.8987	2.8855	0.924072	0.0799675	8.66786	1.1344	0.980173	0.0423818	16.3548	2.65032	0.951502	0.0611128	11.3421	2.61709	0.934947	0.0659379	10.5121	1.47288	0.970181	0.0568065	12.2019	2.29614	0.944944	0.0490756	14.1241	1.92189	0.969175	0.07152	9.69166	0.938923	0.987153	3.37627	0.22227	0.655378	0.443817	0.549598	0.196465	0.0177142	0.10709
YDL117W	0.108387	6.39511	2.43511	0.911893	0.132473	5.23238	0.815247	0.987814	0.0521076	13.3022	2.39391	0.952512	0.0580763	11.9351	3.18108	0.914181	0.0592468	11.6993	2.21241	0.952101	0.0819177	8.46151	1.1442	0.980024	0.0705693	9.82222	1.48856	0.96723	0.0776889	8.92209	1.35237	0.972711	3.05073	0.493055	0.682871	0.245324	0.464098	-0.373757	0.497627	0.0619349
YDL119C	0.0589758	11.7531	2.20979	0.954555	0.109489	6.33077	1.32671	0.968982	0.0529679	13.0862	2.18736	0.957505	0.0598966	11.5724	1.39288	0.976687	0.0690967	10.0316	2.78661	0.914373	0.0807456	8.58433	1.6162	0.960237	0.0599097	11.5699	3.00437	0.910228	0.0796593	8.7014	1.61385	0.970719	3.10449	0.355452	0.605485	0.427813	0.516649	0.45048	0.221986	0.336233
YDL120W	0.0602319	11.508	3.74003	0.855124	0.0656324	10.5611	1.05999	0.985489	0.0463987	14.9389	1.68045	0.976996	0.0490755	14.1241	1.56944	0.977837	0.047215	14.6807	2.21698	0.962182	0.0522981	13.2538	1.41814	0.980759	0.061001	11.3629	1.59709	0.970033	0.0550588	12.5892	1.01179	0.989195	3.6508	0.180036	0.2502	-0.144548	0.0528258	-0.126243	0.22504	0.0493985
YDL121C	0.0430726	16.0925	2.20115	0.966063	0.0514825	13.4637	1.85424	0.969595	0.0262769	26.3786	2.16472	0.980981	0.0420525	16.4829	2.31477	0.963793	0.031821	21.7827	4.31791	0.924508	0.0588226	11.7837	1.28404	0.978995	0.0311304	22.2659	2.79329	0.95685	0.0390471	17.7516	3.40206	0.938324	3.87563	0.270279	0.845671	0.601138	0.723405	0.132695	0.569487	0.351091
YDL122W	0.058397	11.8696	2.20069	0.950175	0.0801905	8.64375	0.65772	0.993278	0.0495609	13.9858	1.7124	0.97447	0.0518553	13.367	3.12581	0.928092	0.0527379	13.1433	2.9782	0.931282	0.0720523	9.62006	1.22653	0.979791	0.058525	11.8436	1.51932	0.972673	0.0730621	9.4871	1.19576	0.979201	3.34107	0.275031	0.46482	0.224969	0.344895	0.228128	0.375183	0.301656
YDL123W	0.0878262	7.89226	1.9771	0.94154	0.119782	5.78673	1.55369	0.962609	0.0495646	13.9847	1.84243	0.971021	0.049968	13.8718	1.8695	0.968299	0.0518047	13.38	4.22939	0.854498	0.100542	6.89409	1.63395	0.956631	0.052626	13.1712	1.70939	0.973092	0.0616132	11.25	1.14364	0.984763	3.15101	0.590385	0.654768	0.568302	0.611535	-0.170573	0.590996	0.210212
YDL124W	0.0362342	19.1297	4.498	0.884425	0.0566515	12.2353	2.12131	0.957515	0.0434366	15.9577	1.75457	0.976926	0.0422207	16.4172	2.77484	0.950663	0.0402563	17.2183	2.27455	0.966774	0.039532	17.5338	3.63246	0.932013	0.0465016	14.9059	2.46289	0.955981	0.0385453	17.9827	3.0751	0.948821	3.98768	0.255869	0.00849867	-0.089871	-0.0406861	0.270059	0.118194	0.194127
YDL125C	0.0314929	22.0097	3.0297	0.954369	0.0451472	15.353	1.97331	0.970475	0.0365732	18.9523	3.82358	0.931438	0.0374619	18.5027	2.52697	0.963155	0.0338753	20.4618	0.852978	0.995096	0.0401666	17.2568	2.0827	0.97144	0.0457932	15.1365	1.2963	0.985331	0.0395335	17.5331	2.41174	0.964624	4.09781	0.113387	0.146498	-0.177851	-0.0156766	0.362259	0.257052	0.309656
YDL127W	0.0808004	8.57852	0.823039	0.989635	0.178302	3.88749	1.17836	0.968461	0.0712482	9.72863	1.76959	0.958237	0.0744204	9.31394	2.37936	0.916128	0.060867	11.3879	2.02141	0.955466	0.0773808	8.95761	1.29885	0.974232	0.0588517	11.7779	1.37109	0.976881	0.102422	6.76757	1.98582	0.926614	2.775	0.581522	0.507241	0.783011	0.645126	0.325733	0.734434	0.530083
YDL128W	0.0502967	13.7812	1.87358	0.968407	0.0753712	9.19644	0.695493	0.992518	0.0430123	16.1151	2.87662	0.948093	0.0502062	13.806	3.77339	0.907683	0.0484181	14.3159	1.93238	0.969731	0.0546949	12.673	1.5398	0.976797	0.0516379	13.4232	1.95603	0.96595	0.0579053	11.9704	1.33599	0.979898	3.55834	0.252754	0.451997	0.188316	0.320156	0.226281	0.2812	0.25374
YDL130W	0.0234624	29.5429	4.50443	0.928227	0.0372232	18.6214	3.60799	0.916958	0.0301695	22.9751	3.03739	0.961999	0.025484	27.1993	4.84882	0.934301	0.0212921	32.5541	3.75554	0.964952	0.0442881	15.6509	1.63836	0.974436	0.035628	19.4551	1.10945	0.991749	0.0279806	24.7724	4.0625	0.943975	4.3958	0.367877	0.126192	-0.113727	0.00623271	0.488936	0.628965	0.55895
YDL130W-A	0.0533662	12.9885	2.01175	0.962685	0.0606316	11.4321	1.15484	0.984323	0.0373594	18.5535	3.18969	0.945849	0.0395921	17.5072	7.60392	0.812183	0.0455704	15.2105	2.22267	0.962796	0.0524758	13.2089	2.06796	0.961795	0.039952	17.3495	3.57255	0.931838	0.0517732	13.3882	2.35876	0.953605	3.7778	0.256376	0.435814	0.339018	0.387416	-0.0786402	0.149188	0.0352739
YDL131W	0.0437359	15.8485	2.87094	0.942435	0.0726735	9.53783	0.800735	0.990755	0.0491432	14.1047	1.34156	0.983827	0.0547042	12.6708	1.14604	0.986069	0.0429963	16.1211	2.27378	0.96462	0.0587374	11.8008	0.615317	0.995296	0.0610361	11.3563	0.839307	0.990747	0.0522917	13.2554	1.66614	0.974602	3.5516	0.210283	0.266495	-0.0461772	0.110159	0.434668	0.459272	0.44697
YDL133W	0.0969481	7.14967	1.53511	0.968257	0.126123	5.49581	2.03395	0.910826	0.0614869	11.2731	1.33156	0.97926	0.0558426	12.4125	3.99333	0.8866	0.0900627	7.69627	1.78725	0.954146	0.0660114	10.5004	2.33717	0.934524	0.056322	12.3069	1.43809	0.978399	0.0820176	8.4512	1.53977	0.963815	3.1409	0.508535	0.353914	0.480496	0.417205	-0.30302	-0.196737	-0.249878
YDL135C	0.0389128	17.8128	2.47641	0.95887	0.057101	12.139	1.37964	0.980034	0.0337189	20.5567	5.8835	0.882186	0.0396772	17.4697	2.9657	0.948075	0.041712	16.6175	3.22158	0.924929	0.0448298	15.4618	2.61549	0.953728	0.0422023	16.4244	2.33801	0.963364	0.0458873	15.1054	1.72102	0.975764	3.899	0.218583	0.462538	0.138774	0.300656	0.255851	0.155633	0.205742
YDL137W	0.034204	20.2651	3.01061	0.943633	0.0420663	16.4775	2.41497	0.961039	0.0351526	19.7182	3.4424	0.942491	0.0326323	21.2411	3.04416	0.958256	0.0396081	17.5001	0.700948	0.995889	0.0357884	19.3679	3.54053	0.940249	0.0394813	17.5563	2.21241	0.968053	0.0354304	19.5636	3.13007	0.950808	4.25423	0.15329	0.0472275	-0.120308	-0.0365403	0.0866938	-0.124935	-0.0191207
YDL138W	0.0751053	9.22901	3.03546	0.89527	0.109668	6.32042	1.01966	0.981872	0.0651861	10.6334	1.24336	0.978259	0.0599528	11.5615	1.71207	0.967156	0.0779884	8.88782	1.66888	0.958752	0.0542774	12.7705	2.40363	0.942705	0.0782502	8.85809	1.56324	0.967271	0.0730408	9.48987	1.55626	0.96799	3.2781	0.448866	0.132424	-0.131106	0.000658759	-0.0719261	-0.126272	-0.099099
YDL140C	0.0624695	11.0958	1.15967	0.983177	0.079267	8.74446	1.37906	0.971919	0.0505198	13.7203	1.73635	0.9733	0.062995	11.0032	1.24424	0.981151	0.045877	15.1088	2.13248	0.965344	0.0847501	8.17872	0.618906	0.993421	0.0584392	11.861	0.82776	0.991971	0.0637331	10.8758	1.14935	0.983946	3.26579	0.218083	0.512454	0.302367	0.407411	0.206153	0.651532	0.428842
YDL142C	0.0828711	8.36416	2.43295	0.930255	0.0959521	7.22389	1.63115	0.955585	0.0539081	12.8579	1.29801	0.980288	0.0689859	10.0477	1.64113	0.964045	0.0708432	9.78425	2.44686	0.930397	0.0514137	13.4818	4.30578	0.883009	0.0517422	13.3962	2.27576	0.954515	0.069715	9.94258	1.75975	0.960835	3.31203	0.367694	0.372557	0.431718	0.402138	-0.24781	-0.0215699	-0.13469
YDL143W	0.0443762	15.6198	3.87427	0.874698	0.0708788	9.77933	0.875641	0.98923	0.0448925	15.4402	1.71024	0.977151	0.050949	13.6047	2.48444	0.950985	0.0425138	16.3041	2.23225	0.96631	0.0584203	11.8648	1.06861	0.987062	0.0572388	12.1098	1.01691	0.987821	0.0567844	12.2066	1.26807	0.982835	3.5585	0.198341	0.39012	0.039601	0.21486	0.406809	0.468662	0.437736
YDL144C	0.0591847	11.7116	1.08942	0.985579	0.0831837	8.33273	0.683154	0.992826	0.0481448	14.3971	2.48837	0.952699	0.0480345	14.4302	3.29908	0.92541	0.0394116	17.5874	3.20174	0.942662	0.0508779	13.6237	2.89725	0.936927	0.057458	12.0635	1.5442	0.972767	0.0540281	12.8294	2.01573	0.961901	3.58981	0.360725	0.2579	0.00277163	0.130336	-0.0399429	0.54666	0.253358
YDL145C	0.0401788	17.2516	2.72929	0.945972	0.0584527	11.8583	1.35202	0.979701	0.0334215	20.7396	3.05382	0.955477	0.0405149	17.1085	3.13926	0.942676	0.0345533	20.0602	3.11161	0.953188	0.0482182	14.3752	1.9645	0.967075	0.0421853	16.431	2.01895	0.97056	0.0435609	15.9121	2.01114	0.97116	3.87551	0.229531	0.498807	0.162845	0.330826	0.233148	0.450758	0.341953
YDL147W	0.0638646	10.8534	1.44197	0.975467	0.0809007	8.56788	0.481449	0.996144	0.0416591	16.6385	2.79962	0.951369	0.0512489	13.5251	3.33629	0.920522	0.0522467	13.2668	1.39859	0.980798	0.0562471	12.3233	2.08245	0.959248	0.0530064	13.0767	1.32687	0.98248	0.0601102	11.5313	0.934514	0.989385	3.50182	0.284687	0.554633	0.2071	0.380866	-0.0617512	0.227926	0.0830872
YDL148C	0.0715947	9.68154	1.26533	0.976948	0.0780756	8.87789	1.16095	0.979945	0.0398126	17.4103	0.716107	0.995641	0.0498146	13.9145	1.99622	0.966149	0.0467509	14.8264	1.56337	0.978289	0.0618927	11.1992	1.04084	0.986686	0.0443657	15.6235	2.07986	0.962378	0.0615392	11.2635	0.587439	0.995583	3.48191	0.264834	0.639954	0.483733	0.561844	-0.206674	0.408185	0.100756
YDL153C	0.0554387	12.503	1.67262	0.971114	0.0860821	8.05217	0.79621	0.989084	0.0398606	17.3893	2.41173	0.961509	0.0588504	11.7781	1.65831	0.970856	0.0496348	13.9649	1.89878	0.968899	0.0572912	12.0987	1.5779	0.974657	0.0521283	13.297	1.94812	0.964821	0.0547166	12.668	1.1368	0.985949	3.45683	0.301438	0.6633	0.276198	0.469749	0.187372	0.346912	0.267142
YDL155W	0.077875	8.90077	1.45757	0.97259	0.0950638	7.29139	1.18194	0.974198	0.0578645	11.9788	1.15954	0.984107	0.0733488	9.45001	1.38222	0.970493	0.0633056	10.9492	2.96884	0.897586	0.0962117	7.2044	1.16194	0.975743	0.0679181	10.2056	1.21589	0.980968	0.0946094	7.32641	2.17601	0.918618	2.95712	0.18907	0.625289	0.394171	0.50973	0.196806	0.495632	0.346219
YDL156W	0.0783713	8.8444	2.08703	0.936342	0.100681	6.8846	1.32499	0.966304	0.0488446	14.1909	1.58911	0.974821	0.0809974	8.55764	2.07023	0.937531	0.0857251	8.0857	2.8507	0.885933	0.0651762	10.635	2.06322	0.953663	0.0550596	12.589	2.56588	0.941241	0.0796551	8.70186	1.64953	0.958788	3.10316	0.256409	0.723728	0.550931	0.63733	0.0416009	-0.0877913	-0.0230952
YDL157C	0.0381324	18.1774	1.99095	0.973443	0.0506519	13.6845	0.922773	0.991393	0.0307276	22.5578	3.14105	0.956954	0.0363749	19.0557	2.47607	0.965014	0.0278271	24.909	4.77789	0.929974	0.0392606	17.655	3.07473	0.945639	0.036226	19.134	2.90667	0.953373	0.0339233	20.4328	4.2532	0.925503	4.13036	0.252395	0.365192	0.127705	0.246448	0.0537107	0.508237	0.280974
YDL159W	0.0685944	10.105	3.18972	0.895936	0.112573	6.15729	1.70781	0.94501	0.056315	12.3084	1.4273	0.976474	0.0377612	18.3561	4.22983	0.903509	0.0660599	10.4927	1.76951	0.961306	0.0761316	9.1046	3.1934	0.866439	0.0773234	8.96426	1.97753	0.938956	0.0757342	9.15237	1.09751	0.981955	3.30031	0.655765	0.321265	-0.13612	0.0925724	0.0366936	0.0910096	0.0638516
YDL160C-A	0.0559955	12.3786	3.5386	0.896219	0.0821795	8.43455	0.720556	0.991112	0.0394806	17.5566	3.54568	0.926379	0.0566802	12.2291	2.36013	0.949282	0.0427922	16.198	5.67575	0.849484	0.0577468	12.0032	3.18334	0.91651	0.0428025	16.1941	3.91945	0.915763	0.0469077	14.7768	2.98509	0.935238	3.53979	0.337387	0.594152	0.477603	0.535878	0.0899855	0.47795	0.283968
YDL161W	0.0600408	11.5446	2.02247	0.95302	0.0940089	7.37321	1.11252	0.979238	0.0558881	12.4024	1.7419	0.969327	0.059851	11.5812	1.70933	0.967873	0.0655337	10.577	0.890556	0.989459	0.077489	8.94511	1.06768	0.981453	0.0686291	10.0999	1.45823	0.969341	0.0716049	9.68016	0.835457	0.990025	3.21303	0.270042	0.419515	0.123234	0.271375	0.316112	0.189819	0.252965
YDL164C	0.0531928	13.0308	3.49643	0.894356	0.0889082	7.79621	0.937365	0.986009	0.0361613	19.1682	1.30429	0.988702	0.0524932	13.2045	1.50598	0.978358	0.0477876	14.5048	2.81513	0.939366	0.0681495	10.171	0.983111	0.986236	0.0363478	19.0699	4.0005	0.925566	0.0572636	12.1045	2.28503	0.950608	3.4074	0.335221	0.853244	0.845825	0.849535	0.29646	0.451056	0.373758
YDL165W	0.0601873	11.5165	1.50164	0.97458	0.0843974	8.2129	0.750054	0.991415	0.0482583	14.3633	1.86554	0.971136	0.0441041	15.7161	2.25965	0.963981	0.052071	13.3116	1.4101	0.980282	0.0589579	11.7566	1.30337	0.981058	0.049268	14.0689	2.09843	0.963524	0.0537136	12.9045	0.862236	0.992068	3.56432	0.391975	0.279996	0.25012	0.265058	-0.0386865	0.17029	0.065802
YDL166C	0.0525541	13.1892	2.98242	0.911023	0.0888238	7.80362	0.960527	0.984448	0.0499201	13.8851	1.45729	0.980426	0.0586985	11.8086	1.12811	0.985526	0.0422925	16.3894	2.98776	0.944611	0.0643611	10.7697	1.38156	0.975123	0.059084	11.7316	1.23456	0.982651	0.0566868	12.2277	1.14476	0.985749	3.39172	0.29534	0.403747	0.1606	0.282174	0.329563	0.642968	0.486266
YDL167C	0.0835879	8.29243	2.27364	0.923257	0.108725	6.37524	1.1092	0.976717	0.0503525	13.7659	1.57953	0.977287	0.0543796	12.7465	1.57662	0.975513	0.0550931	12.5814	1.38074	0.980583	0.0882192	7.8571	0.827897	0.988956	0.0539663	12.8441	1.0414	0.988051	0.0702603	9.86541	0.817724	0.990575	3.15522	0.429971	0.627807	0.527812	0.57781	-0.103425	0.497997	0.197286
YDL168W	0.0407193	17.0226	3.55318	0.92807	0.055931	12.3929	1.82706	0.967069	0.0380535	18.2151	2.94398	0.952424	0.0427782	16.2033	2.3779	0.962012	0.0390908	17.7317	2.84184	0.953136	0.0544967	12.7191	0.937513	0.990371	0.0554599	12.4982	1.66696	0.969499	0.0471915	14.688	2.06731	0.966772	3.79878	0.181721	0.388277	-0.155139	0.116569	0.290594	0.349478	0.320036
YDL173W	0.0604457	11.4673	1.65924	0.971815	0.0845529	8.19779	1.11004	0.980949	0.0331271	20.9239	2.81108	0.959955	0.0715661	9.68542	1.63235	0.963817	0.049222	14.0821	3.97594	0.897503	0.0605927	11.4394	2.11521	0.955127	0.0436942	15.8636	1.71269	0.973958	0.0733911	9.44457	1.5491	0.968713	3.26662	0.197081	1.12046	0.721028	0.920743	0.252831	0.549166	0.400999
YDL174C	0.043828	15.8152	3.34738	0.926258	0.0693938	9.98861	1.01623	0.985752	0.042136	16.4502	2.11415	0.969165	0.0512317	13.5297	1.61509	0.976282	0.0468141	14.8064	1.05954	0.989902	0.0588835	11.7715	0.765523	0.992769	0.0500484	13.8495	1.33056	0.983513	0.0524515	13.215	1.76004	0.971437	3.58992	0.20004	0.450118	0.201848	0.325983	0.39332	0.298228	0.345774
YDL176W	0.0713253	9.7181	4.40847	0.842916	0.136216	5.08858	1.51322	0.955522	0.0474664	14.6029	2.19891	0.960296	0.0706733	9.80777	1.31852	0.974915	0.0874218	7.92877	2.7426	0.891823	0.0673677	10.289	2.42381	0.934771	0.0597652	11.5978	1.14359	0.984542	0.102344	6.77269	2.79257	0.869098	2.94099	0.478905	0.927197	0.594797	0.760997	0.339687	0.0461097	0.192899
YDL178W	0.0563616	12.2982	2.62825	0.940225	0.0792446	8.74693	1.62447	0.958649	0.0495575	13.9867	3.38017	0.921247	0.0555197	12.4847	2.55915	0.936842	0.0411543	16.8426	2.77502	0.952899	0.0464268	14.9299	5.1218	0.863722	0.0639443	10.8399	1.48969	0.97436	0.0551257	12.5739	1.16544	0.985548	3.58084	0.324128	0.225145	-0.142567	0.0412891	0.0395353	0.493205	0.26637
YDL179W	0.0934066	7.42075	1.70655	0.95374	0.110917	6.24923	1.34524	0.966303	0.0506874	13.6749	1.56228	0.972951	0.0795016	8.71866	2.09689	0.93951	0.0717975	9.6542	1.44889	0.969011	0.0939743	7.37592	1.34717	0.97271	0.0574	12.0757	1.27924	0.979987	0.08974	7.72395	1.59993	0.958336	2.89999	0.198875	0.873475	0.694052	0.783763	-0.00842179	0.37117	0.181374
YDL182W	0.0540112	12.8334	1.13925	0.984947	0.0755761	9.17152	0.603039	0.99448	0.0542089	12.7866	0.6286	0.995664	0.0533132	13.0014	0.911343	0.991337	0.0436876	15.866	1.1628	0.98887	0.0545827	12.699	1.35436	0.981663	0.0672044	10.314	1.03423	0.985486	0.0608976	11.3822	0.631872	0.995121	3.51828	0.229827	0.158282	-0.151744	0.00326907	0.163554	0.469589	0.316571
YDL184C	0.0208113	33.3063	4.77144	0.937242	0.0235855	29.3887	4.10208	0.95038	0.0160064	43.3043	6.85262	0.936749	0.0165837	41.7969	6.40419	0.941019	0.0209307	33.1163	3.30971	0.970905	0.0237213	29.2205	3.19875	0.967727	0.0216293	32.0467	1.73157	0.989492	0.0182033	38.0782	5.9336	0.940067	5.09558	0.262773	0.34086	-0.0934743	0.123693	-0.0378544	-0.0461081	-0.0419813
YDL189W	0.0543319	12.7576	3.08006	0.902989	0.100184	6.91876	0.895914	0.987133	0.038054	18.2148	3.6673	0.928163	0.0592941	11.69	1.63725	0.970577	0.053574	12.9381	1.35852	0.980018	0.0607087	11.4176	2.5705	0.932244	0.0490723	14.125	1.66986	0.9752	0.0682413	10.1573	1.91211	0.954301	3.29884	0.350287	0.888206	0.521344	0.704775	0.374453	0.39472	0.384586
YDL190C	0.0539211	12.8548	4.4475	0.839685	0.0771994	8.97866	1.18592	0.979979	0.0298936	23.1871	3.47135	0.95142	0.0490821	14.1222	1.71019	0.970255	0.0447078	15.5039	3.93658	0.909942	0.0529195	13.0981	1.90998	0.963085	0.0348866	19.8686	2.87791	0.956343	0.0574162	12.0723	1.60101	0.970345	3.57283	0.28621	0.962424	0.739586	0.851005	0.111411	0.381733	0.246572
YDL192W	0.0286226	24.2168	3.9777	0.927855	0.0453991	15.2679	1.795	0.974062	0.0303043	22.8729	3.36067	0.955556	0.0351237	19.7345	2.74917	0.961729	0.0291508	23.778	2.28068	0.976697	0.0418268	16.5719	1.45982	0.983747	0.0396121	17.4984	1.13864	0.989759	0.036162	19.1678	2.98018	0.954486	4.13659	0.175141	0.378978	-0.00744027	0.185769	0.461349	0.434968	0.448159
YDL195W	0.0415125	16.6973	3.73383	0.906484	0.0657675	10.5394	1.98054	0.953277	0.0410303	16.8935	3.17793	0.941851	0.0471915	14.688	2.14049	0.965053	0.0414717	16.7137	2.60078	0.95792	0.0703724	9.8497	0.484927	0.996656	0.0541226	12.807	0.914746	0.990767	0.0481464	14.3967	2.41613	0.956029	3.6055	0.299206	0.472895	0.0733538	0.273124	0.456038	0.457458	0.456748
YDL198C	0.0476018	14.5614	2.64225	0.944031	0.0756551	9.16194	0.876876	0.989097	0.0467642	14.8222	2.10113	0.966018	0.0554513	12.5001	1.24421	0.983739	0.0403446	17.1807	3.6731	0.927808	0.0612525	11.3162	0.855238	0.991179	0.0537822	12.888	0.93687	0.99066	0.0520748	13.3106	2.10255	0.962419	3.51859	0.235893	0.3711	0.169375	0.270238	0.345486	0.584127	0.464807
YDL200C	0.0651904	10.6327	2.53539	0.924698	0.0894541	7.74864	1.76776	0.953541	0.0503524	13.7659	1.38897	0.979264	0.0358938	19.311	6.11296	0.866872	0.0517063	13.4055	3.17693	0.89628	0.064567	10.7353	1.33405	0.976442	0.0430199	16.1122	1.98144	0.969891	0.0518564	13.3667	1.77818	0.971116	3.59754	0.553388	0.185492	0.412545	0.299018	-0.187109	0.14721	-0.0199499
YDL201W	0.052572	13.1847	1.74001	0.967674	0.0738535	9.38543	1.06632	0.984087	0.0458932	15.1035	1.13639	0.988479	0.0497188	13.9414	1.58117	0.977861	0.0364689	19.0066	3.42248	0.943089	0.0531251	13.0474	1.04016	0.988996	0.0505293	13.7177	1.23036	0.984776	0.0529217	13.0976	1.01265	0.989382	3.61216	0.258238	0.304647	0.165808	0.235227	0.108632	0.636263	0.372448
YDL202W	0.0589638	11.7555	2.96432	0.910083	0.113676	6.09759	0.767691	0.988018	0.0459363	15.0893	2.07497	0.964185	0.049804	13.9175	2.81133	0.938451	0.0493605	14.0426	4.52388	0.880999	0.0688124	10.073	1.64624	0.965066	0.0521311	13.2962	1.58839	0.974817	0.0636438	10.891	2.0144	0.94943	3.29614	0.4998	0.619317	0.436807	0.528062	0.25912	0.515594	0.387357
YDL203C	0.0506138	13.6948	8.04248	0.841336	0.106512	6.50772	2.40933	0.90237	0.0425653	16.2843	4.07287	0.911004	0.0770834	8.99217	1.86388	0.951428	0.0678891	10.21	3.20517	0.957045	0.0605432	11.4488	5.4967	0.833263	0.0590196	11.7444	2.21472	0.937245	0.0647587	10.7035	2.01318	0.950924	3.20199	0.36414	0.82342	0.351906	0.587663	0.573567	0.149919	0.361743
YDL205C	0.0850452	8.15034	1.1159	0.981487	0.0633228	10.9462	2.39883	0.937101	0.0350382	19.7826	3.67042	0.936328	0.0570613	12.1474	1.76691	0.968362	0.0620974	11.1623	2.65141	0.91259	0.069686	9.94673	1.57693	0.967063	0.0412832	16.7901	2.67279	0.952712	0.0592891	11.691	1.78445	0.964982	3.47912	0.126228	0.827038	0.590414	0.708726	-0.452261	0.00143599	-0.225413
YDL207W	0.0532384	13.0197	4.06972	0.832587	0.0994212	6.97182	1.10861	0.979605	0.0502199	13.8022	1.38302	0.980275	0.0665931	10.4087	1.54773	0.966768	0.0566259	12.2408	3.32293	0.905946	0.0685674	10.109	1.18721	0.981902	0.0582296	11.9037	0.969004	0.989274	0.0628996	11.0199	1.89098	0.959918	3.24521	0.300268	0.541615	0.328121	0.434868	0.457407	0.368413	0.41291
YDL208W	0.0502355	13.798	1.61675	0.976366	0.0660012	10.502	0.776554	0.991897	0.0342846	20.2174	1.24566	0.990207	0.0474538	14.6068	2.47073	0.955322	0.0404325	17.1433	2.1334	0.969981	0.0542951	12.7663	1.23095	0.984264	0.040724	17.0206	1.54227	0.979333	0.0460799	15.0423	1.97448	0.97009	3.7116	0.236316	0.625933	0.377613	0.501773	0.0747869	0.38798	0.231383
YDL212W	0.0414034	16.7413	4.0621	0.893852	0.0510539	13.5768	2.20336	0.957816	0.0328314	21.1123	2.58905	0.96646	0.0325204	21.3142	4.69521	0.916427	0.0339971	20.3884	1.77603	0.980945	0.0474341	14.6128	1.29836	0.984622	0.0360912	19.2054	3.60944	0.936309	0.0319646	21.6849	4.12722	0.932017	4.12115	0.355019	0.278863	0.142293	0.210578	-0.0558092	0.228531	0.0863611
YDL213C	0.0529864	13.0816	1.41139	0.9786	0.0749886	9.24337	0.534526	0.995728	0.0343381	20.186	1.90122	0.979615	0.0491658	14.0982	2.2499	0.959443	0.0394397	17.5749	2.02219	0.973099	0.0533397	12.995	1.11921	0.987298	0.0405322	17.1012	1.44299	0.983584	0.0527234	13.1469	1.15023	0.986403	3.6106	0.273098	0.724686	0.485428	0.605057	0.0988713	0.524848	0.31186
YDL215C	0.0519332	13.3469	3.04525	0.94823	0.109072	6.35492	1.31258	0.966014	0.0468131	14.8067	1.26033	0.985771	0.0476473	14.5475	5.97397	0.827776	0.0596921	11.612	2.44264	0.93659	0.0926278	7.48315	1.86924	0.941964	0.0498368	13.9083	1.80996	0.971985	0.0592556	11.6976	1.21801	0.982163	3.24559	0.554688	0.642589	0.55229	0.59744	0.492845	0.291961	0.392403
YDL217C	0.0728882	9.50973	1.97903	0.942703	0.0874122	7.92964	1.11962	0.980573	0.0471509	14.7006	1.62078	0.977139	0.060872	11.387	2.9782	0.914972	0.0588837	11.7715	1.50808	0.972438	0.0606858	11.4219	0.968478	0.988568	0.0574034	12.075	1.4637	0.975777	0.0659324	10.513	1.68971	0.964693	3.3511	0.248805	0.526706	0.242855	0.38478	-0.101696	0.206122	0.0522133
YDL225W	0.0596111	11.6278	1.2291	0.982748	0.089457	7.74838	0.646097	0.993188	0.0566407	12.2376	1.6002	0.972997	0.066466	10.4286	1.37941	0.97602	0.0531899	13.0316	1.63671	0.973578	0.0748021	9.26642	0.917938	0.987778	0.0560309	12.3708	1.39076	0.978825	0.073141	9.47686	0.827648	0.990116	3.1982	0.178855	0.415053	0.430669	0.422861	0.341311	0.50574	0.423526
YDL226C	0.0393044	17.6353	2.62849	0.955828	0.0655085	10.581	1.75727	0.964454	0.0370567	18.705	3.07903	0.949005	0.0474286	14.6145	1.50334	0.98094	0.0470213	14.7411	1.96213	0.968591	0.0472542	14.6685	3.38547	0.926534	0.043698	15.8622	1.79321	0.97589	0.0432866	16.013	4.14505	0.908745	3.78714	0.262977	0.438217	0.200383	0.3193	0.353259	0.0946356	0.223947
YDL232W	0.0481145	14.4062	4.80463	0.819276	0.071006	9.76181	1.83592	0.954936	0.0474595	14.605	1.8544	0.97048	0.0514486	13.4726	2.22778	0.958612	0.0446452	15.5257	1.75211	0.97595	0.0786482	8.81326	0.948597	0.984689	0.0568656	12.1892	1.43173	0.978886	0.058397	11.8696	1.62119	0.972892	3.43699	0.275397	0.431398	0.17054	0.300969	0.411624	0.519592	0.465608
YDL233W	0.0591739	11.7137	4.32915	0.820961	0.0837816	8.27327	2.01217	0.94066	0.0485888	14.2656	3.10014	0.932591	0.0605091	11.4553	1.58076	0.970463	0.0583006	11.8892	2.40646	0.943426	0.0778038	8.90891	0.896542	0.987055	0.0602817	11.4985	1.42709	0.976898	0.0650103	10.6621	1.48898	0.973789	3.28402	0.218932	0.55045	0.239354	0.394902	0.266113	0.287563	0.276838
YDL234C	0.0692268	10.0127	4.64419	0.809028	0.0942845	7.35166	1.83756	0.947732	0.0433894	15.975	2.66744	0.952403	0.0633735	10.9375	1.99434	0.948446	0.0690467	10.0388	2.11415	0.945761	0.0781671	8.86751	2.18521	0.936317	0.0544731	12.7246	1.46647	0.976658	0.0854319	8.11345	1.64655	0.959151	3.12453	0.244198	0.873216	0.545015	0.709116	0.199229	0.202986	0.201107
YDL237W	0.0393954	17.5946	3.24063	0.934516	0.0518707	13.363	1.41734	0.980304	0.0285833	24.2501	5.92487	0.902263	0.0361987	19.1484	3.19531	0.948216	0.0352439	19.6671	4.97953	0.902943	0.0474459	14.6092	2.43479	0.954736	0.0339699	20.4047	3.63513	0.940176	0.0369611	18.7534	3.3892	0.932111	4.0243	0.259485	0.575617	0.326531	0.451074	0.112761	0.273413	0.193087
YDL240W	0.0636978	10.8818	3.45118	0.930359	0.120358	5.75904	1.72933	0.94042	0.0798877	8.67652	1.99112	0.963304	0.0877658	7.89769	3.35807	0.862786	0.069016	10.0433	1.41553	0.972915	0.106783	6.49119	2.07817	0.947273	0.0874467	7.92651	1.60028	0.974076	0.0819265	8.4606	1.36379	0.971663	2.82163	0.255178	0.295491	0.165061	0.230276	0.62222	0.506534	0.564377
YDL241W	0.0730157	9.49313	1.84756	0.951735	0.0650346	10.6581	3.04102	0.910067	0.0394613	17.5652	4.16793	0.914828	0.0496628	13.9571	2.3318	0.955156	0.0580288	11.9449	3.14416	0.891743	0.0672359	10.3092	2.28386	0.932759	0.0465254	14.8983	1.7747	0.973281	0.0503809	13.7581	4.71353	0.871823	3.59122	0.233477	0.543431	0.305852	0.424642	-0.344336	-0.0128996	-0.178618
YDR002W	0.0244701	28.3262	6.16188	0.893585	0.0345928	20.0373	2.5582	0.965384	0.0199257	34.7866	6.43203	0.923572	0.022376	30.9773	7.02631	0.905028	0.0271851	25.4973	1.82754	0.984651	0.0300437	23.0713	3.1182	0.959683	0.0237008	29.2458	4.95407	0.938133	0.0234405	29.5705	7.12866	0.899418	4.67297	0.297921	0.447494	0.197188	0.322341	0.1511	-0.000695327	0.0752022
YDR003W-A	0.0642156	10.7941	3.50388	0.857147	0.111723	6.20418	1.32127	0.968449	0.0473391	14.6422	1.74708	0.97491	0.0585228	11.8441	1.28704	0.981173	0.0603612	11.4833	1.14211	0.98254	0.0798289	8.68292	1.3013	0.974005	0.0546903	12.674	1.26122	0.982568	0.0626101	11.0709	1.65289	0.967387	3.19655	0.421933	0.675507	0.467253	0.57138	0.235616	0.324917	0.280267
YDR004W	0.0791372	8.7588	5.86352	0.823247	0.0820029	8.45271	1.59067	0.962022	0.046673	14.8512	1.172	0.987698	0.0547743	12.6546	3.8075	0.891916	0.087981	7.87838	2.10799	0.929577	0.0568475	12.1931	3.00064	0.921884	0.0520523	13.3164	2.11627	0.959788	0.0644183	10.7601	1.54922	0.970347	3.44415	0.262951	0.448349	0.290974	0.369661	-0.313421	-0.466256	-0.389838
YDR006C	0.0633048	10.9494	4.72036	0.851861	0.0927011	7.47723	2.35402	0.912098	0.0448675	15.4488	3.62014	0.8921	0.0535223	12.9506	3.98766	0.813108	0.0619822	11.183	2.4179	0.926516	0.0497634	13.9288	2.68431	0.941279	0.0797919	8.68694	2.28829	0.922166	0.0692486	10.0095	2.16866	0.932922	3.43019	0.406914	0.519229	-0.311342	0.103943	0.0225854	0.053045	0.0378152
YDR007W	0.0504244	13.7463	4.1899	0.820904	0.0689161	10.0578	1.08818	0.982445	0.0371868	18.6396	3.10738	0.950108	0.0442304	15.6713	1.82694	0.973438	0.0440017	15.7528	3.2813	0.908263	0.0450076	15.4007	3.49479	0.926753	0.0494554	14.0156	1.17927	0.985666	0.0483224	14.3442	0.926694	0.991325	3.7719	0.29957	0.448396	0.0370588	0.242727	0.00906217	0.205628	0.107345
YDR009W	0.078342	8.84771	0.626629	0.994027	0.114256	6.06661	0.835512	0.986416	0.042043	16.4866	1.05098	0.991124	0.0646022	10.7295	1.09886	0.984141	0.0610428	11.3551	1.25129	0.98135	0.070631	9.81363	0.812325	0.991316	0.0458989	15.1016	1.17992	0.987572	0.0573225	12.0921	0.893039	0.99021	3.22879	0.436411	0.814432	0.687837	0.751134	-0.0834883	0.276476	0.096494
YDR011W	0.0693756	9.99123	1.65688	0.96304	0.0831764	8.33346	0.593636	0.994147	0.0525244	13.1967	0.630088	0.995737	0.072837	9.51641	0.972031	0.985468	0.0543926	12.7434	1.48567	0.977099	0.0534408	12.9704	2.03778	0.962634	0.057656	12.0221	1.82611	0.96378	0.0591815	11.7122	1.52048	0.975464	3.38911	0.288108	0.332994	0.198513	0.265753	-0.0684449	0.282572	0.107064
YDR013W	0.0776413	8.92755	2.98188	0.886894	0.0811771	8.5387	1.18261	0.977868	0.0510408	13.5802	1.30315	0.982842	0.0647192	10.7101	2.08463	0.942676	0.0538461	12.8728	3.17415	0.921764	0.0588657	11.7751	3.14124	0.914564	0.0690463	10.0389	1.50304	0.968394	0.0940474	7.37019	2.0908	0.925674	3.23857	0.307307	0.524869	0.0889567	0.306913	-0.0803044	0.44768	0.183688
YDR016C	0.0565644	12.2541	4.75601	0.813722	0.0613349	11.301	1.80272	0.963416	0.0356024	19.4691	3.46971	0.941262	0.0479993	14.4408	2.20352	0.961259	0.0527729	13.1345	3.68549	0.887557	0.0593438	11.6802	1.87396	0.960372	0.0452946	15.3031	1.31751	0.984093	0.0533081	13.0027	1.68986	0.973042	3.6493	0.16043	0.633817	0.286453	0.460135	-0.0341011	0.0659965	0.0159477
YDR019C	0.0574202	12.0715	2.28589	0.946861	0.0843772	8.21486	0.509089	0.995567	0.0477469	14.5171	1.95272	0.968635	0.0554954	12.4902	1.82764	0.967932	0.0452179	15.3291	3.29436	0.932159	0.0659927	10.5034	1.275	0.979851	0.049797	13.9194	2.05668	0.965233	0.0750786	9.23229	1.09565	0.982893	3.32011	0.259279	0.539574	0.478923	0.509249	0.273424	0.61809	0.445757
YDR021W	0.134046	5.17097	2.02717	0.933539	0.106133	6.53095	0.872088	0.986331	0.0663805	10.442	1.73214	0.962601	0.0671745	10.3186	3.97482	0.859505	0.0688269	10.0709	0.891081	0.989069	0.104256	6.64848	1.84078	0.94426	0.0695388	9.96777	1.82937	0.956073	0.0746507	9.28521	1.55598	0.96345	3.00561	0.33558	0.378724	0.311664	0.345194	-0.635172	0.32651	-0.154331
YDR023W	0.0369057	18.7816	2.21557	0.969734	0.0503117	13.777	1.61825	0.976159	0.0275493	25.1603	3.53449	0.955458	0.0357008	19.4155	3.17659	0.949049	0.0336107	20.6228	2.57634	0.964689	0.0406749	17.0412	2.29362	0.964193	0.0332744	20.8312	1.29726	0.989518	0.0346178	20.0229	3.48041	0.944099	4.11946	0.245204	0.533611	0.261213	0.397412	0.111781	0.246705	0.179243
YDR025W	0.0262793	26.3761	3.70716	0.945766	0.0444907	15.5796	2.75056	0.93974	0.0333177	20.8042	3.36076	0.950044	0.0319416	21.7004	4.13646	0.932466	0.0231815	29.9009	3.3676	0.966064	0.05411	12.81	1.80245	0.961057	0.0399261	17.3607	1.43647	0.985191	0.035934	19.2895	3.31685	0.946017	4.08754	0.336547	0.291258	0.0302133	0.160736	0.633617	0.814572	0.724095
YDR027C	0.0659999	10.5023	2.05309	0.953642	0.114026	6.07886	1.31351	0.971742	0.0409123	16.9423	2.58426	0.957544	0.0539653	12.8443	2.80433	0.932365	0.0561047	12.3545	2.26948	0.948449	0.0671439	10.3233	2.19794	0.940745	0.0558661	12.4073	1.32335	0.981866	0.060363	11.483	1.6925	0.967726	3.29403	0.477812	0.788525	0.339088	0.563807	0.0985981	0.332938	0.215768
YDR028C	0.0713586	9.71358	1.22778	0.978776	0.0911546	7.60408	1.05145	0.982413	0.0396279	17.4914	3.6239	0.928949	0.0417109	16.6179	4.28916	0.904655	0.0546671	12.6794	2.06873	0.952745	0.058843	11.7796	1.64165	0.969533	0.0401249	17.2748	3.17657	0.943454	0.0520893	13.3069	2.14332	0.96036	3.56844	0.474587	0.560131	0.542153	0.551142	-0.288437	0.0959757	-0.0962307
YDR031W	0.0484032	14.3203	3.32321	0.951015	0.112691	6.15088	2.01075	0.917326	0.0386051	17.9548	7.10805	0.842973	0.0526194	13.1729	5.87428	0.844874	0.035086	19.7556	5.30852	0.885272	0.0679719	10.1976	2.13638	0.95614	0.0544075	12.7399	2.06386	0.964535	0.0599263	11.5667	3.46264	0.928303	3.30559	0.480786	0.860715	0.365699	0.613207	0.534401	0.998607	0.766504
YDR032C	0.0239437	28.949	7.98318	0.81385	0.0399538	17.3487	3.23082	0.921134	0.0226362	30.6211	6.93492	0.902405	0.0205541	33.7231	11.7033	0.83707	0.0351233	19.7347	1.46439	0.984805	0.0427811	16.2022	1.7502	0.97222	0.0271811	25.5011	6.1513	0.896963	0.0261193	26.5377	5.65444	0.910381	4.48513	0.504143	0.451329	0.187361	0.319345	0.370314	-0.182464	0.0939247
YDR033W	0.0356991	19.4164	2.77566	0.959221	0.0526755	13.1588	2.12014	0.958966	0.031363	22.1008	3.91767	0.939888	0.0384294	18.0369	3.8156	0.928425	0.0311289	22.267	4.37824	0.929466	0.0491774	14.0948	1.70785	0.974028	0.0361349	19.1822	2.62413	0.961061	0.0392536	17.6582	3.3645	0.937795	3.96255	0.229144	0.503477	0.299148	0.401312	0.316654	0.514284	0.415469
YDR035W	0.036949	18.7596	4.43375	0.899163	0.0525312	13.195	1.37293	0.980614	0.0261036	26.5537	2.85467	0.967843	0.0310032	22.3573	4.678	0.9229	0.0295757	23.4364	5.30665	0.90294	0.0363789	19.0535	2.11502	0.972979	0.032995	21.0077	3.05245	0.957412	0.0311026	22.2858	4.86098	0.915328	4.23366	0.35775	0.497184	0.159187	0.328186	-0.00410151	0.317022	0.15646
YDR036C	0.0437464	15.8447	5.46035	0.87263	0.0863681	8.0255	1.41482	0.965326	0.0502491	13.7942	1.99994	0.965091	0.0530538	13.065	2.40283	0.946255	0.0501865	13.8114	3.29343	0.911644	0.0692154	10.0144	1.39819	0.971909	0.0551545	12.5674	2.00772	0.958939	0.0583937	11.8702	1.8026	0.96712	3.40138	0.308443	0.384616	0.250236	0.317426	0.584551	0.386414	0.485483
YDR037W	0.0422049	16.4234	1.17256	0.98828	0.0534419	12.9701	1.31675	0.981807	0.0283846	24.4198	3.36218	0.956905	0.0336798	20.5805	4.35925	0.925492	0.0318011	21.7963	3.21119	0.954581	0.0514667	13.4679	0.734007	0.994189	0.0359394	19.2866	1.80638	0.980107	0.0362956	19.0973	3.24803	0.947301	4.01677	0.341313	0.593211	0.252756	0.422984	0.0209109	0.429244	0.225078
YDR038C	0.0624064	11.107	2.16363	0.950091	0.0973444	7.12056	0.909667	0.986087	0.0423285	16.3754	2.99447	0.944816	0.0567208	12.2203	2.89295	0.92955	0.0571486	12.1289	1.69159	0.96826	0.0756226	9.16588	1.0814	0.981966	0.053381	12.9849	1.71748	0.972363	0.0564095	12.2878	1.69785	0.971369	3.31466	0.377555	0.718802	0.384105	0.551454	0.158739	0.285715	0.222227
YDR041W	0.0581719	11.9155	2.61248	0.93555	0.0992944	6.98073	1.62106	0.954726	0.0556822	12.4483	1.53915	0.976064	0.0554608	12.498	2.05172	0.959202	0.0529324	13.095	1.27387	0.983791	0.0780873	8.87657	1.17666	0.980349	0.0651358	10.6416	1.34649	0.978125	0.0641501	10.8051	1.43442	0.975107	3.25766	0.364187	0.380213	0.153979	0.267096	0.317107	0.453279	0.385193
YDR044W	0.0492513	14.0737	4.84861	0.893507	0.0864136	8.02128	1.12013	0.978782	0.0524096	13.2256	1.62313	0.974461	0.0559943	12.3789	2.41427	0.948542	0.047795	14.5025	1.67141	0.974	0.0690864	10.033	1.15442	0.980721	0.0563166	12.3081	1.54741	0.975083	0.0559591	12.3867	2.82258	0.933238	3.39776	0.29908	0.327497	0.223769	0.275633	0.417165	0.460469	0.438817
YDR045C	0.0604532	11.4658	1.873	0.962875	0.0722395	9.59513	0.885236	0.988071	0.0367741	18.8488	3.15296	0.945612	0.0544257	12.7357	1.61095	0.973867	0.0513138	13.508	2.46723	0.947664	0.0487404	14.2212	2.66623	0.944714	0.037559	18.4549	4.11319	0.9211	0.0513083	13.5095	1.91475	0.968	3.62974	0.253446	0.606657	0.576187	0.591422	-0.110473	0.125999	0.00776289
YDR046C	0.0629845	11.005	1.92081	0.959657	0.11653	5.94823	0.951487	0.982338	0.0617042	11.2334	1.55726	0.972577	0.0615671	11.2584	1.03153	0.986447	0.0671833	10.3173	0.618852	0.99441	0.0859839	8.06136	0.88918	0.986824	0.0773449	8.96177	1.71895	0.955467	0.0782595	8.85704	1.15901	0.979588	3.05581	0.380784	0.433913	0.107974	0.270944	0.404283	0.311179	0.357731
YDR047W	0.0571257	12.1337	1.06299	0.987372	0.0924848	7.49471	1.35565	0.967266	0.0464817	14.9123	1.58401	0.979412	0.0503481	13.7671	1.63502	0.976334	0.0507343	13.6623	1.39724	0.981335	0.0583331	11.8826	0.657836	0.994885	0.0562839	12.3152	1.23075	0.982263	0.0640564	10.8209	1.02953	0.98569	3.42389	0.373777	0.47454	0.198479	0.33651	0.177063	0.348241	0.262652
YDR049W	0.070185	9.876	2.69146	0.927851	0.104184	6.65308	0.683011	0.991922	0.0573478	12.0867	1.03113	0.987278	0.0632092	10.9659	3.14365	0.886298	0.0578832	11.9749	2.65868	0.935702	0.0581887	11.9121	2.07528	0.957978	0.0576566	12.022	1.57173	0.973363	0.0719734	9.63061	1.00475	0.985786	3.25774	0.371266	0.337613	0.329865	0.333739	0.0461884	0.324207	0.185198
YDR054C	0.0770555	8.99542	1.36915	0.972971	0.0947743	7.31366	0.965825	0.984184	0.0384817	18.0124	2.69827	0.957035	0.0664749	10.4272	1.24187	0.980686	0.0616403	11.245	0.962072	0.988082	0.0628682	11.0254	1.34569	0.978968	0.0405353	17.0999	2.20961	0.967508	0.063752	10.8726	1.70562	0.96711	3.28956	0.281399	0.881355	0.806349	0.843852	-0.120372	0.201652	0.0406403
YDR055W	0.0639553	10.838	2.28392	0.964521	0.0934197	7.41971	1.34866	0.969947	0.0560404	12.3687	1.33436	0.981551	0.0592683	11.6951	2.83541	0.928937	0.0545959	12.696	2.38902	0.949783	0.106064	6.53519	1.38752	0.967591	0.0533133	13.0014	1.67374	0.972389	0.0653697	10.6035	1.22411	0.980477	3.13847	0.402313	0.490149	0.562123	0.526136	0.299553	0.527826	0.41369
YDR056C	0.0461586	15.0166	2.76976	0.942282	0.0722516	9.59352	0.822969	0.989361	0.0340957	20.3295	4.50796	0.919935	0.0378768	18.3	3.31965	0.943508	0.0398836	17.3793	2.98353	0.947784	0.0551562	12.567	0.644724	0.995077	0.0431321	16.0704	2.09526	0.968447	0.0455641	15.2126	1.28159	0.985694	3.75865	0.39825	0.586852	0.247681	0.417267	0.14984	0.360647	0.255244
YDR057W	0.0660497	10.4943	1.59489	0.981393	0.0941032	7.36582	1.29427	0.970495	0.0414483	16.7232	3.18697	0.932116	0.0739365	9.3749	2.91728	0.878195	0.0590779	11.7328	3.02299	0.92561	0.103066	6.72528	2.19398	0.916075	0.0524137	13.2245	1.6981	0.972019	0.0573291	12.0907	2.47426	0.941336	3.11377	0.379686	0.950009	0.611378	0.780694	0.277771	0.438705	0.358238
YDR059C	0.0398107	17.4111	5.20411	0.827515	0.087849	7.89021	1.61572	0.962797	0.0451534	15.351	3.26616	0.932478	0.0475278	14.584	1.61667	0.974984	0.0360435	19.2308	2.59343	0.958825	0.0694011	9.98755	1.14926	0.981834	0.0636488	10.8902	1.35254	0.976593	0.0570159	12.1571	2.14523	0.955038	3.44256	0.380542	0.497697	0.00239689	0.250047	0.679373	0.82279	0.751082
YDR060W	0.055328	12.528	1.10282	0.987013	0.0770314	8.99825	0.712767	0.992068	0.0435814	15.9046	0.793971	0.994334	0.0608378	11.3934	1.41577	0.977394	0.048296	14.3521	2.07735	0.965696	0.0546569	12.6818	1.60746	0.97511	0.0490632	14.1276	1.67619	0.969747	0.0594058	11.668	1.11303	0.986034	3.47223	0.212332	0.519142	0.348213	0.433678	0.174846	0.370952	0.272899
YDR061W	0.0743523	9.32247	1.19562	0.979553	0.106699	6.49629	1.24007	0.969048	0.068308	10.1474	1.43591	0.97431	0.0868728	7.97887	2.05585	0.938856	0.0598514	11.5811	2.60705	0.935729	0.0632534	10.9583	3.31278	0.890827	0.079046	8.76891	2.07964	0.943614	0.11035	6.28134	1.42619	0.963524	2.95021	0.368847	0.39283	0.182193	0.287512	0.270506	0.5835	0.427003
YDR062W	0.0590033	11.7476	1.68145	0.969572	0.0730678	9.48636	0.848505	0.989433	0.0320866	21.6024	4.57418	0.924097	0.0455173	15.2282	3.84969	0.914454	0.0594802	11.6534	0.919371	0.989537	0.0544843	12.722	1.92414	0.966017	0.0405866	17.0782	1.82021	0.976201	0.0447849	15.4772	1.86934	0.973554	3.69896	0.328139	0.734153	0.395124	0.564639	-0.144669	-0.156284	-0.150476
YDR063W	0.055146	12.5693	1.14756	0.986035	0.0599772	11.5568	0.733329	0.993484	0.0354254	19.5664	5.34701	0.895023	0.0424995	16.3095	4.95575	0.87837	0.0480412	14.4282	1.97275	0.967509	0.0472593	14.6669	3.04877	0.932341	0.0526705	13.1601	1.35012	0.981856	0.0485862	14.2663	1.77207	0.97109	3.81684	0.208139	0.473467	-0.0987448	0.187361	-0.165007	0.0339785	-0.0655141
YDR066C	0.0524096	13.2256	4.75509	0.87812	0.0775296	8.94042	2.53974	0.920205	0.0510809	13.5696	1.36383	0.981182	0.0723604	9.5791	2.18107	0.931606	0.0597679	11.5973	2.41457	0.941165	0.062362	11.1149	1.48041	0.974437	0.0872552	7.9439	2.39602	0.914171	0.0641319	10.8082	2.29499	0.931575	3.33218	0.147608	0.430129	-0.342328	0.0439007	0.393083	0.203543	0.298313
YDR067C	0.0899989	7.70173	1.63012	0.960863	0.0941213	7.3644	1.33497	0.970725	0.0586526	11.8178	1.55775	0.973258	0.0481989	14.381	3.18223	0.922741	0.0684093	10.1323	2.50853	0.925807	0.0718045	9.65326	1.53147	0.965829	0.076255	9.08986	2.34104	0.931393	0.0487402	14.2213	4.57769	0.874293	3.45691	0.468105	0.105981	-0.272656	-0.0833375	-0.51173	-0.116017	-0.313873
YDR068W	0.052988	13.0812	2.64032	0.933742	0.0997815	6.94665	0.824064	0.988081	0.0456662	15.1786	2.0408	0.96863	0.0558501	12.4108	1.9027	0.964158	0.0439182	15.7827	4.18997	0.89869	0.0603459	11.4862	1.93416	0.960147	0.0540927	12.8141	1.67878	0.972361	0.0635381	10.9092	0.659768	0.99429	3.34979	0.37682	0.574177	0.329868	0.452022	0.359638	0.630482	0.49506
YDR071C	0.0552804	12.5387	1.61248	0.971304	0.0694394	9.98205	2.03244	0.946293	0.0463135	14.9664	2.63121	0.9514	0.0485241	14.2846	3.13576	0.930112	0.045649	15.1843	2.37521	0.95878	0.102894	6.7365	1.28763	0.969698	0.0506269	13.6913	1.47385	0.978888	0.046413	14.9343	2.04923	0.967854	3.45207	0.534342	0.451586	0.323113	0.38735	0.19625	0.472436	0.334343
YDR073W	0.078887	8.78659	3.3243	0.884127	0.0924281	7.49932	2.59146	0.892895	0.0417627	16.5973	2.05901	0.970004	0.0818932	8.46404	1.74624	0.954894	0.0630224	10.9984	2.66498	0.929707	0.0694481	9.98079	1.99578	0.950284	0.0605621	11.4452	1.05359	0.986212	0.0665299	10.4186	1.4476	0.972791	3.17209	0.219045	0.880789	0.344587	0.612688	-0.0367833	0.287138	0.125177
YDR074W	0.0620203	11.1761	3.60192	0.929587	0.101153	6.85243	1.34368	0.969944	0.0428861	16.1625	4.38161	0.899451	0.0619857	11.1824	2.85444	0.919683	0.0511979	13.5386	3.89912	0.891654	0.067842	10.2171	1.56243	0.968918	0.0640075	10.8292	1.45533	0.974819	0.0732606	9.46139	2.12316	0.938427	3.21368	0.307588	0.800897	0.223166	0.512032	0.268667	0.545321	0.406994
YDR075W	0.0966296	7.17324	3.47495	0.852154	0.125432	5.52609	1.16535	0.97197	0.0393997	17.5927	4.30416	0.910664	0.0663988	10.4392	2.28642	0.938065	0.0664171	10.4363	1.63919	0.966988	0.0691937	10.0175	2.55194	0.929154	0.0543025	12.7645	2.08003	0.951857	0.0621233	11.1576	1.2604	0.979879	3.16365	0.46932	0.973256	0.510421	0.741839	-0.321025	0.219886	-0.0505694
YDR077W	0.0245129	28.2768	3.6795	0.948976	0.0569702	12.1668	1.57396	0.972692	0.0354209	19.5689	2.71995	0.961491	0.0396017	17.503	3.25263	0.942752	0.0243142	28.5079	3.98768	0.955036	0.0531315	13.0459	1.15847	0.985533	0.0392413	17.6637	2.4053	0.964481	0.0391792	17.6917	3.0082	0.949575	3.89623	0.281407	0.394254	0.246482	0.320368	0.925314	0.937058	0.931186
YDR079C-A	0.0554253	12.506	1.80668	0.961651	0.0505716	13.7063	2.00706	0.964003	0.0337303	20.5497	5.3049	0.899579	0.0387876	17.8703	3.18344	0.933388	0.0320798	21.6069	8.16806	0.83198	0.0488645	14.1851	1.654	0.975801	0.0426882	16.2374	2.39962	0.956346	0.0395364	17.5319	2.2585	0.965587	3.97362	0.20005	0.387429	0.0476346	0.217532	-0.329071	0.459805	0.0653669
YDR079W	0.053322	12.9993	1.01532	0.988677	0.0864718	8.01588	0.959981	0.984256	0.0417396	16.6065	2.5473	0.957684	0.0492152	14.084	3.98459	0.899518	0.0389333	17.8035	4.31845	0.9131	0.0582555	11.8984	1.63432	0.968965	0.0454245	15.2593	1.84951	0.972503	0.0588443	11.7793	1.43284	0.977777	3.48743	0.344012	0.566241	0.444186	0.505214	0.212927	0.666654	0.439791
YDR080W	0.0755225	9.17803	2.30417	0.933722	0.0796199	8.7057	1.4823	0.96411	0.040761	17.0052	2.62256	0.956604	0.0549833	12.6065	3.35415	0.912879	0.0617102	11.2323	2.02884	0.946629	0.0952932	7.27383	2.10653	0.921749	0.052495	13.2041	1.36106	0.980043	0.0808628	8.57189	1.17102	0.978001	3.1851	0.335193	0.902805	0.537813	0.720309	0.0130873	0.304483	0.158785
YDR081C	0.0700148	9.90001	3.14612	0.882654	0.0758071	9.14357	1.69675	0.959392	0.0489384	14.1637	2.38034	0.95281	0.0690079	10.0445	1.99339	0.952611	0.0587673	11.7948	2.8133	0.926385	0.0830405	8.3471	1.62078	0.956622	0.0610438	11.3549	2.32997	0.943917	0.0707962	9.79074	1.52786	0.969299	3.21844	0.11939	0.605678	0.286801	0.44624	0.088986	0.341633	0.215309
YDR082W	0.0775412	8.93908	1.11247	0.980461	0.0786957	8.80794	0.6918	0.992418	0.0315908	21.9414	2.63409	0.967362	0.0488066	14.2019	1.05929	0.989133	0.0508673	13.6266	2.00074	0.964855	0.0701208	9.88504	0.8903	0.988254	0.0391589	17.7009	1.44878	0.983157	0.0585274	11.8431	1.7958	0.966097	3.45951	0.302092	0.996075	0.68624	0.841157	-0.299383	0.308841	0.00472873
YDR083W	0.0575206	12.0504	1.77472	0.966132	0.0824924	8.40256	0.558698	0.994891	0.0358281	19.3465	2.21504	0.970535	0.0532283	13.0222	1.65086	0.974333	0.0427185	16.2259	3.70047	0.916918	0.0697619	9.9359	0.78008	0.991304	0.0456404	15.1871	1.03587	0.989338	0.0495984	13.9752	2.35221	0.955872	3.47279	0.341758	0.801204	0.451985	0.626595	0.118219	0.547436	0.332827
YDR084C	0.05019	13.8105	2.87078	0.961833	0.0698323	9.92588	1.24243	0.980865	0.0396915	17.4634	2.11771	0.970059	0.043173	16.0551	3.33486	0.926074	0.0519627	13.3393	1.72375	0.969785	0.0536895	12.9103	2.84445	0.923008	0.0441834	15.688	2.76126	0.941804	0.0485712	14.2707	2.08206	0.963029	3.7104	0.295551	0.41586	0.261187	0.338523	0.0772924	0.0272142	0.0522533
YDR086C	0.036164	19.1668	2.02588	0.973267	0.0407867	16.9944	2.43094	0.961501	0.0271849	25.4975	3.36506	0.958178	0.0294623	23.5266	5.21918	0.915698	0.0364125	19.036	0.948524	0.993491	0.0372907	18.5877	2.56009	0.961209	0.0317432	21.8361	2.43929	0.969785	0.0327403	21.1711	3.20989	0.953207	4.31588	0.206435	0.356408	0.132767	0.244588	-0.0553426	-0.0652197	-0.0602811
YDR087C	0.0581846	11.9129	2.56674	0.925312	0.073523	9.42762	0.486164	0.996286	0.0364745	19.0036	2.37814	0.966105	0.0419428	16.526	2.79578	0.951826	0.0409599	16.9226	4.53982	0.899347	0.0532774	13.0101	1.16021	0.986225	0.0432375	16.0312	2.14742	0.962049	0.0494993	14.0032	1.34327	0.982999	3.6982	0.339721	0.55	0.304605	0.427302	-0.123749	0.382675	0.129463
YDR088C	0.10744	6.45148	1.62803	0.954639	0.124762	5.55577	1.17648	0.971703	0.0514361	13.4759	2.7802	0.9285	0.0567272	12.219	2.52978	0.937689	0.0665794	10.4108	2.97513	0.910481	0.0658514	10.5259	2.34243	0.929844	0.0486088	14.2597	3.45464	0.885308	0.0575806	12.0379	2.07943	0.957671	3.2676	0.537854	0.484704	0.566269	0.525487	-0.577975	0.11241	-0.232782
YDR090C	0.0900748	7.69524	2.50779	0.92073	0.0984756	7.03877	0.987832	0.980817	0.0474393	14.6113	2.10073	0.963802	0.0640463	10.8226	2.32045	0.93849	0.0779468	8.89257	2.55113	0.91566	0.0704435	9.83976	3.35101	0.886377	0.0501829	13.8124	1.78255	0.969189	0.0754701	9.1844	2.43822	0.94084	3.18728	0.266295	0.681731	0.600617	0.641174	-0.243311	-0.0346766	-0.138994
YDR091C	0.040934	16.9333	3.5235	0.923505	0.0796426	8.70322	0.935067	0.985771	0.0456572	15.1816	1.60175	0.979121	0.0508814	13.6228	2.0817	0.963933	0.037429	18.519	3.61573	0.935686	0.0808945	8.56853	0.640074	0.993182	0.0540825	12.8165	0.982396	0.989057	0.0536124	12.9288	1.47899	0.978967	3.42027	0.359361	0.503981	0.25966	0.38182	0.661524	0.790665	0.726094
YDR092W	0.0577951	11.9932	2.1369	0.954962	0.081342	8.52139	1.02718	0.981738	0.0310004	22.3593	3.29496	0.955403	0.045473	15.2431	1.12312	0.989162	0.0452659	15.3128	1.99448	0.968872	0.0747318	9.27513	0.605062	0.994276	0.0376587	18.406	2.16059	0.970321	0.0454338	15.2562	1.35584	0.984967	3.54147	0.452217	0.941338	0.660642	0.80099	0.0426779	0.3952	0.218939
YDR096W	0.071803	9.65346	1.98397	0.96437	0.142062	4.8792	2.06338	0.919546	0.0447502	15.4893	5.91774	0.868889	0.066922	10.3575	3.75181	0.931881	0.0391884	17.6875	3.80177	0.921496	0.0915387	7.57217	4.29312	0.889795	0.0575083	12.053	3.37537	0.910226	0.0664614	10.4293	4.04468	0.886984	2.99063	0.516402	0.962563	0.600686	0.781624	0.280414	1.15403	0.717221
YDR099W	0.0436479	15.8804	2.92019	0.935909	0.0618955	11.1987	1.18375	0.983152	0.0384028	18.0494	3.15166	0.945162	0.0400014	17.3281	3.16623	0.942932	0.0417069	16.6195	2.97533	0.94604	0.0554859	12.4923	0.83608	0.992219	0.0460746	15.044	1.83826	0.973391	0.0448237	15.4638	2.46702	0.956962	3.79852	0.286189	0.375356	0.112597	0.243977	0.190657	0.256283	0.22347
YDR100W	0.0446772	15.5146	2.91132	0.941182	0.06768	10.2415	1.28891	0.978535	0.0391896	17.687	3.27164	0.939892	0.0460089	15.0655	2.31459	0.956889	0.0486011	14.262	1.9848	0.95893	0.0388841	17.826	3.12896	0.946543	0.048864	14.1852	1.74136	0.974004	0.0409355	16.9327	3.65984	0.928584	3.8768	0.361517	0.267821	-0.0504778	0.108672	0.0787545	-0.0426946	0.0180299
YDR101C	0.0530403	13.0683	1.95052	0.973178	0.108775	6.37231	1.09183	0.978271	0.0513927	13.4873	2.61977	0.942584	0.0565384	12.2598	2.40498	0.946782	0.0468062	14.8089	2.35564	0.958592	0.0704148	9.84377	0.865916	0.989093	0.0548332	12.641	1.23698	0.983459	0.0599591	11.5603	1.33489	0.979649	3.2795	0.426659	0.474027	0.38054	0.427284	0.4285	0.608892	0.518696
YDR103W	0.0605834	11.4412	3.9728	0.821447	0.101676	6.81724	1.25843	0.968204	0.0500173	13.8582	1.93829	0.958771	0.069877	9.91953	1.59371	0.965456	0.060348	11.4858	3.40264	0.877989	0.0737316	9.40096	1.41427	0.970312	0.0485818	14.2676	1.45041	0.9791	0.0714339	9.70334	1.48798	0.970844	3.14769	0.254328	0.644977	0.686986	0.665981	0.36848	0.374096	0.371288
YDR105C	0.0598342	11.5845	3.02188	0.928819	0.0880598	7.87133	0.981523	0.982735	0.0506648	13.681	1.85047	0.969754	0.0604315	11.47	2.08712	0.955091	0.0601456	11.5245	1.48358	0.974982	0.0546861	12.675	2.15265	0.957303	0.0593197	11.6849	1.42223	0.975325	0.0531947	13.0304	1.19657	0.985486	3.46603	0.335719	0.308076	0.0805487	0.194312	0.0680896	0.0606017	0.0643456
YDR107C	0.0574863	12.0576	7.54369	0.841289	0.0680977	10.1787	1.3306	0.976276	0.0400138	17.3227	2.03615	0.967501	0.0736208	9.4151	2.6339	0.914732	0.0656329	10.561	1.09153	0.99899	0.0590228	11.7437	6.67675	0.907912	0.0377002	18.3858	4.12732	0.920374	0.064308	10.7786	2.76284	0.92353	3.39159	0.134503	0.723	0.808926	0.765963	0.200281	0.00907887	0.10468
YDR108W	0.0607916	11.402	2.80404	0.960582	0.0925842	7.48667	1.74428	0.952006	0.0538196	12.8791	1.7239	0.966459	0.0873225	7.93778	2.16799	0.926957	0.0612344	11.3196	3.16735	0.884745	0.0974339	7.11402	2.22901	0.921314	0.0572712	12.1029	2.16363	0.953877	0.0475313	14.583	4.06994	0.897957	3.14748	0.483484	0.539475	0.449796	0.494635	0.363734	0.353263	0.358499
YDR109C	0.071683	9.66962	2.14662	0.962182	0.121538	5.70314	1.76904	0.942148	0.0667285	10.3876	1.95082	0.954538	0.0590445	11.7394	2.29604	0.939588	0.0484853	14.296	4.88993	0.867446	0.114181	6.07059	1.7538	0.945292	0.0675805	10.2566	2.37263	0.919642	0.0744704	9.30769	2.18954	0.932609	2.97133	0.499153	0.405462	0.387157	0.39631	0.302133	0.866218	0.584175
YDR110W	0.094715	7.31824	3.4804	0.854398	0.0829479	8.35642	2.05818	0.936814	0.0561076	12.3539	1.62897	0.970784	0.0753233	9.2023	1.6667	0.959528	0.0421712	16.4365	3.6559	0.919661	0.0890864	7.78062	1.18303	0.977535	0.0394526	17.5691	3.57281	0.927997	0.0683532	10.1407	2.15331	0.938822	3.14171	0.16639	0.485184	0.99326	0.739222	-0.270213	0.897119	0.313453
YDR111C	0.0706398	9.81242	2.66118	0.913238	0.0835594	8.29526	1.41861	0.970606	0.0364543	19.0141	1.02357	0.992668	0.0655737	10.5705	1.51297	0.971171	0.0505688	13.707	2.87153	0.930605	0.0634865	10.918	1.86537	0.955671	0.042816	16.189	1.54514	0.979484	0.0551753	12.5626	2.33563	0.934512	3.38849	0.24885	0.860509	0.628449	0.744479	-0.0938825	0.388351	0.147234
YDR113C	0.0695205	9.97041	3.32975	0.863921	0.112491	6.16181	2.29239	0.916664	0.0482015	14.3802	2.91846	0.92599	0.059876	11.5764	1.84914	0.961539	0.0678227	10.22	1.89467	0.954289	0.0708331	9.78563	1.55001	0.969422	0.0441098	15.7141	4.15799	0.872584	0.0624256	11.1036	2.68145	0.919633	3.23002	0.417373	0.615993	0.743971	0.679982	0.0876319	0.123302	0.105467
YDR115W	0.0612584	11.3151	0.843795	0.991253	0.0911883	7.60127	1.19282	0.975238	0.0514717	13.4666	1.12619	0.987013	0.054205	12.7875	3.54549	0.908311	0.0446933	15.509	2.41607	0.957337	0.0664885	10.4251	1.34784	0.976837	0.0558773	12.4048	1.44002	0.978251	0.0584273	11.8634	1.70537	0.969992	3.38833	0.331233	0.362977	0.244492	0.303735	0.111848	0.566695	0.339272
YDR116C	0.0629003	11.0198	1.34496	0.986282	0.155905	4.44596	1.42216	0.955789	0.0536495	12.9199	2.99649	0.92279	0.0749641	9.24639	1.43486	0.971039	0.0484633	14.3025	2.99875	0.936612	0.105205	6.58852	0.693911	0.990954	0.0684915	10.1202	2.40823	0.929804	0.0745045	9.30343	1.60803	0.965497	2.82478	0.504953	0.866749	0.514389	0.690569	0.637247	1.01342	0.825335
YDR117C	0.0537822	12.888	1.55161	0.974415	0.0922812	7.51125	0.905665	0.98582	0.0403793	17.1659	2.95864	0.947045	0.048844	14.191	3.05839	0.932612	0.0450323	15.3922	3.57862	0.91347	0.0584308	11.8627	1.97226	0.960207	0.0505569	13.7102	1.51628	0.977196	0.0643267	10.7754	1.5274	0.972144	3.4335	0.386444	0.667976	0.343683	0.50583	0.254462	0.510632	0.382547
YDR119W	0.0527313	13.1449	2.54692	0.959978	0.0616685	11.2399	2.28662	0.941002	0.0353699	19.5971	1.48043	0.986159	0.0454867	15.2385	3.27486	0.929932	0.0406212	17.0637	5.47361	0.849507	0.0626119	11.0705	0.907659	0.988947	0.040346	17.1801	2.05656	0.967269	0.0483103	14.3478	1.65276	0.976722	3.6829	0.237582	0.609666	0.41976	0.514713	0.0335281	0.409955	0.221741
YDR120C	0.0513121	13.5085	4.90042	0.839373	0.0517593	13.3918	3.52317	0.911232	0.0427533	16.2127	3.33475	0.928346	0.0482965	14.3519	4.69596	0.875953	0.0531827	13.0333	1.35014	0.981061	0.0607319	11.4132	1.08396	0.985388	0.0535078	12.9541	1.91683	0.95895	0.0532609	13.0142	1.62078	0.974315	3.70027	0.138419	0.318779	-0.00493271	0.156923	0.0555173	0.00386024	0.0296888
YDR121W	0.0702419	9.868	1.10802	0.982148	0.0726571	9.53998	2.01694	0.949691	0.0451315	15.3584	1.73511	0.975947	0.0459223	15.0939	3.75469	0.915833	0.0502434	13.7958	1.76068	0.970619	0.0592961	11.6896	0.879789	0.990951	0.0603906	11.4777	1.25978	0.980872	0.0526151	13.1739	2.10799	0.961529	3.60916	0.280642	0.331793	-0.0883944	0.121699	-0.306403	0.176995	-0.064704
YDR127W	0.0306723	22.5985	4.46507	0.904895	0.0611863	11.3285	0.700424	0.993756	0.0441093	15.7143	1.50779	0.982135	0.0473971	14.6243	1.82604	0.973136	0.0333224	20.8012	2.68833	0.963514	0.0503187	13.7751	1.15012	0.987288	0.0466312	14.8644	0.968086	0.991492	0.045246	15.3195	2.28424	0.962178	3.77337	0.19156	0.20064	0.120425	0.160533	0.724786	0.605229	0.665007
YDR129C	0.0245753	28.2051	8.31361	0.818098	0.0436477	15.8805	2.25441	0.964302	0.0297566	23.2939	5.14321	0.913279	0.0332556	20.843	3.93189	0.934802	0.0274184	25.2804	3.77121	0.949997	0.0387984	17.8653	2.56991	0.958194	0.0383299	18.0837	2.61154	0.959931	0.0347995	19.9183	4.12933	0.925328	4.21145	0.175113	0.330433	-0.0348276	0.147803	0.606435	0.448497	0.527466
YDR132C	0.0784185	8.83908	2.61854	0.923581	0.101456	6.83202	1.60691	0.953209	0.0411886	16.8286	3.2795	0.932232	0.0614845	11.2735	1.935	0.960961	0.0611894	11.3279	2.42922	0.938566	0.0963918	7.19093	1.74768	0.95976	0.0470701	14.7258	3.45047	0.922764	0.0552146	12.5537	3.20052	0.953674	3.19085	0.446189	0.881995	0.689429	0.785712	-0.0469541	0.310958	0.132002
YDR135C	0.0424418	16.3317	2.65658	0.939265	0.0646715	10.718	1.05628	0.984937	0.0380224	18.23	1.76234	0.979952	0.0420922	16.4674	1.9923	0.972365	0.0416239	16.6526	1.78163	0.977256	0.0526843	13.1566	0.91074	0.991114	0.0431932	16.0476	1.42531	0.983851	0.0410529	16.8842	2.63434	0.957484	3.8147	0.307801	0.373534	0.189581	0.281557	0.214898	0.242973	0.228936
YDR137W	0.070582	9.82045	3.31658	0.878592	0.081204	8.53587	0.923531	0.985763	0.0458568	15.1155	1.86897	0.972349	0.0698828	9.91872	1.16219	0.980863	0.0488617	14.1859	4.777	0.861987	0.0503634	13.7629	3.11176	0.924492	0.0545052	12.7171	1.42861	0.97807	0.0575847	12.037	2.32282	0.945188	3.44395	0.303649	0.474002	0.224743	0.349373	-0.148164	0.382433	0.117134
YDR138W	0.0773423	8.96207	2.76512	0.912446	0.0873706	7.93342	1.43607	0.966858	0.0561624	12.3418	1.68285	0.966724	0.0692161	10.0142	2.46742	0.932363	0.0667677	10.3815	1.72418	0.959626	0.0799697	8.66762	2.16325	0.936327	0.0745511	9.29761	1.45674	0.969403	0.0744965	9.30443	1.94653	0.94908	3.16137	0.143538	0.464117	0.0554905	0.259804	0.00246256	0.214569	0.108516
YDR139C	0.0426329	16.2585	2.95476	0.94903	0.053151	13.0411	2.53841	0.939782	0.0283089	24.4851	3.90014	0.945429	0.0313391	22.1176	6.44462	0.881614	0.0404936	17.1175	2.39912	0.960808	0.0480292	14.4318	0.787847	0.993697	0.0382419	18.1253	2.27975	0.960904	0.0410099	16.902	1.46005	0.98396	4.0256	0.332175	0.588231	0.154334	0.371282	-0.00248009	0.0717937	0.0346568
YDR140W	0.0685629	10.1097	1.74759	0.955713	0.0809136	8.56651	1.04979	0.982355	0.0409937	16.9086	2.29544	0.963568	0.0576369	12.0261	1.45451	0.976344	0.0506945	13.673	2.78407	0.936163	0.048392	14.3236	3.84965	0.906595	0.0494432	14.0191	1.79444	0.971996	0.0518541	13.3673	1.63157	0.975474	3.56694	0.328935	0.512747	0.24238	0.377563	-0.229276	0.206322	-0.0114771
YDR141C	0.0597992	11.5912	2.41458	0.934114	0.0721639	9.60518	0.803651	0.990753	0.0462737	14.9793	2.26722	0.961293	0.0515288	13.4517	1.72014	0.972682	0.0699369	9.91103	1.95491	0.944221	0.0650873	10.6495	1.02285	0.986645	0.0568932	12.1833	1.53068	0.97416	0.0589697	11.7543	0.979156	0.988454	3.49534	0.207131	0.40956	0.111495	0.260527	0.0396248	-0.186304	-0.0733395
YDR143C	0.07757	8.93576	1.35107	0.983098	0.123877	5.59545	1.13517	0.974742	0.0615865	11.2549	0.965754	0.98843	0.0634759	10.9198	2.3995	0.94095	0.0543777	12.7469	2.75468	0.933494	0.0944689	7.33731	1.31857	0.96769	0.0681782	10.1667	1.08064	0.983986	0.0655476	10.5747	0.925874	0.98894	3.05273	0.459699	0.439742	0.293046	0.366394	0.106857	0.619343	0.3631
YDR144C	0.0518714	13.3628	3.84532	0.898026	0.0777335	8.91697	0.711382	0.991958	0.0493171	14.0549	1.48451	0.980122	0.059769	11.5971	1.51049	0.975286	0.0409997	16.9062	3.35586	0.931815	0.0539924	12.8379	2.26246	0.954676	0.0545322	12.7108	1.18181	0.984147	0.0625141	11.0879	1.02845	0.987143	3.46137	0.221625	0.351629	0.206609	0.279119	0.278778	0.618106	0.448442
YDR146C	0.0663914	10.4403	1.26572	0.981506	0.118937	5.82787	1.09155	0.978292	0.0366719	18.9013	3.95681	0.926826	0.062969	11.0078	1.57024	0.971842	0.059794	11.5923	2.11112	0.954806	0.0646794	10.7167	1.17776	0.981865	0.0438851	15.7946	1.65892	0.977886	0.0582795	11.8935	2.35063	0.945058	3.24933	0.475197	0.991088	0.732032	0.86156	0.134768	0.285764	0.210266
YDR147W	0.0737517	9.39839	2.01664	0.942931	0.0794625	8.72294	0.932248	0.986306	0.0390501	17.7502	2.25938	0.96846	0.0591045	11.7275	2.06218	0.95492	0.0524028	13.2273	1.16102	0.986188	0.075266	9.2093	0.746418	0.991202	0.0507901	13.6473	1.63861	0.972707	0.0697301	9.94043	2.71704	0.900454	3.29826	0.185885	0.851504	0.472285	0.661894	-0.0658459	0.427188	0.180671
YDR148C	0.0518358	13.372	1.12087	0.986491	0.0620526	11.1703	0.993979	0.987967	0.0369207	18.774	4.88138	0.902141	0.0388663	17.8341	4.38303	0.908844	0.0427478	16.2148	2.26178	0.960623	0.0578265	11.9867	1.12602	0.985278	0.0440711	15.7279	2.42446	0.957484	0.0447555	15.4874	3.14658	0.937533	3.79364	0.315546	0.437023	0.181617	0.30932	-0.0524986	0.225601	0.0865513
YDR151C	0.0785501	8.82427	3.93162	0.865008	0.131053	5.28907	2.08667	0.915293	0.059532	11.6433	1.94469	0.957865	0.0874985	7.92181	1.54988	0.961061	0.0778572	8.9028	2.08639	0.9317	0.0634776	10.9196	2.15674	0.95034	0.0422884	16.391	4.09035	0.894318	0.0677104	10.2369	2.4282	0.917021	3.04835	0.474424	0.493074	0.986478	0.739776	0.0931275	0.105909	0.0995181
YDR152W	0.059131	11.7222	1.22127	0.981979	0.0739867	9.36853	0.681134	0.993193	0.0445914	15.5444	2.12742	0.967147	0.0514951	13.4605	1.5349	0.977913	0.0467455	14.8281	1.0368	0.990246	0.056156	12.3432	1.2562	0.98315	0.0512852	13.5155	0.94819	0.991039	0.0508271	13.6373	1.15536	0.987263	3.5934	0.251942	0.36492	0.163143	0.264032	-0.0422306	0.296857	0.127313
YDR153C	0.07437	9.32025	2.98303	0.902705	0.140993	4.91619	1.37038	0.965772	0.0678873	10.2103	1.39885	0.974588	0.0702888	9.86142	1.98361	0.951905	0.0506978	13.6721	1.75041	0.971864	0.0785972	8.81898	1.27998	0.975989	0.0800898	8.65463	1.4461	0.968934	0.0703627	9.85105	1.2958	0.978167	3.01006	0.480993	0.34189	0.103415	0.222653	0.210312	0.76311	0.486711
YDR155C	0.0219661	31.5553	7.91242	0.819141	0.039977	17.3386	1.65631	0.978918	0.0316344	21.9112	5.56373	0.900605	0.0229512	30.201	6.17379	0.918462	0.026201	26.4549	1.80059	0.986936	0.0350567	19.7722	1.45015	0.986506	0.0372945	18.5858	3.61552	0.934398	0.0236372	29.3244	6.7889	0.899662	4.55297	0.403135	-0.0993718	-0.336841	-0.218106	0.426841	0.172497	0.299669
YDR156W	0.0573273	12.0911	1.90236	0.964751	0.0846207	8.19123	0.767841	0.990167	0.0508588	13.6289	1.33387	0.982569	0.0622936	11.1271	1.04886	0.986584	0.0458171	15.1286	1.79979	0.974456	0.0552771	12.5395	1.16756	0.985606	0.0565798	12.2508	1.2725	0.982505	0.0699434	9.91012	0.691028	0.993679	3.36685	0.261587	0.401743	0.247953	0.324848	0.22902	0.552354	0.390687
YDR158W	0.0217576	31.8576	7.07938	0.869084	0.0415503	16.6821	2.24481	0.961569	0.0227679	30.4441	5.65918	0.928488	0.0268551	25.8107	4.07276	0.946341	0.0237115	29.2326	4.9504	0.936519	0.0388188	17.856	1.56258	0.982536	0.0280664	24.6967	2.80212	0.96737	0.0289052	23.98	3.33699	0.956127	4.37306	0.31024	0.555035	0.253191	0.404113	0.620512	0.49645	0.558481
YDR159W	0.0669362	10.3553	3.69583	0.887877	0.0849296	8.16144	1.90473	0.946061	0.0544841	12.722	3.19467	0.912895	0.0735623	9.42259	1.4367	0.972196	0.0839962	8.25212	1.47078	0.966138	0.0709287	9.77245	1.69228	0.95972	0.0696235	9.95565	1.29172	0.978704	0.0663961	10.4396	2.42875	0.918789	3.23441	0.150104	0.434839	0.0811013	0.25797	0.137889	-0.189649	-0.0258802
YDR161W	0.0466274	14.8656	2.76002	0.944721	0.080435	8.61748	0.734874	0.991211	0.0522466	13.2668	2.1222	0.960614	0.0540995	12.8125	2.78346	0.936486	0.0642907	10.7815	1.2222	0.981561	0.0574326	12.0689	1.42712	0.978655	0.0707997	9.79025	1.03971	0.984126	0.0676069	10.2526	0.603145	0.994637	3.43447	0.257003	0.295283	-0.143124	0.0760797	0.459441	-0.00398948	0.227726
YDR162C	0.0823087	8.42131	2.2036	0.940561	0.104843	6.61127	0.933702	0.983831	0.0498439	13.9064	2.65522	0.939722	0.0626077	11.0713	2.74256	0.916984	0.052804	13.1268	3.80382	0.893793	0.0803593	8.6256	2.18405	0.928493	0.0590085	11.7466	1.84556	0.962278	0.0606808	11.4228	1.97274	0.959537	3.20404	0.367291	0.593636	0.350128	0.471882	-0.129992	0.510405	0.190206
YDR163W	0.0747992	9.26677	2.53625	0.922975	0.104728	6.61853	0.562755	0.99386	0.0351262	19.7331	4.36359	0.916104	0.0579294	11.9654	2.4381	0.932364	0.0558441	12.4122	3.00163	0.923995	0.0645237	10.7425	2.07967	0.950772	0.0433513	15.9891	2.02015	0.968553	0.0623742	11.1127	2.22209	0.948374	3.30168	0.388905	1.00087	0.697339	0.849103	-0.0896102	0.332009	0.121199
YDR165W	0.0463308	14.9608	3.41923	0.911668	0.0868122	7.98444	1.34722	0.971918	0.0452409	15.3212	1.93549	0.970428	0.0529532	13.0898	1.94957	0.964666	0.0429592	16.135	3.67461	0.920584	0.0609878	11.3653	1.4524	0.975727	0.0507096	13.669	1.44261	0.979095	0.0575069	12.0533	1.20691	0.983554	3.45137	0.314114	0.486089	0.32146	0.403774	0.451748	0.560751	0.506249
YDR166C	0.0562202	12.3291	2.70843	0.934526	0.108516	6.3875	1.65142	0.948039	0.0435473	15.9171	2.79967	0.948675	0.0449098	15.4342	6.10909	0.836604	0.0676345	10.2484	3.29698	0.852319	0.0716238	9.67761	1.58387	0.967927	0.0595606	11.6377	2.06191	0.955488	0.0682136	10.1614	1.51962	0.969521	3.31075	0.520416	0.681758	0.229983	0.45587	0.313254	0.0465819	0.179918
YDR167W	0.0588009	11.788	2.63621	0.931928	0.0740561	9.35975	1.38389	0.972326	0.0470875	14.7204	1.67194	0.976132	0.0536678	12.9155	2.32103	0.952809	0.0571167	12.1356	1.59061	0.968496	0.0528889	13.1057	1.93179	0.964778	0.0586281	11.8228	1.14957	0.984128	0.0615556	11.2605	0.760596	0.992546	3.53071	0.225524	0.349038	0.0327909	0.190915	0.0285456	0.0704711	0.0495084
YDR168W	0.0575914	12.0356	0.553716	0.996337	0.0716372	9.67579	0.625761	0.994011	0.0301909	22.9588	3.18225	0.958915	0.0479767	14.4476	2.04015	0.967346	0.0497283	13.9387	1.44606	0.981119	0.0613189	11.304	0.801001	0.992209	0.0405919	17.076	0.816304	0.994603	0.0479305	14.4615	2.16244	0.962608	3.62001	0.284695	0.900966	0.473887	0.687427	-0.0307738	0.181014	0.0751201
YDR169C	0.101354	6.83886	1.61495	0.963294	0.123129	5.62943	1.1286	0.977787	0.0472803	14.6604	1.17808	0.987724	0.0604717	11.4623	4.69272	0.842497	0.0588723	11.7737	2.10135	0.956692	0.066752	10.3839	2.31804	0.938446	0.0531	13.0536	1.2124	0.984322	0.0757424	9.15137	1.79563	0.957338	3.14552	0.454882	0.728331	0.560857	0.644594	-0.371764	0.41198	0.0201081
YDR170C	0.0366749	18.8998	1.87654	0.977571	0.0526015	13.1773	1.10047	0.98773	0.0330896	20.9476	2.48284	0.968835	0.0435116	15.9302	1.57875	0.980903	0.0334938	20.6948	6.29467	0.870136	0.0436472	15.8807	2.75458	0.947501	0.0483537	14.3349	0.852028	0.992672	0.0466199	14.8681	1.04738	0.989909	3.89926	0.128025	0.489455	-0.0577914	0.215832	0.341043	0.47194	0.406491
YDR172W	0.031955	21.6914	6.0256	0.869859	0.0484983	14.2922	4.04334	0.894033	0.0278697	24.871	4.54645	0.927853	0.0421836	16.4317	4.81791	0.880436	0.0272852	25.4038	9.29877	0.829141	0.0439652	15.7658	3.41911	0.923877	0.0352192	19.6809	3.44043	0.933693	0.0334389	20.7288	5.65821	0.891543	4.05696	0.227314	0.579428	0.241764	0.410596	0.382084	0.610007	0.496046
YDR174W	0.0364539	19.0144	1.82463	0.976724	0.0437761	15.8339	1.5415	0.979366	0.0301375	22.9995	1.81498	0.983225	0.0312401	22.1877	2.89338	0.960942	0.0328655	21.0904	2.01891	0.976416	0.040923	16.9378	1.15923	0.989251	0.0364797	19.0009	0.657524	0.99666	0.0327715	21.1509	1.40257	0.988411	4.23537	0.238054	0.288163	0.0126293	0.150396	0.0136518	0.163152	0.0884019
YDR175C	0.066965	10.3509	0.994158	0.987177	0.13413	5.16772	0.851048	0.987139	0.0611542	11.3344	1.52074	0.972867	0.0659327	10.513	1.96343	0.954942	0.0592496	11.6988	1.12649	0.985721	0.0824169	8.41026	0.92921	0.986759	0.0655635	10.5721	1.61055	0.963945	0.0815726	8.49731	1.29501	0.975091	2.9807	0.433625	0.521942	0.421501	0.471722	0.390987	0.567589	0.479288
YDR176W	0.0955063	7.25761	2.06902	0.931408	0.135687	5.10842	1.23847	0.970385	0.046619	14.8683	2.87818	0.937262	0.0856687	8.09102	1.85946	0.948525	0.0577492	12.0027	2.42221	0.937946	0.079754	8.69106	1.11978	0.979884	0.0550863	12.5829	2.18006	0.947314	0.0748158	9.26472	2.61459	0.905942	2.92512	0.389757	0.969052	0.728277	0.848664	-0.0656255	0.660169	0.297272
YDR177W	0.0671608	10.3207	1.67417	0.964398	0.0741429	9.3488	0.942146	0.98748	0.045611	15.1969	1.05769	0.98986	0.0555828	12.4705	1.6149	0.974116	0.0547137	12.6686	1.88615	0.966879	0.0628326	11.0316	0.855126	0.990904	0.0521462	13.2924	1.19159	0.985288	0.0530058	13.0768	2.29794	0.955188	3.50944	0.2161	0.416271	0.223091	0.319681	-0.141967	0.15375	0.0058919
YDR178W	0.0290886	23.8288	9.78546	0.808312	0.066988	10.3473	1.69277	0.959184	0.0387326	17.8957	5.19432	0.881681	0.0443601	15.6255	2.5484	0.955842	0.0330254	20.9883	4.52989	0.919505	0.0650285	10.6591	1.27943	0.977215	0.0491615	14.0994	2.33442	0.955901	0.0553108	12.5319	1.08297	0.987309	3.59964	0.272662	0.5619	0.217922	0.389911	0.974995	0.791875	0.883435
YDR179W-A	0.0986556	7.02593	1.32163	0.969648	0.0746783	9.28177	2.24874	0.936866	0.0543719	12.7483	3.83413	0.891917	0.0529358	13.0941	4.22152	0.863414	0.0589233	11.7636	2.1206	0.94944	0.0850497	8.14991	1.67725	0.957102	0.0807366	8.58529	1.51402	0.966829	0.0649068	10.6791	3.05511	0.907244	3.34219	0.292844	0.330041	-0.240321	0.0448603	-0.529499	0.214065	-0.157717
YDR182W	0.0587567	11.7969	2.51368	0.944896	0.0830472	8.34642	1.22983	0.975502	0.0489065	14.1729	1.73652	0.972434	0.0449718	15.4129	3.74526	0.910215	0.0473224	14.6473	1.54652	0.977979	0.0584942	11.8499	2.41298	0.935118	0.0466666	14.8532	1.95572	0.968334	0.0485059	14.29	2.5023	0.951758	3.60274	0.394683	0.222326	0.28996	0.256143	-0.0424027	0.269826	0.113712
YDR183W	0.0943491	7.34662	2.60687	0.902564	0.104986	6.60229	2.3405	0.908983	0.0435804	15.905	5.26096	0.88665	0.0748339	9.26248	3.14487	0.864021	0.0740737	9.35754	2.85081	0.898089	0.079463	8.7229	2.74151	0.895619	0.0851074	8.14438	2.47933	0.902683	0.044582	15.5477	3.80689	0.912038	3.25445	0.515429	0.736961	-0.228644	0.254158	-0.377369	-0.0283208	-0.202845
YDR186C	0.0774521	8.94937	2.63404	0.926785	0.124531	5.56605	1.65886	0.949017	0.050732	13.6629	1.50969	0.975794	0.064827	10.6923	2.00958	0.954751	0.0602999	11.495	1.15999	0.983433	0.0875028	7.92143	1.45258	0.966358	0.0565368	12.2601	1.85513	0.96176	0.0910513	7.61271	1.15694	0.980103	2.95233	0.385256	0.819863	0.663569	0.741716	0.209456	0.570605	0.390031
YDR188W	0.0495523	13.9882	1.83683	0.969936	0.0556743	12.45	1.14626	0.985762	0.0381215	18.1826	2.4919	0.963421	0.0470381	14.7359	3.50282	0.921963	0.039408	17.589	3.66992	0.930676	0.0638582	10.8545	1.01721	0.985989	0.0450522	15.3854	1.67611	0.977852	0.0477834	14.506	2.70468	0.947818	3.70453	0.207558	0.479951	0.238958	0.359454	0.101604	0.432066	0.266835
YDR190C	0.0605994	11.4382	1.0836	0.986048	0.0749268	9.25099	1.24759	0.978296	0.04976	13.9298	1.57899	0.976587	0.0599439	11.5633	1.97114	0.960059	0.047734	14.521	2.58417	0.950073	0.0595657	11.6367	1.51229	0.975389	0.0594761	11.6542	2.14527	0.952393	0.0585892	11.8306	1.02027	0.987671	3.46154	0.168527	0.338567	0.0812438	0.209905	0.054249	0.398536	0.226392
YDR194C	0.0549701	12.6095	2.21332	0.950102	0.0925586	7.48874	0.768758	0.989578	0.0416393	16.6465	1.84805	0.975009	0.0616907	11.2359	1.23437	0.981956	0.0467959	14.8121	2.29536	0.959786	0.0688194	10.072	0.879372	0.989483	0.0465514	14.8899	1.28493	0.983588	0.0596155	11.627	1.6452	0.97135	3.31661	0.28845	0.740536	0.579657	0.660097	0.339835	0.572099	0.455967
YDR196C	0.0669721	10.3498	1.06252	0.985039	0.0719649	9.63173	1.83641	0.955691	0.0465201	14.9	1.19264	0.987213	0.0552816	12.5385	1.29493	0.981159	0.0432861	16.0132	3.74813	0.920811	0.0712835	9.72381	1.835	0.950415	0.0581345	11.9232	0.990224	0.988044	0.0477984	14.5015	3.22906	0.925958	3.51393	0.289321	0.383302	0.0617629	0.222533	-0.142404	0.487254	0.172425
YDR197W	0.0561024	12.355	4.16086	0.861624	0.13026	5.32128	2.89913	0.860893	0.0545547	12.7055	3.676	0.91609	0.128613	5.38941	1.35531	0.959936	0.090325	7.67393	1.82461	0.951904	0.0954045	7.26535	0.576391	0.993356	0.0618249	11.2115	2.80514	0.906812	0.0674874	10.2708	0.991933	0.988882	2.76585	0.44748	0.901534	0.721051	0.811292	0.861175	0.174114	0.517644
YDR201W	0.0482068	14.3786	4.51582	0.871891	0.072973	9.49868	1.52456	0.968353	0.0434779	15.9425	3.55036	0.924961	0.0674657	10.2741	1.76364	0.961396	0.0369979	18.7348	3.18797	0.947893	0.0589388	11.7605	2.06459	0.951744	0.0733597	9.44861	1.68358	0.963949	0.0563062	12.3103	2.83139	0.919331	3.44658	0.172746	0.548226	-0.20648	0.170873	0.399272	0.781064	0.590168
YDR202C	0.0462584	14.9842	7.24044	0.837235	0.076493	9.06158	1.54721	0.965197	0.0532019	13.0286	1.81513	0.975138	0.0540674	12.8201	3.2093	0.913406	0.0559796	12.3821	2.56293	0.935698	0.0778429	8.90443	2.72816	0.900019	0.050343	13.7685	3.27862	0.922636	0.0743305	9.3252	1.14673	0.986864	3.30894	0.249114	0.394674	0.474361	0.434518	0.596435	0.321249	0.458842
YDR204W	0.0453718	15.277	2.96624	0.937786	0.0667984	10.3767	2.07642	0.951386	0.0360868	19.2078	4.44967	0.911404	0.0340314	20.3679	7.937	0.828892	0.0456128	15.1963	2.15045	0.964147	0.0525736	13.1843	1.83108	0.968627	0.0351614	19.7133	6.49502	0.855734	0.0518373	13.3716	1.33904	0.981787	3.79634	0.404407	0.46728	0.504762	0.486021	0.136956	0.129315	0.133135
YDR205W	0.0846466	8.18872	1.39161	0.969892	0.0877785	7.89655	1.42441	0.968331	0.0523347	13.2445	1.57819	0.976578	0.050195	13.8091	4.05369	0.896005	0.0580156	11.9476	1.80337	0.96221	0.0631773	10.9715	1.75011	0.963157	0.070741	9.79838	0.825746	0.989962	0.0627339	11.049	1.6688	0.966758	3.42257	0.332147	0.304749	-0.13003	0.0873596	-0.388936	0.156075	-0.116431
YDR211W	0.0472727	14.6628	3.89834	0.892271	0.0631395	10.978	3.24955	0.88672	0.0440166	15.7474	0.653784	0.996072	0.0524163	13.2239	1.59995	0.974787	0.0502967	13.7812	1.03389	0.989401	0.0601573	11.5222	0.917862	0.990063	0.054637	12.6864	1.26527	0.982529	0.0605926	11.4395	0.766268	0.992775	3.55598	0.116847	0.421062	0.109232	0.265147	0.318104	0.228647	0.273376
YDR212W	0.0298378	23.2305	5.1788	0.904178	0.0665344	10.4179	2.448	0.920614	0.0342605	20.2317	2.88603	0.958562	0.0365788	18.9494	3.49369	0.940041	0.0317259	21.848	3.62615	0.945724	0.0652949	10.6156	1.34902	0.974027	0.042005	16.5015	2.13671	0.968715	0.0419002	16.5428	2.48439	0.959871	3.77033	0.441361	0.568212	0.274198	0.421205	0.767618	0.679098	0.723358
YDR214W	0.0534758	12.9619	1.16139	0.985765	0.0697261	9.94101	0.850079	0.990113	0.0391354	17.7115	2.83517	0.954181	0.0415892	16.6665	1.43874	0.984857	0.0475276	14.5841	0.954421	0.991425	0.0445497	15.559	2.5556	0.954611	0.0499221	13.8846	1.02273	0.989469	0.0402988	17.2002	1.7925	0.977753	3.85908	0.368771	0.28754	-0.063665	0.111938	-0.162872	0.0072476	-0.0778123
YDR216W	0.0520247	13.3234	2.54998	0.949431	0.0948295	7.3094	1.14876	0.977758	0.0482528	14.3649	1.69384	0.974208	0.0689594	10.0515	1.5141	0.967176	0.0575182	12.0509	0.910829	0.990123	0.0734163	9.44132	1.18093	0.98003	0.060732	11.4132	1.54019	0.971136	0.0745833	9.2936	1.79452	0.952468	3.16358	0.201884	0.680897	0.349051	0.514974	0.572313	0.42749	0.499902
YDR217C	0.0482804	14.3567	7.05362	0.871591	0.075189	9.21873	1.10255	0.981953	0.0444813	15.5829	3.33824	0.925916	0.0618603	11.205	1.64642	0.968887	0.0668406	10.3701	3.02472	0.888604	0.0968534	7.15666	1.69241	0.953854	0.0628051	11.0365	1.92414	0.957002	0.0653426	10.6079	2.6794	0.919384	3.23425	0.288767	0.72764	0.229958	0.478799	0.609403	0.140116	0.374759
YDR219C	0.0724563	9.56641	2.94902	0.907523	0.122344	5.66557	1.34159	0.961754	0.0584253	11.8638	1.3919	0.978354	0.0768017	9.02516	1.93751	0.950975	0.0509506	13.6043	2.3727	0.952398	0.0825759	8.39406	1.74407	0.957343	0.0782536	8.8577	3.01302	0.875469	0.0821471	8.43788	2.25878	0.91691	2.95561	0.305986	0.61289	0.191326	0.402108	0.302372	0.810385	0.556379
YDR221W	0.0553441	12.5243	2.41919	0.932653	0.0568767	12.1868	1.85171	0.966108	0.0299381	23.1526	2.89202	0.962569	0.0372051	18.6304	5.3852	0.883617	0.0340634	20.3488	7.97906	0.819793	0.0520374	13.3202	2.75333	0.939827	0.0290587	23.8533	6.49124	0.884172	0.0418101	16.5785	4.66431	0.886818	3.90341	0.281491	0.6297	0.672713	0.651206	-0.256745	0.443464	0.0933593
YDR224C	0.0586908	11.8101	1.41849	0.988833	0.0729202	9.50556	3.61493	0.865423	0.0454815	15.2402	2.82035	0.94137	0.0589571	11.7568	1.74304	0.968714	0.0470354	14.7367	2.42189	0.956692	0.122737	5.64741	0.989502	0.979024	0.0564925	12.2697	1.77355	0.966822	0.0607518	11.4095	1.61097	0.972103	3.20349	0.489721	0.726324	0.413545	0.569935	0.358468	0.677854	0.518161
YDR225W	0.0485619	14.2735	2.35562	0.948973	0.0965414	7.1798	0.921554	0.984273	0.0481455	14.3969	1.64659	0.976326	0.0586015	11.8281	1.35538	0.9803	0.0434285	15.9606	2.03147	0.970587	0.0799969	8.66468	0.424743	0.996966	0.0566874	12.2275	1.13664	0.985739	0.063123	10.9809	1.01574	0.987562	3.24504	0.328876	0.602648	0.36702	0.484834	0.590224	0.751406	0.670815
YDR226W	0.0328396	21.107	3.28627	0.937037	0.0488859	14.1789	3.38634	0.904043	0.0370175	18.7249	2.12369	0.972939	0.0353446	19.6111	3.56563	0.940672	0.0304127	22.7914	2.79569	0.965073	0.0582406	11.9014	1.23751	0.98072	0.0411113	16.8603	2.14807	0.969178	0.0376055	18.4321	3.24831	0.945732	3.97412	0.33559	0.252763	0.101436	0.177099	0.425532	0.536298	0.480915
YDR227W	0.0530234	13.0725	4.26156	0.859365	0.0837154	8.27981	1.57916	0.959705	0.046158	15.0169	1.08194	0.98979	0.0665377	10.4174	2.06609	0.951917	0.0775706	8.9357	3.74908	0.820447	0.0592729	11.6942	2.30528	0.944216	0.0531771	13.0347	1.78947	0.964159	0.0575979	12.0342	1.44168	0.977164	3.39183	0.245254	0.516684	0.312458	0.414571	0.316635	-0.232246	0.0421944
YDR231C	0.046744	14.8286	4.95698	0.862398	0.0781314	8.87155	1.87144	0.951949	0.0442632	15.6597	2.12471	0.965628	0.0645102	10.7448	3.3727	0.885914	0.0512899	13.5143	1.94557	0.96661	0.0533971	12.981	2.12036	0.959275	0.0566749	12.2302	2.12595	0.956711	0.0611126	11.3421	2.31646	0.946747	3.44417	0.227664	0.524808	0.168205	0.346506	0.446135	0.312241	0.379188
YDR233C	0.0375779	18.4456	3.23284	0.936792	0.0591568	11.7171	1.28434	0.981664	0.0419913	16.5069	1.96047	0.972838	0.0474907	14.5954	1.74541	0.974509	0.0367157	18.8787	2.7186	0.960181	0.0486374	14.2513	1.75489	0.973641	0.044919	15.4311	2.19606	0.964459	0.0458353	15.1226	2.79842	0.94689	3.79241	0.165035	0.252587	0.155353	0.20397	0.412794	0.446279	0.429537
YDR235W	0.0878051	7.89416	2.9777	0.880103	0.112861	6.14159	1.04504	0.977354	0.0477424	14.5185	3.18746	0.928472	0.053919	12.8553	4.89918	0.820716	0.0758285	9.14099	1.65136	0.961835	0.0535308	12.9486	5.24384	0.8386	0.0630139	10.9999	1.29672	0.980033	0.114583	6.04929	1.34487	0.962528	3.1486	0.624666	0.711219	0.310821	0.51102	-0.167813	0.0437518	-0.0620306
YDR236C	0.0534278	12.9735	1.99987	0.957802	0.057605	12.0328	1.40855	0.978271	0.0424603	16.3246	2.87622	0.947023	0.0457739	15.1429	2.36762	0.95975	0.0466027	14.8735	0.838873	0.993304	0.0607036	11.4185	1.09273	0.985319	0.0548294	12.6419	0.685928	0.994645	0.0520531	13.3161	0.728531	0.994063	3.68947	0.179477	0.339508	-0.0293291	0.15509	0.00803122	0.205208	0.10662
YDR237W	0.0716971	9.66771	1.89528	0.948461	0.0962131	7.20429	0.699325	0.990243	0.0569186	12.1779	3.08428	0.919775	0.0960711	7.21494	1.45124	0.96524	0.053069	13.0613	2.73548	0.936465	0.0715903	9.68213	0.823263	0.990197	0.0761014	9.10821	1.03258	0.983195	0.0890533	7.78351	1.10943	0.979517	2.9839	0.201148	0.622293	0.20327	0.412781	0.289277	0.723324	0.506301
YDR238C	0.0456921	15.17	4.14559	0.864044	0.0708798	9.77919	0.589581	0.994826	0.0351589	19.7147	2.65677	0.962896	0.0470937	14.7185	2.64048	0.949886	0.0405249	17.1042	2.30111	0.965165	0.0538433	12.8734	1.18116	0.985628	0.0406593	17.0477	2.48905	0.956932	0.0521095	13.3017	1.51589	0.977737	3.64728	0.252171	0.653916	0.444222	0.549069	0.275861	0.448998	0.362429
YDR240C	0.106261	6.52308	1.15395	0.979812	0.111079	6.2401	1.49478	0.960219	0.0592132	11.706	1.60178	0.972185	0.0556592	12.4534	2.3341	0.943815	0.073864	9.3841	1.8313	0.949414	0.0642637	10.786	2.44157	0.936467	0.0683463	10.1417	1.6854	0.961084	0.0999129	6.93751	3.05223	0.853055	3.12639	0.483157	0.422785	0.215841	0.319313	-0.420834	0.103832	-0.158501
YDR244W	0.0689935	10.0466	1.68855	0.975088	0.156638	4.42515	1.68326	0.944856	0.068896	10.0608	2.23312	0.953167	0.0611757	11.3304	3.21791	0.905498	0.068729	10.0852	1.51467	0.968979	0.073533	9.42634	1.88764	0.948868	0.0704042	9.84525	1.65841	0.973424	0.065699	10.5503	3.22235	0.902959	3.07094	0.626415	0.259725	0.228485	0.244105	0.257686	0.263227	0.260456
YDR245W	0.066419	10.436	1.96657	0.953435	0.082758	8.37559	1.01257	0.984287	0.0497225	13.9403	1.9249	0.968295	0.0510255	13.5843	1.25499	0.98452	0.0554393	12.5028	1.04072	0.987809	0.0659931	10.5033	0.957014	0.988099	0.0508531	13.6304	1.36064	0.981767	0.0597833	11.5943	1.66579	0.970238	3.43955	0.292088	0.361645	0.329207	0.345426	-0.0560523	0.204634	0.0742911
YDR246W	0.081079	8.54904	1.89301	0.94101	0.0886344	7.8203	1.41131	0.968246	0.0480242	14.4333	2.42442	0.952328	0.0669808	10.3484	1.13958	0.982664	0.0667546	10.3835	2.33193	0.937352	0.0516368	13.4235	4.93558	0.854355	0.0527526	13.1396	2.9919	0.930085	0.0592002	11.7085	2.27896	0.940603	3.40869	0.331841	0.442642	0.307161	0.374902	-0.312923	-0.0324626	-0.172693
YDR249C	0.0927118	7.47636	2.47111	0.904582	0.0922224	7.51604	2.22541	0.922307	0.0556862	12.4474	1.19414	0.985121	0.100556	6.89312	1.03666	0.978891	0.0645182	10.7434	1.86889	0.959091	0.0624615	11.0972	1.99981	0.949237	0.0628385	11.0306	2.22856	0.943286	0.117589	5.89467	2.0557	0.923992	2.93167	0.388416	0.706103	0.531775	0.618939	-0.0293288	0.493718	0.232195
YDR251W	0.0672008	10.3146	2.48663	0.925201	0.0801688	8.6461	1.18779	0.978051	0.0387637	17.8813	2.61356	0.959487	0.0613957	11.2898	2.27679	0.94554	0.0683521	10.1408	1.53493	0.970332	0.0610289	11.3577	1.25267	0.981163	0.0456124	15.1965	1.74639	0.975636	0.0548127	12.6457	2.39894	0.948897	3.44379	0.233592	0.716588	0.48187	0.599229	-0.077183	-0.101689	-0.0894362
YDR252W	0.0856223	8.09541	1.91242	0.942596	0.0885314	7.8294	2.45537	0.900368	0.0423633	16.362	3.85879	0.91434	0.0491242	14.1101	2.33356	0.953657	0.0482288	14.3721	3.85817	0.90983	0.0546975	12.6724	1.78595	0.966702	0.0560283	12.3714	1.77223	0.967713	0.0512854	13.5155	1.50283	0.978566	3.55193	0.393871	0.480348	0.0770066	0.278678	-0.534824	0.293266	-0.120779
YDR254W	0.0718391	9.6486	1.96323	0.95028	0.129638	5.34679	1.28809	0.965848	0.0408703	16.9597	2.34799	0.963809	0.0747894	9.26799	2.54935	0.909661	0.074321	9.3264	2.43892	0.910714	0.0805077	8.6097	1.06847	0.981447	0.0512559	13.5233	0.981176	0.98996	0.0659493	10.5103	2.32567	0.925483	3.03266	0.426217	1.05138	0.724715	0.888049	0.237664	0.188664	0.213164
YDR257C	0.05275	13.1402	3.61849	0.938424	0.100153	6.92091	0.785117	0.986745	0.0382604	18.1166	3.48631	0.938455	0.0588224	11.7837	2.26727	0.950755	0.0471088	14.7138	3.01693	0.925931	0.0688563	10.0666	1.11707	0.982237	0.0477233	14.5243	1.59984	0.974425	0.0596933	11.6118	1.93406	0.959897	3.30468	0.357482	0.874562	0.55572	0.715141	0.411243	0.574418	0.49283
YDR259C	0.0474784	14.5992	4.28641	0.87404	0.094029	7.37163	1.0672	0.980213	0.0477045	14.53	2.66613	0.93473	0.0564008	12.2897	2.81592	0.921533	0.0616473	11.2438	3.03974	0.906364	0.0572447	12.1085	3.88925	0.870121	0.070559	9.82366	1.66938	0.958538	0.0631571	10.975	2.6483	0.915878	3.38886	0.345593	0.472103	-0.0926026	0.18975	0.478955	0.102189	0.290572
YDR260C	0.0651652	10.6368	1.71838	0.964944	0.0957398	7.23991	0.652944	0.992202	0.0410049	16.904	2.33692	0.963854	0.0499388	13.8799	3.63941	0.912907	0.0692568	10.0084	1.12739	0.981164	0.0747425	9.27381	1.01056	0.985095	0.0472323	14.6753	1.89578	0.97021	0.0583966	11.8696	1.08834	0.986428	3.35832	0.411714	0.720976	0.517001	0.618989	0.0526717	-0.0351832	0.00874423
YDR261C	0.0687733	10.0787	3.54427	0.900812	0.0713315	9.71726	1.52699	0.966698	0.0315577	21.9645	9.22275	0.813328	0.0482092	14.3779	2.41301	0.95013	0.0423183	16.3794	5.28767	0.852307	0.0698999	9.91629	2.0067	0.942392	0.0468452	14.7966	1.3582	0.984284	0.0453356	15.2892	3.38653	0.925993	3.59264	0.345596	0.864454	0.294545	0.5795	-0.259403	0.441164	0.0908804
YDR264C	0.0536766	12.9134	2.10297	0.953703	0.0745623	9.29621	1.06773	0.982958	0.0360886	19.2068	2.74834	0.960315	0.0560748	12.3611	1.60967	0.973582	0.0451202	15.3622	2.18854	0.965009	0.0559435	12.3901	1.11955	0.98648	0.0380492	18.2171	3.88035	0.923806	0.038366	18.0667	6.00906	0.866051	3.66269	0.393236	0.600857	0.524533	0.562695	0.0281069	0.278628	0.153367
YDR266C	0.0780823	8.87714	1.23948	0.978685	0.0787785	8.79868	1.53588	0.963785	0.0452421	15.3208	1.93448	0.971634	0.0653729	10.603	0.690055	0.993559	0.0600309	11.5465	2.0824	0.945133	0.0937929	7.39019	1.51572	0.959626	0.0531858	13.0326	0.886019	0.991749	0.0694996	9.97339	1.56792	0.969	3.18685	0.229945	0.750579	0.517203	0.633891	-0.0367506	0.342538	0.152894
YDR267C	0.0686815	10.0922	1.33658	0.975967	0.111572	6.21256	1.47186	0.958186	0.0415942	16.6645	2.31532	0.96467	0.0499947	13.8644	3.74886	0.90504	0.0570654	12.1465	2.03337	0.959094	0.0610331	11.3569	1.82259	0.96007	0.053346	12.9934	0.909927	0.990717	0.0594182	11.6656	0.882714	0.990801	3.36955	0.505913	0.689162	0.330162	0.509662	-0.0343797	0.232926	0.0992734
YDR268W	0.0446234	15.5333	2.03278	0.973493	0.102415	6.76803	1.08734	0.975628	0.0419587	16.5197	2.93851	0.947902	0.0712434	9.72929	0.721147	0.992465	0.041284	16.7897	3.91831	0.914881	0.0536014	12.9315	2.73406	0.937859	0.0587048	11.8073	0.965502	0.988773	0.0488834	14.1796	3.1717	0.92258	3.38991	0.48016	0.65621	0.171703	0.413956	0.567379	0.679598	0.623488
YDR272W	0.0497316	13.9378	2.21688	0.959241	0.0657546	10.5414	1.15707	0.982136	0.045418	15.2615	2.51546	0.952961	0.0500305	13.8545	1.63308	0.976253	0.0466977	14.8433	1.89126	0.969009	0.0505834	13.7031	2.17005	0.959229	0.0481682	14.3901	2.03152	0.966825	0.056493	12.2696	2.22264	0.953157	3.64593	0.183261	0.285894	0.201078	0.243486	0.154996	0.245808	0.200402
YDR275W	0.122938	5.63819	2.63893	0.886095	0.113335	6.11594	1.63144	0.951401	0.0475977	14.5626	1.10797	0.987519	0.0680508	10.1857	2.41382	0.933759	0.0441946	15.684	3.85812	0.883422	0.0759202	9.12994	1.88594	0.946031	0.059545	11.6407	1.39313	0.975471	0.0668314	10.3716	1.64479	0.967057	3.13156	0.355405	0.732644	0.409554	0.571099	-0.636323	0.839664	0.101671
YDR276C	0.0385275	17.991	2.35233	0.961818	0.0589534	11.7575	1.56962	0.972542	0.0377124	18.3798	3.86885	0.928387	0.0414114	16.7381	2.73245	0.954542	0.038314	18.0912	2.08449	0.972831	0.0505005	13.7256	1.07825	0.988598	0.0477101	14.5283	1.4558	0.981693	0.0424844	16.3153	3.16518	0.940747	3.85688	0.237763	0.343169	0.00391447	0.173542	0.312321	0.320336	0.316329
YDR280W	0.0620364	11.1732	3.65849	0.852097	0.0837532	8.27607	1.54893	0.963739	0.054582	12.6992	1.78379	0.96894	0.0624049	11.1073	1.40377	0.976864	0.0524225	13.2223	1.44135	0.979496	0.0677876	10.2253	1.51167	0.97156	0.0636771	10.8853	1.18507	0.98178	0.075549	9.17481	1.40827	0.970502	3.26853	0.184877	0.398134	0.175785	0.286959	0.213443	0.456373	0.334908
YDR283C	0.0512373	13.5282	1.97271	0.970109	0.076395	9.0732	1.527	0.967448	0.0540497	12.8242	2.05435	0.957608	0.0720317	9.62281	1.79361	0.954007	0.0512186	13.5331	2.02123	0.96344	0.067134	10.3248	1.54765	0.970991	0.0625185	11.0871	1.55297	0.971123	0.0766026	9.04861	2.59674	0.897261	3.24845	0.0896308	0.43235	0.222355	0.327352	0.509443	0.509971	0.509707
YDR286C	0.0429988	16.1202	4.08892	0.924085	0.0546847	12.6753	3.41637	0.900447	0.0429971	16.1208	3.8796	0.915563	0.0585609	11.8363	1.60508	0.972101	0.0416343	16.6485	2.42155	0.952711	0.0431826	16.0515	5.56391	0.861432	0.0481845	14.3853	3.34638	0.917907	0.0461079	15.0332	6.19118	0.819466	3.78595	0.205644	0.224895	0.0605647	0.14273	0.22484	0.271362	0.248101
YDR287W	0.050994	13.5927	3.67135	0.883774	0.0515885	13.4361	2.06103	0.962485	0.0324582	21.3551	5.6576	0.892203	0.0339005	20.4465	6.32446	0.868056	0.0392441	17.6625	3.59921	0.928231	0.0372639	18.601	5.15363	0.877212	0.0454249	15.2592	2.83896	0.944067	0.0386757	17.922	4.12296	0.897669	4.1207	0.261012	0.29581	-0.189093	0.0533584	-0.355937	0.0219154	-0.167011
YDR288W	0.0687564	10.0812	1.94956	0.953213	0.0896414	7.73244	1.59677	0.958898	0.0473217	14.6476	1.25706	0.985241	0.0582748	11.8945	2.37195	0.940319	0.0588949	11.7692	2.84037	0.924863	0.0835553	8.29567	1.80351	0.952005	0.0600262	11.5474	1.9046	0.956055	0.0677913	10.2247	1.56199	0.965455	3.23237	0.283962	0.640215	0.297124	0.468669	0.101223	0.324574	0.212898
YDR291W	0.0615709	11.2577	4.96364	0.81516	0.0985007	7.03698	1.7708	0.94539	0.0374117	18.5275	2.9682	0.952202	0.0483122	14.3473	4.21744	0.875062	0.0771286	8.9869	3.16171	0.926563	0.0493443	14.0472	4.97029	0.846102	0.0387248	17.8993	3.75186	0.921642	0.0699644	9.90714	3.34815	0.879257	3.44458	0.486005	0.767016	0.717248	0.742132	0.0482587	-0.276759	-0.11425
YDR292C	0.070875	9.77986	2.36146	0.940235	0.0580541	11.9397	2.31323	0.949755	0.0435785	15.9057	3.01425	0.943394	0.0526799	13.1577	2.0923	0.961607	0.0596228	11.6255	1.39757	0.977159	0.0887522	7.80992	0.992373	0.98291	0.0477807	14.5068	1.86716	0.971247	0.0462007	15.003	4.03388	0.902661	3.542	0.40748	0.449471	0.316659	0.383065	-0.252189	-0.00277689	-0.127483
YDR293C	0.0455644	15.2125	2.00416	0.964378	0.0782651	8.85641	1.24962	0.976789	0.0425964	16.2724	3.14608	0.938796	0.0573702	12.082	1.82941	0.966317	0.0426505	16.2518	3.35993	0.931169	0.0732477	9.46306	1.48881	0.969171	0.0442926	15.6493	3.50167	0.925401	0.0603914	11.4776	2.07271	0.955633	3.37614	0.215455	0.648219	0.591884	0.620051	0.551042	0.646388	0.598715
YDR294C	0.0574509	12.065	1.50503	0.975588	0.0668375	10.3706	1.27363	0.979665	0.0367549	18.8586	4.54972	0.912775	0.0609856	11.3657	0.934015	0.989261	0.0453213	15.2941	2.50786	0.955041	0.0542827	12.7692	1.41615	0.979504	0.047125	14.7087	1.81796	0.972766	0.0554767	12.4944	1.29879	0.982147	3.54971	0.137741	0.687437	0.328884	0.50816	0.0430461	0.385187	0.214117
YDR296W	0.0548804	12.6301	1.51152	0.97656	0.0799444	8.67037	1.40668	0.97146	0.0494091	14.0287	1.46915	0.979819	0.0647212	10.7097	1.57018	0.967874	0.0582678	11.8959	1.06677	0.9868	0.0836127	8.28997	0.704482	0.991401	0.0566305	12.2398	2.28356	0.950904	0.065914	10.5159	2.25163	0.938782	3.2457	0.189195	0.564608	0.367806	0.466207	0.413094	0.326686	0.36989
YDR297W	0.0509211	13.6122	1.73206	0.972167	0.0707666	9.79483	0.892482	0.988727	0.039365	17.6082	4.11806	0.916782	0.0544352	12.7334	1.90817	0.965548	0.0423172	16.3798	2.63842	0.954712	0.0579179	11.9677	2.10325	0.957547	0.052359	13.2383	2.06731	0.960561	0.0597963	11.5918	1.53537	0.974436	3.51967	0.16186	0.618507	0.20698	0.412744	0.247154	0.514176	0.380665
YDR298C	0.0363322	19.0781	6.84791	0.816322	0.0599773	11.5568	1.06885	0.986913	0.0354796	19.5365	3.5688	0.937293	0.0430222	16.1114	2.29058	0.96415	0.0394082	17.5889	2.5702	0.960805	0.0418212	16.5741	3.49241	0.931652	0.0447822	15.4782	2.03813	0.967587	0.0457486	15.1512	1.54076	0.980206	3.87823	0.237923	0.409874	0.0739392	0.241907	0.375618	0.25837	0.316994
YDR299W	0.0669245	10.3572	3.873	0.827335	0.108729	6.37501	1.2425	0.974988	0.0700897	9.88943	2.01916	0.948051	0.0800853	8.65511	1.4683	0.967418	0.0563395	12.303	1.63404	0.969146	0.0634934	10.9168	1.61154	0.970472	0.0750575	9.23488	1.59606	0.964021	0.0624959	11.0911	1.1166	0.98523	3.17645	0.373698	0.12944	0.0306447	0.0800422	0.196107	0.444494	0.3203
YDR301W	0.0793088	8.73985	1.47801	0.965205	0.0920548	7.52973	1.75393	0.948201	0.0390753	17.7388	3.49784	0.934117	0.0572557	12.1062	2.18171	0.953436	0.0663397	10.4485	2.40911	0.932911	0.0667575	10.3831	2.23969	0.938832	0.0464193	14.9323	2.62841	0.943836	0.0592268	11.7033	2.46496	0.941064	3.35882	0.312288	0.790018	0.541548	0.665783	-0.231208	0.0264015	-0.102403
YDR302W	0.0552786	12.5392	4.377	0.831081	0.094281	7.35193	0.988798	0.982403	0.0478063	14.4991	1.84999	0.971526	0.0593456	11.6798	1.80976	0.966068	0.0486793	14.2391	1.89755	0.968249	0.0936939	7.398	1.09985	0.976857	0.0608381	11.3933	1.08871	0.986271	0.0530522	13.0654	2.67816	0.942271	3.25472	0.434714	0.603169	0.255394	0.429281	0.393647	0.577062	0.485355
YDR304C	0.03145	22.0396	2.61715	0.964584	0.0391201	17.7184	2.20332	0.968462	0.0253571	27.3354	5.14465	0.926356	0.0264269	26.2289	5.8622	0.901895	0.028304	24.4894	3.78323	0.947801	0.0323389	21.4338	4.11955	0.927647	0.0319452	21.698	3.32085	0.951222	0.0269692	25.7014	4.62584	0.933308	4.49146	0.264249	0.281235	-0.0519744	0.11463	-0.0294356	0.12262	0.0465921
YDR305C	0.0448421	15.4575	5.68822	0.838987	0.0675863	10.2557	3.12269	0.895973	0.0481119	14.407	3.95999	0.896315	0.0356023	19.4691	6.81424	0.844346	0.0634001	10.9329	2.52925	0.920336	0.061624	11.248	1.65358	0.96847	0.0446907	15.5099	5.50573	0.845211	0.080585	8.60144	1.10238	0.980537	3.55941	0.508476	0.289284	0.395703	0.342494	0.390823	-0.108808	0.141007
YDR306C	0.108629	6.38088	2.42484	0.916449	0.106794	6.49052	1.23162	0.970532	0.0666356	10.402	1.14475	0.982922	0.0806124	8.59852	1.46052	0.967571	0.086515	8.01187	1.58669	0.958658	0.0921382	7.52291	1.14249	0.975373	0.0464037	14.9373	3.81522	0.907161	0.0972503	7.12745	2.48291	0.908149	2.88677	0.169495	0.492021	1.01407	0.753048	-0.213019	0.115365	-0.0488273
YDR307W	0.0593353	11.6819	3.41835	0.90184	0.102617	6.75471	1.7236	0.95077	0.0455551	15.2156	2.41297	0.957146	0.0727288	9.53058	1.28223	0.97475	0.0575542	12.0434	3.30287	0.904639	0.0577952	11.9932	4.34966	0.86073	0.0581331	11.9234	1.84074	0.960516	0.0495673	13.984	3.65129	0.907881	3.34958	0.456414	0.577902	0.226154	0.402028	0.196624	0.240594	0.218609
YDR308C	0.0633926	10.9342	1.98283	0.950408	0.0759974	9.12067	0.717193	0.991985	0.0476619	14.543	1.22086	0.985443	0.0533381	12.9954	2.88988	0.931933	0.0599084	11.5701	2.64255	0.931048	0.0672507	10.3069	1.53561	0.970271	0.0618052	11.215	0.710719	0.993378	0.0565645	12.2541	1.28554	0.981227	3.46745	0.233605	0.394804	0.0199123	0.207358	-0.0166732	0.0648821	0.0241044
YDR309C	0.0852218	8.13345	1.19936	0.976889	0.118117	5.86831	1.49609	0.961727	0.043676	15.8702	0.897947	0.99251	0.0704481	9.83912	1.13809	0.981401	0.0549278	12.6192	1.36206	0.981147	0.0727974	9.52159	1.13865	0.980615	0.0525478	13.1908	1.93751	0.955826	0.0845702	8.19611	1.68072	0.957298	3.0344	0.340865	0.953844	0.687054	0.820449	-0.0105363	0.62315	0.306307
YDR310C	0.0598811	11.5754	2.33773	0.934988	0.102583	6.75695	0.99456	0.982277	0.047146	14.7022	1.58933	0.979147	0.0615994	11.2525	2.17166	0.949035	0.0603966	11.4766	2.66188	0.922028	0.0662297	10.4658	1.71105	0.965274	0.054676	12.6774	1.38179	0.979264	0.0675663	10.2588	1.07643	0.985128	3.24874	0.333207	0.62922	0.415447	0.522334	0.284253	0.271888	0.27807
YDR312W	0.0516948	13.4085	3.72603	0.891652	0.0882239	7.85669	1.29265	0.973354	0.046339	14.9582	2.48599	0.951967	0.0552956	12.5353	2.6168	0.931346	0.0651454	10.64	0.768522	0.991925	0.0793426	8.73613	1.64995	0.961525	0.0754086	9.19188	2.50408	0.909852	0.0494467	14.0181	3.22163	0.923967	3.38951	0.401896	0.513348	-0.189154	0.162097	0.355557	0.0219131	0.188735
YDR316W	0.0771433	8.98519	1.52487	0.970492	0.134033	5.17147	1.0572	0.974213	0.0634444	10.9253	1.76995	0.962783	0.0956974	7.24311	3.05412	0.870788	0.056462	12.2763	2.52079	0.940289	0.0791479	8.75761	1.22958	0.976667	0.0598079	11.5896	2.86287	0.923361	0.0792398	8.74746	2.85706	0.923558	2.87165	0.357997	0.57795	0.663107	0.620528	0.295903	0.746162	0.521033
YDR320C	0.0648336	10.6912	2.06334	0.952769	0.0748914	9.25537	0.927877	0.986731	0.0437497	15.8435	2.53087	0.954642	0.0534659	12.9643	2.66703	0.941943	0.0450005	15.4031	3.9238	0.904544	0.0546113	12.6924	3.55555	0.905976	0.058962	11.7558	1.02408	0.987207	0.0643464	10.7721	1.76503	0.96444	3.50047	0.227346	0.485348	0.0548347	0.270091	-0.0821231	0.444679	0.181278
YDR320C-A	0.0554722	12.4954	1.18769	0.985162	0.090791	7.63453	0.851272	0.987486	0.0407118	17.0257	2.25207	0.963386	0.0528469	13.1161	2.20242	0.957557	0.0515835	13.4374	1.84409	0.970024	0.0612677	11.3134	1.36978	0.978898	0.0434482	15.9534	2.85809	0.933861	0.0555986	12.467	1.08213	0.987245	3.44645	0.353854	0.643189	0.549339	0.596264	0.196871	0.301725	0.249298
YDR321W	0.0335837	20.6394	2.24364	0.970288	0.0486081	14.2599	2.27896	0.948382	0.0319444	21.6986	1.95736	0.980401	0.029457	23.5308	3.73247	0.947811	0.0274044	25.2933	4.46799	0.936707	0.0442299	15.6715	1.24228	0.98587	0.0341445	20.3004	1.97737	0.977341	0.0305173	22.7132	3.55086	0.949402	4.21648	0.367969	0.223052	0.126961	0.175007	0.150851	0.444205	0.297528
YDR322C-A	0.0480197	14.4346	2.04691	0.965091	0.0593229	11.6843	1.80214	0.966588	0.0387788	17.8744	2.33627	0.965287	0.03691	18.7794	4.75434	0.906151	0.0427188	16.2258	2.06305	0.970073	0.0460683	15.0461	2.77674	0.947186	0.0444392	15.5977	2.74624	0.948386	0.0409735	16.917	3.37625	0.936624	3.94232	0.294439	0.217497	0.0209335	0.119215	-0.0908604	0.0778948	-0.00648279
YDR322W	0.0577245	12.0078	2.35767	0.946546	0.101019	6.86154	1.12468	0.976701	0.069047	10.0388	1.30392	0.978255	0.0636986	10.8817	1.01562	0.986633	0.0617208	11.2304	0.988175	0.987454	0.0840331	8.2485	1.33754	0.970947	0.0814715	8.50785	1.50484	0.966531	0.0784254	8.83829	1.38385	0.97177	3.10256	0.274815	0.224946	-0.0137699	0.105588	0.48334	0.386768	0.435054
YDR324C	0.042128	16.4534	4.36415	0.848881	0.0968324	7.15822	0.844654	0.98765	0.055238	12.5484	1.83358	0.961436	0.0654222	10.595	3.69378	0.881527	0.0542175	12.7846	1.75561	0.970295	0.0654787	10.5858	1.24327	0.979911	0.0586994	11.8084	1.64975	0.9695	0.0601923	11.5156	1.34463	0.979817	3.29362	0.307994	0.355806	0.268123	0.311965	0.746689	0.382711	0.5647
YDR325W	0.0502909	13.7828	4.20434	0.884258	0.0689533	10.0524	2.4728	0.931462	0.0556796	12.4488	1.29602	0.980508	0.0703997	9.84588	1.74784	0.957286	0.0520982	13.3046	1.6844	0.972616	0.0580732	11.9358	1.16975	0.984287	0.0837283	8.27853	1.88708	0.943458	0.0764697	9.06434	2.05172	0.935481	3.3466	0.166716	0.291338	-0.297228	-0.00294541	0.43819	0.387253	0.412721
YDR328C	0.044065	15.7301	1.27804	0.985971	0.0495768	13.9813	2.39726	0.95451	0.0329673	21.0253	4.42757	0.922098	0.0373728	18.5468	2.48284	0.963181	0.0386844	17.918	2.81271	0.952522	0.0395633	17.52	3.58807	0.929366	0.0358402	19.34	3.57413	0.93765	0.0378247	18.3253	3.34192	0.941691	4.0863	0.190564	0.307749	0.187208	0.247479	-0.110848	0.0770353	-0.0169061
YDR329C	0.066223	10.4669	3.51248	0.863318	0.0848621	8.16792	1.92992	0.943034	0.0527288	13.1455	3.33687	0.911455	0.0568852	12.185	2.15028	0.954893	0.0646104	10.7281	2.50891	0.918569	0.0683391	10.1428	1.64905	0.961845	0.0686923	10.0906	2.35086	0.921579	0.0591857	11.7114	1.93892	0.960174	3.38231	0.260964	0.334192	-0.0473646	0.143414	0.00545146	0.041017	0.0232343
YDR330W	0.0570562	12.1485	4.26112	0.849565	0.0866461	7.99975	1.55552	0.962337	0.0521167	13.2999	3.10735	0.921485	0.0960308	7.21797	1.51214	0.962144	0.0738139	9.39047	2.06074	0.944675	0.0651225	10.6437	2.2753	0.941155	0.0552466	12.5464	1.7122	0.970953	0.0632554	10.9579	0.959375	0.987731	3.17935	0.299489	0.553997	0.469859	0.511928	0.423361	0.051852	0.237607
YDR333C	0.0714785	9.69729	1.57563	0.96937	0.105972	6.54082	0.827508	0.987987	0.0525768	13.1835	1.76218	0.971547	0.0651782	10.6346	1.84028	0.960349	0.0657901	10.5357	1.74623	0.959907	0.0620685	11.1675	1.83351	0.962894	0.0517223	13.4013	1.37189	0.982316	0.0787337	8.80369	1.09012	0.980903	3.18488	0.34977	0.535787	0.559425	0.547606	0.0927037	0.212343	0.152523
YDR334W	0.0830592	8.34522	0.997046	0.984592	0.114601	6.04833	1.27245	0.969157	0.0619607	11.1869	1.6698	0.968107	0.0888109	7.80476	1.92123	0.939337	0.0629418	11.0125	2.14701	0.952063	0.0820161	8.45136	0.536163	0.995294	0.0722222	9.59742	1.05497	0.984352	0.0795683	8.71135	1.17177	0.979964	2.94074	0.239012	0.542993	0.321904	0.432449	0.120208	0.520329	0.320268
YDR335W	0.0624659	11.0964	1.72326	0.962924	0.0790387	8.76972	1.43191	0.970632	0.0342642	20.2295	4.74633	0.913079	0.058131	11.9239	2.53033	0.940235	0.0469595	14.7605	1.94167	0.969097	0.0587345	11.8014	1.51126	0.975299	0.0435219	15.9264	1.83286	0.974552	0.0540042	12.8351	1.95368	0.964338	3.4878	0.242912	0.850584	0.505544	0.678064	-0.0157819	0.395869	0.190044
YDR336W	0.0872592	7.94354	1.84829	0.95381	0.1272	5.44929	1.70604	0.94156	0.0440173	15.7472	3.44453	0.927389	0.0510146	13.5872	3.77717	0.897674	0.0675729	10.2578	1.77051	0.958661	0.0612648	11.3139	2.28567	0.944004	0.0523096	13.2509	1.03096	0.988387	0.0582526	11.899	2.67796	0.924112	3.32076	0.593675	0.656258	0.407254	0.531756	-0.330979	0.0378842	-0.146547
YDR337W	0.0652441	10.6239	2.11675	0.951332	0.0798301	8.68278	0.81525	0.988991	0.0428372	16.181	1.84263	0.973962	0.0459343	15.09	2.75032	0.941231	0.0568789	12.1864	2.412	0.946993	0.0559193	12.3955	1.5054	0.976457	0.050765	13.654	1.64115	0.974819	0.0669133	10.3589	2.2983	0.940943	3.50955	0.34236	0.506673	0.261701	0.384187	-0.100311	0.0976424	-0.00133407
YDR339C	0.0593298	11.683	1.57094	0.972988	0.0847419	8.17951	0.781443	0.989964	0.0557463	12.434	2.53904	0.940706	0.0573905	12.0777	1.20388	0.983871	0.0618987	11.1981	1.02089	0.987135	0.0718732	9.64403	0.584139	0.995007	0.0671851	10.317	2.02834	0.940949	0.0627238	11.0508	1.80925	0.964052	3.3405	0.245192	0.295713	0.0264468	0.16108	0.205833	0.144681	0.175257
YDR342C	0.0365393	18.9699	5.33174	0.923484	0.0762732	9.08769	2.03087	0.940221	0.0424001	16.3478	4.09048	0.911352	0.0457095	15.1642	2.77111	0.946348	0.0392508	17.6594	3.17171	0.944453	0.0787744	8.79914	1.10787	0.979239	0.0481922	14.383	2.45434	0.953925	0.0488242	14.1968	3.35619	0.924734	3.51784	0.414722	0.513182	0.328447	0.420815	0.7278	0.624526	0.676163
YDR345C	0.0491149	14.1128	3.41137	0.904465	0.0817758	8.47619	0.712546	0.991319	0.047302	14.6537	1.20097	0.98737	0.0515616	13.4431	1.41133	0.981285	0.0433378	15.9941	1.73479	0.977744	0.0741424	9.34886	0.79038	0.990084	0.0606331	11.4318	0.766307	0.992376	0.0570331	12.1534	1.21206	0.98425	3.41507	0.312516	0.458116	0.0999125	0.279014	0.403857	0.584392	0.494124
YDR346C	0.0544039	12.7408	1.93531	0.957707	0.0770859	8.99188	0.723564	0.991427	0.0433736	15.9808	2.05819	0.969261	0.0502048	13.8064	1.69334	0.974816	0.0427098	16.2292	2.25231	0.965361	0.067244	10.3079	1.40855	0.971919	0.0507457	13.6592	1.04206	0.988688	0.0529929	13.08	1.81009	0.970197	3.50772	0.290939	0.490556	0.264088	0.377322	0.163664	0.512807	0.338235
YDR347W	0.0447958	15.4735	4.68424	0.819129	0.0743862	9.31822	1.55138	0.967681	0.0597021	11.6101	1.56684	0.972656	0.0630736	10.9895	1.41	0.976975	0.0561699	12.3402	1.1814	0.983808	0.0536003	12.9318	1.67511	0.972979	0.0639568	10.8377	1.20201	0.98227	0.0738899	9.38082	1.03693	0.983945	3.40017	0.223986	0.137139	0.0378239	0.0874814	0.551559	0.225126	0.388342
YDR348C	0.082545	8.39721	1.73362	0.954863	0.103364	6.70586	1.18871	0.976781	0.0378028	18.3359	2.08137	0.972678	0.0677874	10.2253	1.89559	0.956923	0.0698476	9.9237	1.79463	0.957969	0.0652817	10.6178	1.87153	0.960203	0.0457694	15.1443	1.9193	0.965985	0.0605584	11.4459	2.0439	0.957064	3.25617	0.347147	0.940431	0.664539	0.802485	-0.186258	0.054711	-0.0657735
YDR353W	0.0360811	19.2108	3.15806	0.935539	0.0545729	12.7013	1.45407	0.978857	0.0369516	18.7583	3.75212	0.933479	0.0383691	18.0652	3.62521	0.934016	0.0354209	19.5689	1.87707	0.979522	0.0471219	14.7097	1.37177	0.983694	0.0475511	14.5769	1.40906	0.982719	0.0435837	15.9038	1.97055	0.971324	3.92801	0.212672	0.301444	-0.0624006	0.119522	0.335838	0.362479	0.349158
YDR354W	0.0631463	10.9768	2.53046	0.920532	0.0823348	8.41864	1.54845	0.96565	0.0449778	15.4109	2.40758	0.959144	0.0636491	10.8901	1.46358	0.974696	0.0554193	12.5073	0.86846	0.991376	0.0524834	13.207	1.79168	0.969368	0.053191	13.0313	1.43347	0.978203	0.0518074	13.3793	2.30555	0.954615	3.49592	0.312599	0.449953	0.207983	0.328968	-0.039533	0.148776	0.0546215
YDR356W	0.0727085	9.53323	1.77535	0.963934	0.0827541	8.37598	0.847243	0.987718	0.0511027	13.5638	2.12703	0.959982	0.0485872	14.266	4.10966	0.890321	0.0476358	14.551	3.31134	0.911464	0.0784988	8.83003	0.91588	0.987116	0.0739399	9.37447	2.77437	0.891699	0.0784452	8.83607	1.11569	0.981438	3.29665	0.360392	0.465041	-0.0679115	0.198565	-0.043684	0.566395	0.261356
YDR357C	0.0577729	11.9978	2.92411	0.910131	0.0646204	10.7264	1.90211	0.954826	0.0418984	16.5435	2.92777	0.947261	0.0442668	15.6584	3.76089	0.913109	0.0504754	13.7324	2.04538	0.960191	0.0521777	13.2844	2.5496	0.947716	0.0425779	16.2795	2.95298	0.946539	0.0496179	13.9697	2.55998	0.942768	3.73196	0.228576	0.316234	0.293023	0.304628	-0.147266	0.0475474	-0.0498594
YDR361C	0.0495466	13.9898	4.0102	0.860033	0.0643188	10.7767	1.50325	0.973724	0.0337807	20.5191	2.17495	0.973783	0.0456265	15.1918	2.24149	0.963417	0.0365426	18.9682	4.72399	0.907794	0.0438389	15.8112	3.20678	0.936413	0.046307	14.9685	1.04052	0.989705	0.0444683	15.5874	1.72227	0.977068	3.82507	0.264555	0.533828	0.0787936	0.306311	-0.0187602	0.420444	0.200842
YDR362C	0.0683684	10.1384	3.7612	0.884171	0.111448	6.21945	1.19361	0.971701	0.0380963	18.1946	5.40731	0.869866	0.0911009	7.60856	0.967194	0.983405	0.0593226	11.6844	4.8031	0.821918	0.0653469	10.6072	2.26191	0.944555	0.0687991	10.075	0.822593	0.990501	0.0587087	11.8066	2.9824	0.913493	3.13322	0.427041	1.05221	0.199476	0.625845	0.208536	0.413283	0.310909
YDR363W	0.0538602	12.8694	3.99902	0.89321	0.092271	7.51208	1.87214	0.941842	0.0377347	18.369	4.18531	0.918865	0.0713091	9.72032	2.07208	0.941443	0.0531805	13.0339	4.41991	0.862305	0.0476693	14.5407	3.41008	0.923273	0.0502971	13.781	2.24705	0.948313	0.0632207	10.9639	1.85516	0.959449	3.37673	0.395529	0.822466	0.407879	0.615172	0.309136	0.327458	0.318297
YDR363W-A	0.0485253	14.2843	1.20524	0.985708	0.0609568	11.3711	0.918953	0.989923	0.030797	22.5069	3.24725	0.955215	0.0411758	16.8338	1.90251	0.975213	0.0381368	18.1753	3.4442	0.93938	0.0471009	14.7162	1.52005	0.980295	0.0384715	18.0172	2.18946	0.968997	0.0459381	15.0887	1.13526	0.988662	3.84383	0.239642	0.648466	0.327469	0.487967	-0.00747927	0.340072	0.166296
YDR364C	0.0691522	10.0235	3.07482	0.89501	0.0999186	6.93712	0.887833	0.985784	0.0482898	14.3539	1.41208	0.982349	0.0485693	14.2713	3.32331	0.924235	0.0481427	14.3978	4.44329	0.857809	0.0477637	14.512	2.31302	0.957024	0.058646	11.8192	1.41196	0.977801	0.0532394	13.0194	2.62225	0.940286	3.54779	0.506995	0.295583	0.0152702	0.155427	-0.222473	0.299986	0.0387563
YDR365C	0.0490294	14.1374	2.08379	0.95504	0.0770142	9.00025	1.22794	0.976726	0.0394301	17.5792	2.20118	0.969906	0.0586726	11.8138	1.22133	0.983384	0.056831	12.1966	1.42627	0.975973	0.0541007	12.8122	1.25998	0.983828	0.0516196	13.428	0.478844	0.997494	0.0600865	11.5358	1.57232	0.97045	3.48496	0.219772	0.650829	0.262207	0.456518	0.336479	0.123448	0.229963
YDR367W	0.0539357	12.8514	2.89107	0.928354	0.0786076	8.81781	1.25508	0.975746	0.0406262	17.0616	1.97034	0.971581	0.0360707	19.2163	5.74286	0.8764	0.0501695	13.8161	1.98173	0.963806	0.0451852	15.3401	3.98134	0.90174	0.0394927	17.5513	5.56269	0.872084	0.0437882	15.8295	3.28399	0.931641	3.83212	0.483012	0.260564	0.301387	0.280976	-0.148268	-0.0438379	-0.096053
YDR368W	0.0274727	25.2304	5.30919	0.883271	0.0482196	14.3748	2.98722	0.917332	0.0268499	25.8156	6.30094	0.900616	0.0291018	23.818	4.01097	0.941683	0.02712	25.5586	4.34364	0.938254	0.0519635	13.3391	1.89495	0.957117	0.0357389	19.3948	2.42983	0.966439	0.0285011	24.32	4.998	0.924412	4.19028	0.462699	0.499892	0.0873163	0.293604	0.466812	0.485455	0.476134
YDR370C	0.0862063	8.04056	2.19369	0.93636	0.127355	5.44264	1.06096	0.979645	0.0449702	15.4135	3.24746	0.932284	0.0760851	9.11016	2.69655	0.911362	0.0557208	12.4396	2.72557	0.921739	0.0752515	9.21107	1.95124	0.946375	0.0513181	13.5069	1.99825	0.961783	0.0826109	8.39051	1.61318	0.959891	2.97598	0.359501	0.970142	0.779645	0.874894	0.0313196	0.660896	0.346108
YDR372C	0.0549099	12.6234	3.23471	0.933476	0.0790519	8.76826	1.25846	0.973601	0.0446467	15.5252	2.27173	0.962774	0.0446718	15.5164	2.46681	0.955972	0.0477699	14.5101	3.22364	0.930183	0.0546703	12.6787	2.29256	0.949204	0.0528971	13.1037	1.27333	0.983584	0.0468607	14.7917	1.95716	0.968516	3.65976	0.372982	0.29677	0.0521361	0.174453	-0.00174027	0.199222	0.0987408
YDR375C	0.0622605	11.133	3.10743	0.913859	0.0706391	9.81252	2.16148	0.942613	0.0549834	12.6065	1.33982	0.980733	0.0698887	9.91787	2.49384	0.910791	0.0584361	11.8616	2.81923	0.925403	0.0809538	8.56226	1.54087	0.965382	0.0627689	11.0428	1.48003	0.973674	0.0864416	8.01868	1.42876	0.966855	3.1765	0.150469	0.479591	0.288538	0.384065	0.30027	0.391729	0.345999
YDR376W	0.0536549	12.9186	2.87377	0.919287	0.0908552	7.62914	0.992656	0.98349	0.0396126	17.4981	4.90042	0.890248	0.0538596	12.8695	1.40105	0.97806	0.0492905	14.0625	2.66857	0.938205	0.0600187	11.5489	2.92141	0.924278	0.0560984	12.3559	1.74622	0.966198	0.0537837	12.8877	1.89379	0.966853	3.45875	0.359218	0.670377	0.168379	0.419378	0.232628	0.355027	0.293828
YDR377W	0.0476382	14.5502	1.51769	0.977768	0.0498434	13.9065	2.20172	0.958361	0.0278446	24.8934	3.6732	0.951308	0.0405032	17.1134	3.16952	0.94331	0.0334462	20.7242	2.82378	0.961821	0.041781	16.59	2.23974	0.966469	0.036494	18.9935	1.47151	0.983922	0.0412695	16.7956	1.39889	0.985009	4.00425	0.138935	0.633444	0.243181	0.438312	-0.141279	0.368997	0.113859
YDR379C-A	0.0363409	19.0735	4.53023	0.918307	0.0512811	13.5166	2.93957	0.92576	0.0354138	19.5728	3.34644	0.945595	0.0378935	18.292	8.33463	0.86726	0.0487773	14.2104	2.62901	0.94627	0.0611014	11.3442	1.78499	0.962339	0.0321607	21.5526	6.50192	0.871638	0.0349497	19.8327	8.87831	0.945355	3.94087	0.376229	0.349906	0.488915	0.41941	0.312623	-0.111995	0.100314
YDR380W	0.0443125	15.6423	2.69804	0.947522	0.0783894	8.84236	1.56596	0.965687	0.0503981	13.7534	3.0523	0.930485	0.0439109	15.7853	5.28324	0.871012	0.0430436	16.1034	4.34019	0.901896	0.0630297	10.9971	2.31548	0.942489	0.0492017	14.0879	2.50786	0.951199	0.0611408	11.3369	3.23622	0.909997	3.52174	0.345019	0.259983	0.294645	0.277314	0.445639	0.487554	0.466597
YDR381C-A	0.0472551	14.6682	4.05097	0.869668	0.0564401	12.2811	1.94631	0.961628	0.0430052	16.1178	1.18958	0.986938	0.0516304	13.4252	2.02656	0.96188	0.0344465	20.1224	5.38347	0.895096	0.0464951	14.908	2.9689	0.93316	0.0409817	16.9136	3.47197	0.927664	0.0507585	13.6558	1.18878	0.986338	3.75867	0.114604	0.251908	0.321436	0.286672	0.115946	0.572061	0.344003
YDR381W	0.0427102	16.2291	3.33601	0.921566	0.0689309	10.0557	1.3635	0.973281	0.050418	13.748	1.12989	0.987701	0.0462311	14.9931	1.28681	0.986005	0.0488493	14.1895	1.19161	0.986422	0.0538364	12.8751	0.983501	0.989852	0.0552676	12.5417	1.31662	0.981508	0.046137	15.0237	1.75664	0.975668	3.70796	0.272735	0.0731927	-0.0593035	0.00694459	0.312549	0.118792	0.21567
YDR382W	0.0242037	28.638	3.41913	0.955035	0.0369814	18.7431	3.71581	0.899674	0.0210042	33.0005	4.31333	0.956474	0.0226649	30.5825	4.7888	0.944047	0.0226788	30.5637	3.44496	0.967135	0.0427636	16.2088	1.73681	0.971801	0.025725	26.9445	1.85236	0.98592	0.0249106	27.8254	4.37636	0.943701	4.49499	0.440937	0.549423	0.256928	0.403176	0.34487	0.438756	0.391813
YDR384C	0.0733158	9.45427	2.46054	0.922223	0.108661	6.37896	0.702992	0.991316	0.0470878	14.7203	1.25325	0.986185	0.0599121	11.5694	1.42186	0.977825	0.0595414	11.6414	1.45371	0.974598	0.0872688	7.94267	0.362906	0.997654	0.0582331	11.903	0.662384	0.994603	0.0692564	10.0084	1.05849	0.984308	3.12958	0.37743	0.750154	0.443668	0.596911	0.111383	0.411613	0.261498
YDR388W	0.0408228	16.9794	3.0932	0.93758	0.0512814	13.5165	2.35863	0.950108	0.0344447	20.1235	2.36942	0.96977	0.0350451	19.7787	4.77041	0.907448	0.0394944	17.5505	2.07257	0.97179	0.040361	17.1737	2.50179	0.958811	0.0423834	16.3542	1.79447	0.975495	0.0391103	17.7229	2.68301	0.955196	4.07805	0.231379	0.252757	-0.0464605	0.103148	0.00766575	0.0553924	0.0315291
YDR389W	0.0569448	12.1723	4.56789	0.855837	0.136153	5.09094	1.68619	0.947901	0.052211	13.2759	1.27158	0.982869	0.055546	12.4788	2.09692	0.952519	0.0529048	13.1018	2.82807	0.92106	0.0857466	8.08367	1.77928	0.953968	0.047767	14.511	1.91127	0.967797	0.0730257	9.49183	1.37916	0.974118	3.06276	0.542192	0.667977	0.796315	0.732146	0.542768	0.648933	0.595851
YDR390C	0.0691899	10.018	2.36649	0.941399	0.0927849	7.47048	1.12566	0.97663	0.056256	12.3213	1.02935	0.987985	0.0575315	12.0481	1.10859	0.986219	0.0507281	13.664	2.67394	0.941495	0.0721817	9.60281	1.42198	0.969591	0.0686578	10.0957	1.15306	0.981713	0.0577881	11.9946	1.42993	0.977344	3.33493	0.327038	0.288156	0.000737292	0.144447	-0.0104001	0.437376	0.213488
YDR391C	0.0413683	16.7555	5.90707	0.833665	0.0720212	9.62421	1.42506	0.970879	0.0378739	18.3014	2.73328	0.956846	0.0549165	12.6218	3.30957	0.912087	0.0508915	13.6201	2.44009	0.944663	0.046798	14.8115	4.56609	0.873983	0.0441102	15.714	2.39386	0.958368	0.0528097	13.1254	2.16502	0.955682	3.63186	0.262534	0.562023	0.342116	0.452069	0.434704	0.135805	0.285254
YDR392W	0.058538	11.841	3.83285	0.885832	0.106834	6.48811	1.60187	0.954287	0.0475831	14.5671	1.88708	0.96936	0.0635855	10.901	1.43	0.975371	0.0617659	11.2222	2.65211	0.927461	0.0676405	10.2475	1.55372	0.967541	0.0625189	11.087	1.7547	0.963773	0.0579018	11.9711	4.67799	0.853515	3.27072	0.392918	0.593922	0.200078	0.397	0.294998	0.21756	0.256279
YDR394W	0.0690308	10.0411	0.698238	0.992942	0.0830573	8.34541	0.761521	0.990881	0.0484855	14.296	1.52163	0.978828	0.0577075	12.0114	2.84205	0.930639	0.0494982	14.0035	3.66039	0.910565	0.0622198	11.1403	1.51668	0.973901	0.0560139	12.3746	1.06063	0.987794	0.0619316	11.1921	1.80153	0.96445	3.40236	0.232948	0.435176	0.226943	0.33106	-0.0745107	0.405353	0.165421
YDR395W	0.0570374	12.1525	2.21389	0.942653	0.0722117	9.59882	0.673068	0.99326	0.04574	15.1541	1.44756	0.982818	0.0488049	14.2024	1.47774	0.980258	0.043905	15.7874	2.72164	0.950521	0.0738386	9.38733	0.280326	0.998813	0.0475503	14.5771	1.15246	0.98781	0.0573644	12.0832	1.39529	0.979591	3.47914	0.284985	0.442491	0.386492	0.414492	0.12404	0.501562	0.312801
YDR397C	0.0837485	8.27653	1.58668	0.961504	0.080269	8.6353	0.803222	0.989377	0.0384092	18.0464	2.41614	0.964331	0.0590923	11.7299	1.74386	0.968295	0.0414978	16.7032	5.21059	0.876811	0.0605947	11.4391	0.79262	0.992232	0.0512685	13.5199	1.20236	0.983978	0.0560265	12.3718	1.08326	0.987126	3.45181	0.232539	0.721828	0.305206	0.513517	-0.402785	0.610243	0.103729
YDR398W	0.0479883	14.4441	3.27533	0.922554	0.104601	6.62659	1.36391	0.967094	0.0446437	15.5262	0.945275	0.992227	0.0679349	10.2031	1.22504	0.979481	0.0465909	14.8773	2.04099	0.964181	0.06639	10.4405	1.29883	0.978838	0.0565174	12.2643	1.4868	0.972541	0.0727433	9.52867	1.77424	0.955297	3.1789	0.305597	0.777732	0.437493	0.607612	0.673506	0.71614	0.694823
YDR399W	0.0670966	10.3306	1.22605	0.979371	0.0867566	7.98956	1.01529	0.98321	0.0510615	13.5748	0.863705	0.992505	0.0538375	12.8748	1.56561	0.975721	0.0468767	14.7866	3.24807	0.930909	0.0634919	10.9171	1.14228	0.983768	0.0515214	13.4536	2.00354	0.960484	0.0683104	10.147	1.64095	0.967254	3.36902	0.285976	0.393831	0.380894	0.387362	-0.000173922	0.517197	0.258511
YDR400W	0.05279	13.1303	3.11888	0.944291	0.0536316	12.9242	3.54002	0.902169	0.0625359	11.084	1.64588	0.963874	0.0551059	12.5785	1.9533	0.961453	0.0321351	21.5698	6.8524	0.858486	0.0698554	9.9226	2.56459	0.906815	0.0519649	13.3388	1.71294	0.97072	0.0545862	12.6982	2.45351	0.94791	3.58054	0.180611	-0.110136	0.157012	0.0234383	0.134286	0.8504	0.492343
YDR404C	0.0617613	11.223	1.55088	0.970833	0.0867965	7.98589	0.741328	0.991339	0.0430761	16.0912	2.41538	0.960537	0.0515263	13.4523	1.54943	0.977952	0.0578039	11.9914	1.53608	0.974319	0.0682601	10.1545	1.21421	0.980965	0.051679	13.4126	1.38104	0.981676	0.0590061	11.747	1.26805	0.982332	3.41138	0.321865	0.596827	0.334136	0.465481	0.0770091	0.172546	0.124778
YDR405W	0.0978501	7.08376	0.753292	0.990319	0.108542	6.38596	0.962904	0.983668	0.0597757	11.5958	1.15708	0.984644	0.0869553	7.9713	1.5137	0.962377	0.0797322	8.69344	1.08799	0.982427	0.0816456	8.48971	1.1085	0.980852	0.0648021	10.6964	0.934689	0.988422	0.0752817	9.20738	1.54424	0.966459	2.98956	0.226384	0.545975	0.429494	0.487734	-0.16504	0.130371	-0.0173346
YDR407C	0.0884061	7.84049	0.748428	0.991758	0.10581	6.55084	1.5446	0.958927	0.0426505	16.2518	1.87822	0.973512	0.0574793	12.0591	3.59193	0.890091	0.0595065	11.6483	2.88819	0.917243	0.0994921	6.96686	0.633219	0.992178	0.0528215	13.1224	1.39876	0.978819	0.0776744	8.92375	1.97238	0.941094	3.06547	0.400481	0.957055	0.648492	0.802773	-0.0945276	0.476572	0.191022
YDR408C	0.0554914	12.4911	1.70505	0.966482	0.0543877	12.7446	0.942612	0.990504	0.0391438	17.7077	3.10898	0.945899	0.0408939	16.9499	2.50995	0.959908	0.0407663	17.0029	2.41865	0.962169	0.0459428	15.0872	2.72349	0.948058	0.0465384	14.8941	1.13753	0.988081	0.0421612	16.4404	2.59733	0.955657	3.92736	0.18461	0.218947	-0.0306922	0.0941276	-0.284533	0.160354	-0.0620896
YDR410C	0.0613438	11.2994	2.30648	0.934604	0.0758359	9.14009	1.45095	0.971831	0.0459773	15.0758	2.54699	0.95284	0.0516332	13.4244	2.54797	0.948182	0.0458707	15.1109	1.9619	0.970192	0.056725	12.2194	1.53504	0.976073	0.0550521	12.5907	0.828024	0.992601	0.055564	12.4748	1.1244	0.985233	3.54776	0.24408	0.366406	0.10653	0.236468	-0.0495881	0.369756	0.160084
YDR411C	0.0519345	13.3466	3.02125	0.919887	0.0778402	8.90475	1.33203	0.975591	0.0458141	15.1296	1.95172	0.970474	0.0525848	13.1815	1.2161	0.984753	0.0458494	15.1179	2.66946	0.948116	0.0609294	11.3762	1.40272	0.977308	0.0554551	12.4993	1.42645	0.978636	0.0594565	11.6581	1.22923	0.981079	3.48156	0.236987	0.43774	0.162214	0.299977	0.256841	0.436631	0.346736
YDR412W	0.0550014	12.6024	2.15858	0.954496	0.0878623	7.88902	0.575857	0.994315	0.0403238	17.1895	2.43655	0.960619	0.0523987	13.2283	2.95358	0.93208	0.0466509	14.8582	2.19559	0.963292	0.0618108	11.214	0.613044	0.995191	0.0514727	13.4663	0.996785	0.989621	0.0546639	12.6802	1.60239	0.973027	3.46428	0.338407	0.639173	0.286999	0.463086	0.191338	0.428902	0.31012
YDR414C	0.0819668	8.45644	1.82246	0.964737	0.117476	5.90031	0.83418	0.984066	0.053378	12.9856	1.95183	0.962065	0.0480048	14.4391	4.68542	0.873431	0.0427416	16.2171	5.36906	0.849321	0.0641169	10.8107	2.23012	0.947837	0.0608421	11.3926	2.06839	0.946179	0.0701717	9.87788	0.818223	0.990299	3.28782	0.538059	0.411022	0.222197	0.31661	-0.207772	0.731626	0.261927
YDR415C	0.0470594	14.7292	2.55047	0.947693	0.0768791	9.01607	1.52473	0.969079	0.0571399	12.1307	1.29301	0.982133	0.0512144	13.5342	4.08841	0.892905	0.0585992	11.8286	1.16358	0.984254	0.0610591	11.3521	2.04895	0.956827	0.0674263	10.2801	1.052	0.984787	0.0506714	13.6793	2.88746	0.935204	3.55246	0.281749	0.0481315	-0.190681	-0.0712746	0.328147	0.011748	0.169948
YDR416W	0.0736064	9.41694	2.3713	0.931853	0.114519	6.05269	0.722395	0.988521	0.0525224	13.1972	1.80332	0.969415	0.0666409	10.4012	3.69736	0.87518	0.0424007	16.3475	3.93418	0.913695	0.0646854	10.7157	2.68918	0.926296	0.0569874	12.1632	2.47394	0.934567	0.083731	8.27826	1.68849	0.959545	3.11181	0.381035	0.610347	0.492637	0.551492	0.123449	0.919191	0.52132
YDR420W	0.0578091	11.9903	2.96647	0.922895	0.138521	5.00392	1.31176	0.965153	0.0752003	9.21734	2.31922	0.928475	0.085236	8.1321	1.92202	0.9446	0.054211	12.7861	2.83429	0.931633	0.0585425	11.8401	2.201	0.951902	0.100798	6.87662	2.5689	0.902367	0.0685883	10.1059	3.05602	0.897133	3.06235	0.540623	0.141996	-0.280655	-0.0693294	0.521438	0.61415	0.567794
YDR422C	0.0468411	14.7978	4.50487	0.86597	0.125989	5.50167	1.53175	0.951143	0.0508818	13.6227	2.0267	0.96321	0.0712358	9.73032	1.5185	0.969727	0.0636733	10.886	2.70034	0.914261	0.0790958	8.76339	1.78203	0.955617	0.0487842	14.2084	1.72145	0.971942	0.07488	9.25678	1.69859	0.960893	3.02109	0.379195	0.746852	0.807587	0.777219	0.866224	0.423313	0.644769
YDR423C	0.0652617	10.621	2.40757	0.933005	0.0927352	7.47448	1.162	0.977471	0.0455389	15.221	5.52065	0.841251	0.0667533	10.3837	2.12105	0.944889	0.0599969	11.5531	3.71426	0.885871	0.084468	8.20603	3.57997	0.845365	0.0729231	9.50518	2.9147	0.900665	0.0804223	8.61884	1.49511	0.96945	3.1056	0.199556	0.82239	0.143113	0.482752	0.303253	0.424603	0.363928
YDR424C	0.0340035	20.3846	2.21251	0.967946	0.0362416	19.1257	3.77475	0.934355	0.030375	22.8197	2.8125	0.962631	0.0302518	22.9126	5.44555	0.899889	0.0280027	24.7529	4.9398	0.906998	0.0418548	16.5608	2.19969	0.959276	0.0320637	21.6178	3.48474	0.948056	0.031685	21.8762	4.41148	0.922372	4.31913	0.210905	0.193082	0.115024	0.154053	0.0302819	0.310399	0.170341
YDR427W	0.056385	12.2931	1.00505	0.988687	0.0798551	8.68006	0.840934	0.989235	0.0507599	13.6554	2.28731	0.956025	0.0591464	11.7192	0.893597	0.99092	0.0536458	12.9208	0.990634	0.989832	0.0590357	11.7412	1.23498	0.983081	0.0568662	12.1891	1.94931	0.963466	0.0532403	13.0192	2.01252	0.964213	3.48115	0.252458	0.290255	0.126374	0.208315	0.138634	0.210479	0.174557
YDR428C	0.0606743	11.4241	1.71233	0.964792	0.0627433	11.0473	1.33091	0.978876	0.0435754	15.9069	2.29221	0.962318	0.0504524	13.7386	2.69005	0.940928	0.0531593	13.0391	1.71221	0.967981	0.0462278	14.9942	3.88948	0.907771	0.0627633	11.0438	1.35919	0.974333	0.0457127	15.1631	2.15106	0.965002	3.76866	0.211801	0.222921	-0.303487	-0.0402829	-0.25465	-0.063887	-0.159269
YDR429C	0.044542	15.5617	1.50743	0.979641	0.0648963	10.6808	1.02055	0.986503	0.0396396	17.4862	3.87351	0.924807	0.0458969	15.1023	2.78019	0.947356	0.0352486	19.6645	3.29832	0.946555	0.0554022	12.5112	1.3207	0.982204	0.0605306	11.4512	0.607218	0.995326	0.0528908	13.1052	1.64236	0.975041	3.67272	0.205952	0.455431	-0.155291	0.15007	0.287208	0.624808	0.456008
YDR430C	0.0588321	11.7818	0.841993	0.991433	0.0799088	8.67423	0.869651	0.988861	0.0428574	16.1734	2.53589	0.955682	0.0633589	10.94	2.04022	0.955453	0.0523918	13.2301	2.23917	0.956105	0.0769123	9.01218	0.716875	0.991619	0.0623878	11.1103	1.86839	0.955822	0.0730945	9.48289	1.51059	0.966302	3.24637	0.146574	0.769177	0.227456	0.498316	0.312115	0.479378	0.395747
YDR434W	0.0708853	9.77843	1.57806	0.967279	0.0814921	8.5057	0.613813	0.994005	0.0349496	19.8328	5.57127	0.887634	0.0450989	15.3695	3.44878	0.925265	0.0393222	17.6274	5.1151	0.881628	0.0440997	15.7177	4.82123	0.871953	0.0495473	13.9896	1.51637	0.97644	0.0553052	12.5331	2.99316	0.927457	3.66311	0.410336	0.646707	0.143177	0.394942	-0.373504	0.476638	0.0515674
YDR439W	0.0681973	10.1639	2.63238	0.91509	0.0910231	7.61507	1.12171	0.979259	0.0457341	15.156	2.72706	0.947565	0.0943649	7.34539	2.28838	0.916129	0.0693588	9.99364	2.05628	0.941108	0.0569978	12.161	2.3361	0.93496	0.067295	10.3001	2.21972	0.932765	0.0644894	10.7482	2.40549	0.9389	3.20898	0.361516	0.712843	0.155613	0.434228	0.136398	0.112033	0.124216
YDR440W	0.148041	4.68212	2.64377	0.888082	0.111742	6.20311	2.25318	0.913305	0.0403208	17.1908	1.82267	0.976656	0.0442835	15.6525	3.10568	0.931836	0.0546855	12.6752	2.43925	0.941691	0.0792625	8.74496	1.577	0.965828	0.0473222	14.6474	2.12418	0.959204	0.060488	11.4593	2.35483	0.935645	3.31205	0.568072	0.791513	0.560521	0.676017	-1.08489	0.351881	-0.366505
YDR441C	0.0558148	12.4187	1.6601	0.975614	0.104957	6.60412	0.990986	0.983122	0.0483711	14.3298	1.33905	0.983333	0.0572589	12.1055	1.57774	0.972863	0.0483044	14.3496	2.37491	0.955905	0.0605369	11.45	2.17892	0.94628	0.0582815	11.8931	1.93038	0.959359	0.0724899	9.56199	0.82577	0.990369	3.27389	0.394702	0.56706	0.298166	0.432613	0.360556	0.56905	0.464803
YDR443C	0.101865	6.80456	3.90577	0.818353	0.069713	9.94287	3.43274	0.883506	0.0363923	19.0465	4.66786	0.899909	0.0392035	17.6807	4.03856	0.919553	0.0498017	13.9181	3.616	0.871459	0.0559649	12.3854	2.47976	0.940975	0.0439623	15.7668	2.48189	0.956371	0.0496968	13.9475	1.98815	0.954803	3.72257	0.346248	0.528889	0.256254	0.392572	-0.956066	0.0763257	-0.43987
YDR447C	0.0269914	25.6803	3.31463	0.952422	0.0399426	17.3536	2.76179	0.949454	0.0263876	26.2679	5.68609	0.915269	0.0299815	23.1192	3.34245	0.954896	0.0247967	27.9532	4.43186	0.944661	0.039532	17.5338	1.79528	0.975954	0.0328909	21.0742	2.03716	0.977743	0.0303691	22.8241	4.01379	0.939405	4.32318	0.229493	0.392046	0.07422	0.233133	0.359409	0.481756	0.420582
YDR448W	0.0922527	7.51357	3.42468	0.822923	0.133504	5.19196	0.855424	0.982226	0.0275203	25.1868	4.98393	0.919279	0.0955933	7.251	1.31942	0.969378	0.101833	6.80669	2.09157	0.929779	0.0662246	10.4666	3.65264	0.854038	0.0303335	22.8508	6.81347	0.860158	0.0541139	12.809	2.82244	0.938039	3.07532	0.576756	1.57928	1.43886	1.50907	-0.165819	-0.308366	-0.237092
YDR449C	0.0830151	8.34965	2.95203	0.891338	0.119162	5.81683	0.826939	0.986212	0.0416682	16.6349	2.14011	0.960446	0.0577178	12.0092	1.78761	0.962817	0.0575439	12.0455	1.86536	0.965947	0.0780024	8.88623	1.15361	0.979554	0.0535107	12.9534	3.27664	0.870475	0.0886919	7.81522	1.30272	0.973005	3.06104	0.433618	0.995102	0.634222	0.814662	0.000675293	0.529387	0.265031
YDR451C	0.101246	6.84614	1.21944	0.973308	0.165836	4.17972	0.771661	0.986053	0.0836797	8.28334	1.7509	0.958344	0.0982228	7.05689	1.49156	0.963783	0.0732424	9.46374	1.02048	0.984798	0.0907407	7.63876	1.49369	0.963767	0.128533	5.39276	3.59916	0.826545	0.104104	6.65823	2.09314	0.923258	2.63773	0.391405	0.412483	-0.206705	0.102889	0.137561	0.604682	0.371122
YDR452W	0.0554643	12.4972	1.98746	0.954452	0.0583857	11.8719	1.68754	0.970348	0.0351696	19.7087	4.12127	0.926458	0.0480977	14.4112	2.61141	0.944705	0.0464595	14.9194	2.37752	0.956624	0.0569474	12.1717	1.42764	0.976387	0.0391799	17.6914	2.9211	0.951055	0.0446076	15.5388	1.67384	0.978311	3.74546	0.18833	0.555297	0.399511	0.477404	-0.101933	0.153651	0.0258592
YDR453C	0.0411321	16.8517	4.76775	0.891328	0.0633367	10.9438	3.85366	0.828582	0.0385591	17.9762	2.4147	0.96544	0.0401935	17.2452	1.8502	0.972592	0.0352111	19.6855	7.16438	0.819886	0.0595133	11.6469	1.31253	0.97924	0.035873	19.3223	2.4949	0.964075	0.0412838	16.7898	3.12498	0.940347	3.79289	0.344032	0.375129	0.4793	0.427214	0.281933	0.50617	0.394052
YDR454C	0.0260628	26.5953	2.58262	0.968731	0.0303367	22.8485	2.97313	0.960059	0.0237109	29.2332	4.7363	0.942338	0.0203976	33.9819	5.93712	0.929669	0.0220282	31.4664	4.90303	0.936463	0.0291056	23.8149	3.29162	0.955053	0.0292928	23.6627	2.48749	0.969952	0.0233857	29.6397	2.8968	0.971481	4.76599	0.26989	0.103544	-0.201452	-0.0489537	-0.0328938	0.209747	0.0884268
YDR456W	0.044984	15.4088	4.56333	0.9222	0.0685065	10.118	2.22311	0.935575	0.0371225	18.6719	4.36762	0.914457	0.0427436	16.2164	4.41635	0.898522	0.0369152	18.7768	4.5457	0.905091	0.0601122	11.5309	1.14589	0.983921	0.0475696	14.5712	2.69567	0.947089	0.0447794	15.4792	3.14107	0.937373	3.70948	0.329387	0.513319	0.155572	0.334445	0.236199	0.521397	0.378798
YDR457W	0.046445	14.924	2.40273	0.955829	0.0610786	11.3485	0.907616	0.990078	0.0417812	16.5899	2.27433	0.965609	0.0435034	15.9332	3.11666	0.94021	0.0419345	16.5293	1.77462	0.976853	0.0426686	16.2449	3.91192	0.916309	0.0476891	14.5347	2.32185	0.956966	0.0480841	14.4153	2.03123	0.966814	3.84246	0.237681	0.209779	0.0189718	0.114375	0.0571087	0.204496	0.130802
YDR458C	0.0647813	10.6998	1.97216	0.955011	0.109457	6.3326	0.483177	0.995542	0.0503001	13.7802	1.52656	0.978746	0.0551604	12.566	2.92536	0.928694	0.0489882	14.1493	1.27646	0.984384	0.0812338	8.53274	1.45274	0.968659	0.0489612	14.1571	2.45011	0.950613	0.0773578	8.96028	0.890841	0.987931	3.1427	0.404987	0.641827	0.680748	0.661288	0.276811	0.679953	0.478382
YDR459C	0.0646505	10.7215	2.45884	0.925303	0.109265	6.34373	1.22253	0.973859	0.0505048	13.7244	1.13865	0.987461	0.0503113	13.7772	5.26553	0.842328	0.0534251	12.9742	2.20953	0.95665	0.0631535	10.9756	2.04472	0.946909	0.0517831	13.3856	1.57329	0.975909	0.0642824	10.7828	1.48194	0.974002	3.33411	0.474021	0.444561	0.4085	0.426531	0.0883214	0.363465	0.225893
YDR460W	0.0573672	12.0826	2.04643	0.959171	0.0999996	6.9315	1.23264	0.970674	0.064388	10.7652	1.80989	0.961042	0.0609228	11.3775	1.85362	0.960426	0.0580662	11.9372	2.09349	0.955926	0.0560902	12.3577	3.22407	0.911021	0.0685541	10.111	1.36712	0.975359	0.0708756	9.77977	0.855276	0.98969	3.3046	0.368492	0.123694	0.0332432	0.0784685	0.290259	0.272786	0.281523
YDR461C-A	0.0443055	15.6447	4.0463	0.912808	0.0433576	15.9867	3.01256	0.938436	0.0368961	18.7864	3.50357	0.934636	0.0576084	12.032	1.06849	0.985992	0.0315181	21.992	7.73047	0.842494	0.0592517	11.6984	1.78155	0.959011	0.0500542	13.8479	1.8147	0.965798	0.0370601	18.7033	3.59624	0.935392	3.84027	0.327536	0.391352	-0.0486704	0.171341	0.127336	0.618641	0.372989
YDR461W	0.0385367	17.9867	2.22288	0.96644	0.0498148	13.9145	2.39664	0.947748	0.0373265	18.5698	4.14776	0.921434	0.0393809	17.6011	3.03389	0.946531	0.0347363	19.9546	2.43581	0.967864	0.070434	9.84108	1.41232	0.969292	0.0498979	13.8913	0.879545	0.991714	0.0416049	16.6602	3.02248	0.945538	3.82331	0.37847	0.391575	-0.0272044	0.182185	0.345543	0.495331	0.420437
YDR462W	0.06255	11.0815	2.83775	0.922776	0.114174	6.07097	0.767318	0.989135	0.0531161	13.0497	1.92721	0.965725	0.080253	8.63703	1.38698	0.970646	0.0650012	10.6636	1.39254	0.976844	0.0696759	9.94816	1.79173	0.960068	0.0651173	10.6446	1.28313	0.979871	0.0848245	8.17155	1.06246	0.982024	3.01438	0.29981	0.691567	0.397675	0.544621	0.455706	0.400248	0.427977
YDR463W	0.0640399	10.8237	3.48522	0.884418	0.113493	6.10738	0.872217	0.983043	0.0537998	12.8838	1.52093	0.974043	0.0703331	9.85521	1.08652	0.983071	0.0476911	14.5341	4.73938	0.86795	0.08111	8.54577	1.55547	0.964667	0.0679114	10.2066	2.31432	0.938084	0.083576	8.29361	1.46866	0.967189	3.01466	0.290466	0.672825	0.336773	0.504799	0.421455	0.846707	0.634081
YDR465C	0.0448656	15.4494	3.48422	0.918118	0.0742239	9.3386	0.580087	0.99462	0.0403161	17.1928	2.16625	0.968698	0.0439201	15.782	2.37123	0.960207	0.0409463	16.9282	2.78341	0.94916	0.0511626	13.5479	1.36572	0.981719	0.0518634	13.3649	1.20087	0.984548	0.0550724	12.5861	1.55517	0.973815	3.65429	0.317926	0.449439	0.0860788	0.267759	0.295186	0.427062	0.361124
YDR469W	0.050683	13.6761	2.87588	0.934981	0.0831591	8.33519	1.0071	0.984357	0.0490167	14.141	1.5626	0.977496	0.0480548	14.4241	2.50392	0.953323	0.0342276	20.2511	8.54182	0.801775	0.0575916	12.0356	2.11167	0.955855	0.0472552	14.6682	2.42217	0.954577	0.0555642	12.4747	1.31469	0.981053	3.53495	0.336658	0.28687	0.33967	0.31327	0.238639	0.804981	0.52181
YDR471W	0.0238378	29.0776	8.2656	0.818163	0.0526441	13.1667	1.42516	0.979946	0.0390826	17.7354	2.97483	0.950078	0.0387346	17.8948	3.44997	0.936972	0.026733	25.9285	3.97323	0.948659	0.0444555	15.5919	1.91395	0.97135	0.0464836	14.9116	1.32829	0.985065	0.0432565	16.0241	2.46734	0.958946	3.9613	0.183064	0.187266	-0.0629298	0.0621683	0.900541	0.735172	0.817857
YDR472W	0.0489954	14.1472	4.99893	0.825369	0.0968921	7.1538	1.12551	0.97626	0.0446106	15.5377	2.09433	0.967418	0.0695841	9.96129	1.48394	0.968353	0.0478517	14.4853	2.85268	0.93821	0.0700403	9.8964	1.46828	0.969812	0.0466046	14.8729	2.42229	0.957264	0.0688336	10.0699	1.57952	0.96338	3.19848	0.24007	0.759224	0.696136	0.72768	0.623962	0.658039	0.641
YDR473C	0.0917818	7.55212	1.88321	0.952826	0.0993568	6.97635	1.33968	0.967755	0.0432897	16.0118	2.81988	0.948441	0.0699369	9.91104	1.63468	0.965891	0.0568456	12.1935	3.09609	0.916083	0.0734052	9.44275	2.24321	0.935383	0.052182	13.2833	2.07693	0.953787	0.0707876	9.79193	1.62881	0.964722	3.16058	0.240574	0.840489	0.570961	0.705725	-0.243696	0.447465	0.101885
YDR475C	0.0699678	9.90666	2.45762	0.925568	0.105585	6.5648	1.15537	0.978032	0.0473888	14.6268	2.4044	0.953877	0.0920069	7.53365	2.19184	0.929244	0.063915	10.8448	2.08667	0.952634	0.070221	9.87094	1.14755	0.982083	0.0629639	11.0087	1.01683	0.985799	0.0684818	10.1216	2.06119	0.939062	3.06766	0.304223	0.802878	0.392902	0.59789	0.240735	0.371272	0.306003
YDR477W	0.0575365	12.0471	3.54042	0.867042	0.0899955	7.70202	0.998984	0.98439	0.0554728	12.4953	2.24076	0.953513	0.0572658	12.104	2.35429	0.940557	0.047667	14.5414	4.084	0.900235	0.070797	9.79063	1.2954	0.976825	0.0513777	13.4912	3.03922	0.93132	0.0705648	9.82285	1.42894	0.973194	3.28255	0.266573	0.360762	0.471399	0.41608	0.308063	0.57955	0.443806
YDR478W	0.141472	4.89954	2.85763	0.867023	0.118178	5.86528	1.2909	0.964176	0.0429736	16.1296	1.68942	0.974978	0.0750723	9.23306	1.63944	0.958898	0.0570885	12.1416	2.52697	0.931334	0.071706	9.66651	2.03591	0.948767	0.0528258	13.1214	1.25587	0.983148	0.0892117	7.76969	1.89175	0.939219	2.99747	0.32638	1.01417	0.716381	0.865278	-0.704818	0.604425	-0.0501965
YDR479C	0.0819622	8.45691	2.41002	0.917941	0.133886	5.17716	0.897629	0.98167	0.0503639	13.7628	1.45171	0.979794	0.082861	8.36518	1.93729	0.937193	0.0686306	10.0997	3.34307	0.869216	0.103392	6.70409	1.16457	0.975319	0.0538875	12.8629	2.33539	0.951465	0.0539383	12.8507	3.2128	0.93608	2.96634	0.555684	0.816356	0.718795	0.767576	0.113786	0.369893	0.241839
YDR482C	0.0513627	13.4951	2.51501	0.939039	0.0750128	9.24038	1.15345	0.981147	0.0374068	18.53	4.07064	0.921744	0.0458721	15.1104	2.83574	0.941001	0.0438268	15.8156	5.17487	0.862723	0.0572921	12.0985	1.5363	0.972726	0.0408791	16.956	2.23012	0.964137	0.0401283	17.2733	4.05516	0.911958	3.70816	0.395088	0.503626	0.375563	0.439595	0.0462058	0.275114	0.16066
YDR483W	0.036812	18.8294	5.8391	0.813066	0.0561448	12.3457	1.77707	0.962345	0.035278	19.6482	2.09393	0.974693	0.0358114	19.3555	1.6347	0.983362	0.0308734	22.4513	5.29325	0.908986	0.0494142	14.0273	1.00992	0.98929	0.0423498	16.3672	1.6515	0.979332	0.0380377	18.2226	2.04268	0.973978	3.97461	0.307701	0.321715	0.0581273	0.189921	0.260305	0.51412	0.387213
YDR484W	0.0584269	11.8635	4.02178	0.920034	0.12304	5.63353	0.787779	0.987042	0.0597978	11.5915	1.72297	0.973759	0.0705284	9.82791	2.07452	0.93862	0.04651	14.9032	5.16929	0.833095	0.0721531	9.60662	1.69309	0.962353	0.118263	5.86107	3.4271	0.818754	0.0657727	10.5385	2.18041	0.942259	3.11314	0.416627	0.421858	-0.561974	-0.070058	0.455318	0.784409	0.619864
YDR485C	0.0908568	7.62901	3.46515	0.846332	0.106827	6.48852	0.678918	0.991441	0.0614449	11.2808	1.95476	0.955905	0.0809465	8.56303	1.96553	0.946655	0.0583975	11.8695	2.1494	0.948877	0.0565191	12.264	4.8556	0.837002	0.0784264	8.83819	2.83549	0.88905	0.0701808	9.87659	2.5292	0.915412	3.17909	0.385103	0.316703	-0.0353437	0.140679	-0.247598	0.39009	0.071246
YDR486C	0.0620342	11.1736	2.09804	0.949573	0.0656027	10.5658	2.79568	0.922127	0.0400661	17.3001	2.37022	0.96466	0.0539601	12.8456	2.33108	0.952903	0.0331318	20.9209	8.85746	0.800176	0.0471851	14.69	2.16095	0.963998	0.045728	15.1581	2.89544	0.938866	0.0549997	12.6027	1.9025	0.961239	3.65424	0.195206	0.45847	0.267774	0.363122	-0.172213	0.732632	0.28021
YDR487C	0.0291177	23.805	5.66307	0.86099	0.057122	12.1345	1.26554	0.980994	0.0302553	22.9099	3.53364	0.951287	0.033368	20.7728	4.22012	0.928093	0.0301202	23.0127	2.72854	0.967435	0.0417083	16.6189	1.39703	0.984325	0.0371614	18.6523	1.42415	0.986415	0.0363709	19.0578	2.26191	0.97079	4.07118	0.340295	0.446718	0.150102	0.29841	0.502009	0.453174	0.477592
YDR489W	0.07776	8.91393	3.44108	0.850369	0.0912142	7.59911	1.07037	0.98057	0.0449061	15.4355	1.422	0.982295	0.067974	10.1972	1.19766	0.980996	0.0563366	12.3037	1.1572	0.984366	0.0557173	12.4404	1.41698	0.979059	0.0480637	14.4214	2.59062	0.945797	0.0582842	11.8925	1.69254	0.963595	3.37122	0.321322	0.576956	0.478921	0.527939	-0.215161	0.249796	0.0173176
YDR490C	0.0530514	13.0656	4.41168	0.85259	0.0801342	8.64983	1.21556	0.977275	0.0418633	16.5574	2.37401	0.962954	0.0571398	12.1307	3.47097	0.902985	0.0882112	7.85781	2.04644	0.939707	0.0517283	13.3998	4.99198	0.844127	0.0447826	15.478	2.12621	0.96633	0.049301	14.0595	4.21848	0.888497	3.56772	0.316052	0.481685	0.384431	0.433058	0.139979	-0.593591	-0.226806
YDR492W	0.0773359	8.96281	1.97256	0.951203	0.101068	6.85821	1.86175	0.938811	0.0535557	12.9426	1.93879	0.964819	0.0786553	8.81247	1.17923	0.979612	0.0527863	13.1312	2.22181	0.956619	0.111001	6.24453	1.52412	0.95961	0.0690986	10.0313	1.59656	0.965295	0.0902469	7.68057	1.37481	0.968213	2.8753	0.214338	0.818754	0.451138	0.634946	0.288655	0.83963	0.564143
YDR493W	0.0719382	9.63531	2.11861	0.939173	0.0819957	8.45346	2.04522	0.942819	0.0545711	12.7017	2.80889	0.931061	0.0541125	12.8094	2.79468	0.929542	0.0523178	13.2488	2.91557	0.931927	0.0646345	10.7241	2.48834	0.923842	0.078981	8.77612	2.46558	0.925944	0.0760074	9.11946	2.08053	0.955984	3.3426	0.266139	0.324351	-0.209018	0.0576668	-0.0742694	0.385188	0.155459
YDR494W	0.0737111	9.40357	1.18991	0.978405	0.106125	6.53143	1.0121	0.980882	0.055817	12.4182	2.41028	0.94696	0.0443538	15.6277	3.5333	0.921725	0.0666192	10.4046	1.38134	0.97571	0.0692651	10.0072	1.10341	0.982963	0.0630003	11.0023	1.94986	0.949601	0.0737597	9.39737	1.91657	0.950536	3.30716	0.516296	0.327223	0.152569	0.239896	-0.073954	0.0719884	-0.000982819
YDR495C	0.106674	6.4978	2.42969	0.909945	0.129702	5.34414	1.00585	0.979551	0.0703316	9.85542	1.39386	0.979784	0.0731148	9.48026	0.866285	0.989135	0.065427	10.5942	2.06105	0.947959	0.0780702	8.87851	1.81905	0.955438	0.0860118	8.05875	2.49779	0.915194	0.076316	9.0826	1.41915	0.971864	2.99908	0.389394	0.301841	0.0114794	0.15666	-0.299125	0.406127	0.0535008
YDR496C	0.0629937	11.0034	1.41726	0.974793	0.0840135	8.25043	0.534765	0.995235	0.0554726	12.4953	1.45976	0.978382	0.0589629	11.7556	1.92195	0.962722	0.0501987	13.8081	0.778265	0.993986	0.0556244	12.4612	1.84634	0.967607	0.0545662	12.7029	1.07366	0.987548	0.0584587	11.857	1.15649	0.984725	3.4517	0.274005	0.191616	0.215385	0.203501	0.00818342	0.335741	0.171962
YDR497C	0.0468384	14.7987	2.47624	0.953929	0.0903685	7.67023	0.437574	0.996533	0.035605	19.4677	3.13142	0.949429	0.0531462	13.0423	1.22755	0.985121	0.0507956	13.6458	1.68419	0.974569	0.0719307	9.63631	0.631006	0.994221	0.0396624	17.4762	3.23607	0.941351	0.0509043	13.6167	1.38204	0.981808	3.42004	0.38986	0.862965	0.707275	0.78512	0.467353	0.350341	0.408847
YDR498C	0.0682981	10.1489	2.68128	0.928361	0.103906	6.67089	0.882914	0.983823	0.0529603	13.0881	2.2414	0.953293	0.075937	9.12792	1.97242	0.949517	0.0602897	11.4969	1.97717	0.956594	0.0698138	9.92852	1.67987	0.964258	0.0820462	8.44826	1.29073	0.975792	0.0810972	8.54711	1.26547	0.975843	3.0838	0.246994	0.626384	-0.00514169	0.310621	0.25945	0.439382	0.349416
YDR500C	0.0242131	28.627	6.83507	0.845394	0.0278275	24.9087	5.95491	0.866938	0.027325	25.3668	5.10675	0.924466	0.0196274	35.3153	8.60792	0.891481	0.0243235	28.497	2.47029	0.978758	0.0429586	16.1352	2.79376	0.923691	0.0316391	21.9079	2.45887	0.970705	0.0226051	30.6633	4.89335	0.942299	4.68285	0.492666	-0.0179756	-0.229465	-0.12372	0.156456	0.14989	0.153173
YDR502C	0.0500891	13.8383	1.28887	0.983402	0.065052	10.6553	1.51748	0.971866	0.0477718	14.5095	1.83451	0.97145	0.0405432	17.0965	4.4065	0.907359	0.0370272	18.7199	5.1937	0.890157	0.0593264	11.6836	0.887446	0.990569	0.0468087	14.8081	2.86636	0.941908	0.0514481	13.4727	1.67412	0.974262	3.70188	0.297143	0.157052	0.186436	0.171744	0.0887146	0.524626	0.30667
YDR504C	0.0476189	14.5561	4.03858	0.915582	0.0843576	8.21678	1.69142	0.956929	0.0389443	17.7984	4.23845	0.911062	0.0602322	11.5079	2.69052	0.932396	0.0292087	23.7308	10.2146	0.806202	0.0459982	15.069	2.96198	0.936718	0.0486377	14.2512	3.39022	0.9222	0.0438184	15.8186	4.86988	0.880554	3.61505	0.434124	0.538628	0.217967	0.378298	0.248506	0.953642	0.601074
YDR505C	0.0412783	16.792	5.16899	0.92455	0.0785191	8.82775	1.74111	0.957605	0.0422143	16.4197	3.19676	0.935528	0.0588424	11.7797	2.20306	0.952793	0.0341962	20.2697	5.7969	0.87692	0.0445349	15.5641	3.59982	0.922317	0.0536529	12.9191	2.23763	0.955103	0.0468073	14.8085	6.50212	0.81792	3.6372	0.373627	0.40016	0.0542375	0.227199	0.432509	0.704057	0.568283
YDR506C	0.0610972	11.345	1.04127	0.987139	0.0812249	8.53368	0.865068	0.988194	0.0344981	20.0923	2.36289	0.970048	0.0516815	13.4119	2.42952	0.949139	0.0473788	14.6299	2.56901	0.950128	0.0506427	13.687	2.17682	0.960259	0.0345995	20.0335	4.22337	0.922673	0.0581954	11.9107	1.66024	0.970564	3.54688	0.315143	0.781689	0.777458	0.779574	-0.0428981	0.323966	0.140534
YDR507C	0.0512663	13.5205	5.16012	0.815267	0.108125	6.4106	0.957753	0.984793	0.0423634	16.3619	3.52215	0.922387	0.058967	11.7548	2.29913	0.946612	0.0570691	12.1458	2.50367	0.9419	0.0840626	8.2456	1.40388	0.970112	0.0597268	11.6053	0.760492	0.992439	0.0649062	10.6792	1.57526	0.970357	3.174	0.393615	0.858272	0.362711	0.610491	0.58308	0.428381	0.50573
YDR508C	0.0640586	10.8205	1.15084	0.982302	0.101223	6.84771	0.741599	0.990691	0.0517618	13.3911	1.16832	0.985589	0.0610379	11.356	1.51217	0.974914	0.0506578	13.6829	1.35779	0.98309	0.0735109	9.42917	0.617472	0.994691	0.0629752	11.0067	1.16717	0.982152	0.0711979	9.7355	0.816509	0.990938	3.20035	0.306413	0.542855	0.259958	0.401407	0.235349	0.573956	0.404653
YDR510W	0.0372678	18.5991	3.02542	0.942461	0.0562035	12.3328	2.09259	0.951954	0.0326774	21.2118	3.29588	0.951994	0.0390502	17.7502	2.77529	0.955242	0.0352103	19.6859	2.29467	0.970596	0.0586956	11.8092	0.969899	0.988141	0.0361064	19.1974	2.99983	0.952464	0.040093	17.2885	2.35109	0.965073	3.86194	0.31183	0.544855	0.400894	0.472875	0.355217	0.437149	0.396183
YDR511W	0.0562277	12.3275	2.9226	0.907373	0.0855868	8.09876	1.09286	0.980523	0.0356612	19.437	3.21872	0.946891	0.0437118	15.8572	5.41808	0.856879	0.0387489	17.8882	6.58355	0.848333	0.0578228	11.9874	0.891243	0.990824	0.0439166	15.7833	2.67369	0.951089	0.0522769	13.2591	2.47337	0.949202	3.57928	0.409906	0.701451	0.401039	0.551245	0.044525	0.581651	0.313088
YDR512C	0.0375956	18.4369	4.09543	0.917313	0.0518914	13.3577	2.13874	0.959508	0.0338136	20.4991	3.0118	0.949429	0.0404741	17.1257	2.4173	0.95534	0.0346999	19.9755	3.3812	0.932217	0.0447034	15.5055	3.07542	0.91884	0.0330844	20.9509	5.55217	0.889729	0.0364639	19.0091	6.59408	0.849613	4.01025	0.216699	0.347235	0.378689	0.362962	0.194276	0.309906	0.252091
YDR513W	0.0464603	14.9191	2.73804	0.966416	0.0797626	8.69012	1.09224	0.982952	0.0416133	16.6568	4.71178	0.889604	0.0470892	14.7199	3.05389	0.936191	0.0394425	17.5736	2.55898	0.958887	0.0656943	10.5511	1.20645	0.981437	0.0576074	12.0323	0.609054	0.99561	0.0466927	14.8449	2.85802	0.942453	3.57257	0.379338	0.485472	0.0162652	0.250869	0.32652	0.562769	0.444645
YDR514C	0.0779646	8.89053	2.3041	0.933372	0.105666	6.55977	1.64154	0.952464	0.0530438	13.0675	2.13553	0.955547	0.0615962	11.2531	2.18393	0.942885	0.0694676	9.978	2.09329	0.940603	0.073786	9.39402	1.58338	0.966997	0.0546793	12.6766	1.80859	0.967042	0.0742855	9.33085	1.31465	0.977049	3.16491	0.325841	0.542996	0.499183	0.521089	-0.012641	0.153839	0.070599
YDR516C	0.0519294	13.3479	2.16603	0.968991	0.0730883	9.4837	1.10942	0.982657	0.0534519	12.9677	1.85965	0.966224	0.0521157	13.3002	2.08907	0.961631	0.044681	15.5132	2.83666	0.9464	0.0695804	9.96182	0.718287	0.992714	0.0577912	11.994	2.63862	0.934699	0.0472933	14.6563	5.07544	0.866829	3.54217	0.308393	0.154677	0.0420691	0.0983729	0.196368	0.413257	0.304813
YDR517W	0.0488637	14.1853	2.24439	0.957404	0.0803851	8.62283	0.937702	0.985222	0.0368052	18.8329	2.60724	0.962147	0.0467768	14.8182	2.49033	0.953853	0.0449878	15.4074	2.99436	0.942125	0.0534266	12.9738	2.25557	0.955493	0.0408189	16.981	2.58559	0.956804	0.0455278	15.2247	2.25835	0.962952	3.65583	0.378792	0.579347	0.43002	0.504683	0.170495	0.289723	0.230109
YDR518W	0.0435712	15.9084	3.64319	0.908707	0.0583008	11.8892	1.28814	0.98108	0.0294554	23.5321	9.84418	0.813921	0.0432511	16.0261	3.7013	0.919935	0.048601	14.262	2.12711	0.95562	0.053403	12.9796	2.33473	0.945687	0.0409023	16.9464	3.76273	0.91346	0.0464459	14.9237	1.70699	0.974826	3.79291	0.194252	0.763651	0.289999	0.526825	0.198806	0.0411945	0.12
YDR519W	0.0348786	19.8731	5.35522	0.875561	0.0508635	13.6276	1.5298	0.976364	0.0304627	22.754	4.02906	0.93959	0.0319613	21.6871	3.52778	0.948019	0.0353041	19.6336	2.31394	0.969817	0.0424748	16.319	1.45098	0.982829	0.0368214	18.8246	2.67457	0.959295	0.0337304	20.5496	4.51592	0.917642	4.14919	0.309977	0.358862	0.0853591	0.22211	0.163562	0.146068	0.154815
YDR520C	0.106298	6.52081	3.13473	0.893254	0.153193	4.52468	2.4273	0.915541	0.0736993	9.40507	1.7438	0.968008	0.118564	5.84616	1.57035	0.949713	0.150504	4.6055	2.9197	0.991359	0.110767	6.2577	1.32675	0.970706	0.079262	8.74502	2.59117	0.917129	0.0945968	7.32739	3.42567	0.921331	2.56106	0.289659	0.672379	0.567402	0.619891	0.143993	-0.357701	-0.106854
YDR524C	0.0860449	8.05564	3.95236	0.869712	0.0978674	7.08251	1.14311	0.976888	0.0452564	15.316	1.65261	0.971814	0.0543361	12.7567	2.59746	0.935632	0.0439205	15.7819	4.91025	0.900939	0.0674064	10.2831	1.7668	0.959139	0.0493414	14.048	2.92894	0.928823	0.0535241	12.9502	1.98647	0.958839	3.38864	0.405784	0.54833	0.423654	0.485992	-0.378637	0.59156	0.106462
YDR529C	0.0404173	17.1498	3.14063	0.942398	0.058639	11.8206	1.33304	0.979528	0.0334461	20.7243	2.64938	0.964328	0.0433069	16.0055	2.40663	0.960778	0.0336991	20.5687	3.49527	0.94583	0.0527038	13.1517	0.941607	0.990802	0.0409454	16.9286	0.692981	0.995967	0.0439366	15.7761	2.7464	0.950685	3.81514	0.211722	0.558108	0.266244	0.412176	0.284973	0.547239	0.416106
YDR531W	0.0552929	12.5359	2.21107	0.954244	0.0639699	10.8355	1.04023	0.986154	0.0411667	16.8376	2.5523	0.958009	0.0521029	13.3034	1.44694	0.979526	0.0496556	13.9591	1.47329	0.976985	0.0555324	12.4818	1.08301	0.987431	0.0525462	13.1912	1.07955	0.987831	0.0552631	12.5427	1.29716	0.982442	3.61549	0.125682	0.458122	0.106015	0.282068	0.0325067	0.187643	0.110075
YDR533C	0.0213222	32.5082	6.74215	0.884678	0.0346656	19.9952	2.4384	0.966267	0.0261018	26.5555	6.95566	0.888345	0.0238817	29.0242	4.7746	0.93513	0.0234177	29.5993	4.3282	0.945389	0.0253417	27.352	5.31385	0.923627	0.0305828	22.6646	5.58555	0.899927	0.0197563	35.0849	11.3665	0.847977	4.77178	0.336967	-0.04084	-0.26941	-0.155125	0.250951	0.115711	0.183331
YDR539W	0.0522422	13.2679	2.94681	0.919952	0.0733984	9.44362	1.48013	0.970248	0.0433676	15.9831	1.30717	0.984887	0.0358498	19.3348	6.99096	0.844866	0.0549601	12.6118	1.91121	0.964709	0.0651328	10.6421	1.14031	0.982173	0.0458142	15.1295	2.10218	0.966419	0.0441642	15.6948	4.22589	0.886484	3.7241	0.481516	0.274376	0.1952	0.234788	0.00577742	-0.0673912	-0.0308069
YEL001C	0.0320298	21.6407	2.23376	0.967846	0.04388	15.7964	1.19029	0.987595	0.0265446	26.1125	7.00168	0.883406	0.0315074	21.9995	2.62208	0.966107	0.0287529	24.107	2.63173	0.971079	0.0382997	18.098	2.47853	0.96108	0.0337961	20.5097	3.46771	0.945709	0.0315848	21.9456	3.18795	0.956157	4.26863	0.232475	0.438035	0.0895979	0.263817	0.167039	0.322746	0.244892
YEL002C	0.0338977	20.4482	3.21015	0.947896	0.0607454	11.4107	1.04707	0.986278	0.0342993	20.2088	3.39967	0.947345	0.0315707	21.9554	8.09787	0.839663	0.0367664	18.8527	2.68523	0.960769	0.0528549	13.1142	1.1159	0.987352	0.0406862	17.0364	2.61192	0.957288	0.0355111	19.5192	3.95852	0.930761	3.99217	0.451142	0.34474	0.0983767	0.221558	0.361729	0.244529	0.303129
YEL003W	0.0548565	12.6356	2.13126	0.954927	0.0702425	9.86792	0.715462	0.99283	0.0349187	19.8503	2.04262	0.975532	0.043236	16.0317	2.05925	0.968585	0.0347892	19.9242	4.23191	0.925903	0.0518261	13.3745	1.49122	0.979418	0.0460197	15.062	1.78765	0.969679	0.0526994	13.1528	1.37374	0.981826	3.69108	0.289384	0.620013	0.221759	0.420886	-0.031652	0.625373	0.29686
YEL007W	0.0907666	7.63659	2.4003	0.91526	0.112543	6.15894	1.21251	0.973635	0.0530195	13.0734	2.16438	0.948051	0.0642607	10.7865	1.99397	0.955168	0.069795	9.93118	0.99255	0.986847	0.0752122	9.21589	1.14633	0.981458	0.053494	12.9575	2.2404	0.949237	0.0674872	10.2708	1.73245	0.958512	3.15461	0.367086	0.553958	0.541105	0.547532	-0.22168	0.157357	-0.0321613
YEL009C	0.0535775	12.9373	2.87432	0.921025	0.0758818	9.13456	1.14644	0.979219	0.0411728	16.8351	2.5005	0.96048	0.0460492	15.0523	2.46333	0.957078	0.0506463	13.686	1.33787	0.983473	0.063513	10.9135	0.67136	0.993873	0.0473521	14.6381	1.38809	0.983035	0.048209	14.378	1.98182	0.968633	3.59927	0.34049	0.474128	0.272392	0.37326	0.0941949	0.175365	0.13478
YEL013W	0.046844	14.7969	2.71563	0.943262	0.06726	10.3055	1.09885	0.983319	0.0360652	19.2193	2.00812	0.97627	0.0480077	14.4382	1.32474	0.984222	0.0415286	16.6908	2.77169	0.952257	0.0576695	12.0193	1.64167	0.968273	0.0384638	18.0207	1.92027	0.974186	0.0475795	14.5682	2.23473	0.961397	3.6673	0.23848	0.597183	0.504288	0.550735	0.219927	0.393686	0.306806
YEL015W	0.0729932	9.49605	3.13058	0.888176	0.108946	6.36233	0.560424	0.994585	0.0445263	15.5671	2.99745	0.940774	0.080354	8.62617	1.56752	0.965046	0.0593695	11.6751	2.14894	0.947032	0.0590146	11.7454	1.95345	0.960992	0.0528398	13.1179	1.54718	0.976501	0.0676297	10.2491	1.06329	0.984877	3.17243	0.381566	0.788	0.541035	0.664517	0.074896	0.372937	0.223916
YEL017C-A	0.0328042	21.1298	3.86547	0.915988	0.0477014	14.531	2.2454	0.953467	0.0243825	28.4281	5.10011	0.933213	0.0319625	21.6863	2.46469	0.970323	0.0334056	20.7494	1.63787	0.984582	0.0569648	12.168	1.51223	0.970975	0.0307237	22.5607	2.2605	0.974853	0.0301706	22.9743	3.68947	0.947064	4.10668	0.445228	0.722561	0.389054	0.555807	0.294527	0.268315	0.281421
YEL020W-A	0.038822	17.8545	3.18013	0.936551	0.084378	8.21479	0.802448	0.989545	0.0557525	12.4326	2.27323	0.949173	0.0629754	11.0066	1.7965	0.964073	0.0343436	20.1827	3.70123	0.939653	0.0643117	10.7779	0.814753	0.991339	0.0583608	11.8769	1.71359	0.968308	0.0555546	12.4769	1.81573	0.968121	3.39243	0.253877	0.243624	0.177661	0.210643	0.765786	0.942619	0.854203
YEL021W	0.0431577	16.0608	2.41412	0.950203	0.0634518	10.924	0.875438	0.990602	0.0358118	19.3553	2.50718	0.966522	0.0485061	14.2899	0.831986	0.993355	0.0400107	17.3241	1.72575	0.979545	0.0526	13.1777	0.886312	0.992003	0.0448494	15.455	0.681631	0.995611	0.0454642	15.246	1.61312	0.979551	3.73418	0.208427	0.540472	0.215816	0.378144	0.271289	0.380521	0.325905
YEL022W	0.0553271	12.5282	2.88267	0.915746	0.0784613	8.83426	0.526983	0.995866	0.0396153	17.497	3.82984	0.924618	0.0478629	14.4819	2.47754	0.953347	0.0505537	13.7111	3.03799	0.932001	0.0933482	7.42539	0.868194	0.987393	0.0533938	12.9818	1.74503	0.968281	0.0639613	10.837	0.581538	0.995425	3.33241	0.414265	0.79662	0.366005	0.581313	0.314692	0.444861	0.379777
YEL024W	0.0557028	12.4437	2.59434	0.953833	0.0877571	7.89847	1.70045	0.950589	0.0522393	13.2687	1.9096	0.96729	0.0602508	11.5044	1.84791	0.963935	0.0450439	15.3883	3.80227	0.91705	0.0834167	8.30945	1.09146	0.980796	0.0639811	10.8336	1.14298	0.984146	0.0671396	10.324	0.721326	0.992849	3.23209	0.256862	0.497864	0.205353	0.351609	0.40525	0.711668	0.558459
YEL026W	0.0335864	20.6378	4.58047	0.909875	0.0582621	11.8971	1.69078	0.967834	0.0463542	14.9533	1.12568	0.988681	0.0409763	16.9158	2.52829	0.959574	0.0310715	22.3081	3.76626	0.94304	0.0462157	14.9981	1.29987	0.985482	0.0458345	15.1228	1.37746	0.983907	0.0433854	15.9765	2.88265	0.946901	3.88935	0.222797	0.0130354	0.0292999	0.0211676	0.477859	0.590144	0.534001
YEL029C	0.0558692	12.4066	4.08806	0.923478	0.096141	7.20969	1.90511	0.931275	0.0449909	15.4064	2.99776	0.940425	0.0561754	12.339	1.85811	0.964814	0.0614843	11.2736	2.43991	0.930692	0.0640121	10.8284	1.15415	0.981192	0.0533694	12.9877	2.45973	0.942245	0.0608798	11.3855	1.73225	0.961876	3.35524	0.345691	0.590215	0.343837	0.467026	0.277796	0.139632	0.208714
YEL031W	0.0367757	18.848	2.29792	0.961653	0.0580137	11.948	1.45836	0.977023	0.0336092	20.6237	3.79238	0.939325	0.0383789	18.0606	3.69874	0.931545	0.0381775	18.1559	1.29353	0.988124	0.0458696	15.1112	1.54846	0.9808	0.0465163	14.9012	0.985648	0.990797	0.0411142	16.8591	2.40651	0.963246	3.93662	0.261066	0.429613	-0.0392657	0.195174	0.299718	0.245748	0.272733
YEL032W	0.0572655	12.1041	1.33716	0.97938	0.0992024	6.9872	1.06168	0.979636	0.0526628	13.162	1.20953	0.983888	0.0662968	10.4552	0.718343	0.992733	0.0540771	12.8178	1.89199	0.966425	0.0720468	9.62079	1.16231	0.980408	0.0467108	14.8391	1.88151	0.971332	0.0662994	10.4548	2.01103	0.953737	3.21078	0.276553	0.507527	0.680555	0.594041	0.386645	0.469294	0.427969
YEL033W	0.0306323	22.628	3.96803	0.9233	0.0507862	13.6483	2.02046	0.958128	0.0350181	19.794	3.83941	0.934691	0.0391326	17.7128	2.01874	0.974298	0.030476	22.744	2.98522	0.957906	0.0522596	13.2635	0.750667	0.993681	0.0427687	16.2069	1.22172	0.98765	0.0436338	15.8855	1.88172	0.973941	3.9091	0.195288	0.397887	0.109432	0.25366	0.590935	0.598312	0.594623
YEL034W	0.0391262	17.7157	0.943418	0.993185	0.0567993	12.2034	1.08735	0.986629	0.0346685	19.9936	2.86105	0.959524	0.0415154	16.6961	2.54367	0.95939	0.0323541	21.4238	2.59887	0.967577	0.0533722	12.987	0.832629	0.99241	0.0413868	16.748	1.50867	0.982847	0.0433552	15.9876	2.43745	0.960346	3.84214	0.221664	0.479328	0.223782	0.351555	0.304819	0.579007	0.441913
YEL036C	0.0796526	8.70213	1.55035	0.965652	0.0988715	7.01059	0.752373	0.990417	0.0502634	13.7903	1.39463	0.981902	0.0544061	12.7403	3.68852	0.901897	0.0597933	11.5924	1.62221	0.968864	0.0486277	14.2542	3.56595	0.917686	0.0628941	11.0209	1.08103	0.986069	0.0660922	10.4876	1.07541	0.98449	3.42619	0.449951	0.359386	0.0359698	0.197678	-0.304826	0.108911	-0.0979574
YEL037C	0.0583505	11.879	1.73385	0.967415	0.069294	10.003	1.55532	0.969345	0.0345904	20.0387	2.59313	0.96382	0.0483161	14.3461	1.89158	0.969811	0.0548528	12.6365	0.505419	0.997044	0.0610698	11.3501	1.63072	0.970962	0.0439091	15.786	1.7448	0.974556	0.0494984	14.0034	2.28097	0.958429	3.61932	0.249449	0.705398	0.36125	0.533324	-0.0489759	0.0402048	-0.00438555
YEL038W	0.0350156	19.7954	4.19476	0.912835	0.0604204	11.4721	1.55494	0.97183	0.0319815	21.6734	7.42754	0.850593	0.0372036	18.6312	4.70851	0.904113	0.0316863	21.8753	5.24029	0.900353	0.0447837	15.4777	2.17217	0.964046	0.042798	16.1958	2.16571	0.965418	0.0423224	16.3778	2.58224	0.94599	3.93137	0.296187	0.506482	0.086175	0.296329	0.375722	0.519858	0.44779
YEL040W	0.0620156	11.177	1.39645	0.977182	0.0657771	10.5378	1.55947	0.969937	0.053235	13.0205	1.61444	0.975423	0.0560068	12.3761	1.56281	0.975716	0.0465163	14.9012	2.23653	0.963062	0.081413	8.51396	0.75429	0.990866	0.0643697	10.7682	0.738943	0.992822	0.0625747	11.0771	0.613674	0.995214	3.39658	0.226319	0.306132	0.0321258	0.169129	0.0858748	0.50077	0.293323
YEL042W	0.0494857	14.007	2.1321	0.956611	0.0591246	11.7235	1.56853	0.973515	0.0399137	17.3662	2.65541	0.957571	0.0459712	15.0779	1.63626	0.977916	0.0392583	17.6561	4.05967	0.912975	0.0484654	14.3019	2.80379	0.94366	0.0467667	14.8214	1.25136	0.985972	0.0508556	13.6297	1.55584	0.97788	3.76813	0.156296	0.350079	0.121479	0.235779	0.0399507	0.373964	0.206957
YEL043W	0.0617288	11.2289	3.34057	0.922014	0.117435	5.9024	1.07204	0.97737	0.0464609	14.9189	3.27829	0.927456	0.0633025	10.9498	1.97546	0.950674	0.0719636	9.63192	2.36184	0.923339	0.0741444	9.34861	1.84068	0.955848	0.0583939	11.8702	0.977766	0.98813	0.0590469	11.7389	2.30306	0.947397	3.19803	0.446179	0.701045	0.371244	0.536145	0.291119	0.0697959	0.180457
YEL046C	0.0690491	10.0385	3.88168	0.812554	0.0857225	8.08594	1.2383	0.97515	0.0500142	13.859	0.947965	0.991227	0.0676062	10.2527	0.684755	0.993635	0.0643257	10.7756	0.540158	0.996145	0.120091	5.77187	1.42578	0.961369	0.0681281	10.1742	1.3138	0.974844	0.0663908	10.4404	1.01829	0.985156	3.07162	0.398822	0.721129	0.275216	0.498173	0.255844	0.358071	0.306957
YEL048C	0.0861187	8.04874	1.17171	0.981455	0.106163	6.52909	0.636984	0.992562	0.025072	27.6462	4.46443	0.940171	0.0591057	11.7272	1.51504	0.970611	0.0508727	13.6251	3.31982	0.909958	0.0721338	9.60918	0.928257	0.988038	0.0330047	21.0014	1.15538	0.991473	0.073075	9.48542	2.13346	0.935163	3.1922	0.352571	1.59681	1.20022	1.39851	-0.183436	0.575997	0.19628
YEL050C	0.0577197	12.0089	2.19017	0.952553	0.0806827	8.59103	1.54179	0.963899	0.0531509	13.0411	1.90901	0.96552	0.05787	11.9777	2.08057	0.953636	0.0476264	14.5538	3.42139	0.923035	0.064376	10.7672	3.64475	0.881935	0.0685342	10.1139	1.77388	0.958136	0.0937277	7.39533	1.76709	0.94497	3.25007	0.314112	0.454923	0.088194	0.271559	0.335954	0.613257	0.474605
YEL052W	0.0523314	13.2453	1.83385	0.964973	0.0669307	10.3562	0.703147	0.993358	0.0431412	16.0669	2.35567	0.961606	0.0509474	13.6052	1.36205	0.981186	0.0492347	14.0784	2.002	0.964668	0.0627616	11.0441	0.802332	0.991957	0.0562949	12.3128	0.834271	0.991892	0.0562675	12.3188	2.01448	0.961502	3.55663	0.173721	0.449397	0.0654614	0.257429	0.170787	0.258788	0.214787
YEL053C	0.0777876	8.91076	3.44538	0.866326	0.106404	6.51433	0.920095	0.984701	0.0490131	14.1421	2.25457	0.95733	0.0616474	11.2437	1.36384	0.97536	0.048802	14.2032	3.54026	0.907412	0.0446431	15.5264	5.11019	0.867007	0.0530887	13.0564	1.47078	0.978156	0.0683848	10.136	1.74431	0.962706	3.37318	0.517577	0.448741	0.333502	0.391121	-0.217634	0.454965	0.118666
YEL054C	0.0296838	23.3511	2.74066	0.959323	0.0476264	14.5538	1.77906	0.973248	0.0359911	19.2588	2.59084	0.963882	0.0335532	20.6581	3.67334	0.94073	0.0265877	26.0702	3.13724	0.964544	0.0402375	17.2264	1.74152	0.978624	0.0440596	15.732	0.826363	0.993991	0.0386895	17.9156	2.50944	0.962943	4.12542	0.207867	0.142033	-0.149783	-0.00387499	0.42	0.578912	0.499456
YEL055C	0.0417548	16.6004	4.33328	0.894775	0.0663998	10.439	1.17662	0.982364	0.0346207	20.0212	3.29483	0.946711	0.0524896	13.2054	1.83172	0.969813	0.0384091	18.0464	3.7563	0.928145	0.0593255	11.6838	1.09986	0.98617	0.0433732	15.981	2.12564	0.965478	0.0514814	13.464	2.21476	0.95881	3.60111	0.170796	0.722343	0.397175	0.559759	0.452036	0.57253	0.512283
YEL058W	0.0423769	16.3567	1.66305	0.977271	0.0604327	11.4697	1.26599	0.981678	0.0325546	21.2918	3.19846	0.954719	0.0420581	16.4807	2.82743	0.950602	0.0381378	18.1748	2.30688	0.968042	0.0481363	14.3997	2.07225	0.966055	0.0417403	16.6062	1.95976	0.972224	0.0436529	15.8786	2.25969	0.964794	3.84986	0.234891	0.562365	0.203788	0.383077	0.181952	0.334006	0.257979
YEL063C	0.0764827	9.0628	1.60428	0.964601	0.0531639	13.0379	4.90698	0.856762	0.0360808	19.211	3.50626	0.940838	0.0405097	17.1106	4.99979	0.897293	0.0456467	15.1851	4.61142	0.847788	0.0322742	21.4768	10.3222	0.803559	0.0448754	15.446	1.81558	0.976062	0.0485086	14.2892	2.74478	0.94189	4.01576	0.317602	0.248103	-0.0665915	0.0907559	-0.835799	-0.091175	-0.463487
YEL066W	0.0343191	20.1971	2.34388	0.966366	0.0365826	18.9474	4.17906	0.910882	0.0386917	17.9146	4.25125	0.901212	0.0281289	24.6418	6.63718	0.87337	0.0340284	20.3697	2.0826	0.97273	0.0358161	19.3529	3.39458	0.942766	0.04417	15.6927	2.63799	0.946373	0.0254416	27.2447	9.11214	0.847045	4.47734	0.259027	-0.314272	-0.505316	-0.409794	-0.141262	-0.128987	-0.135124
YER001W	0.0569546	12.1702	1.6216	0.971882	0.0859671	8.06294	1.2901	0.974425	0.0390982	17.7284	4.8749	0.8897	0.0713648	9.71274	1.97411	0.947921	0.057001	12.1603	2.2544	0.948327	0.0773975	8.95568	1.4931	0.965701	0.0608972	11.3823	1.9609	0.957002	0.0679374	10.2027	2.1203	0.948736	3.20122	0.14847	0.94677	0.307497	0.627134	0.404061	0.402886	0.403474
YER002W	0.075138	9.22499	1.24287	0.976385	0.0792475	8.74662	0.668906	0.992941	0.0435626	15.9115	1.45436	0.981804	0.0556967	12.445	1.85216	0.966929	0.0568588	12.1907	0.845255	0.991452	0.068	10.1933	0.954966	0.987643	0.0634485	10.9246	1.23021	0.98034	0.0628021	11.037	1.08779	0.985468	3.39501	0.213364	0.596986	0.0544903	0.325738	-0.189467	0.212693	0.0116127
YER004W	0.0343043	20.2058	2.76711	0.955518	0.0443635	15.6243	2.66509	0.951444	0.0338542	20.4745	3.47069	0.944257	0.0354448	19.5557	2.88673	0.956988	0.0342118	20.2605	2.06101	0.974373	0.0371315	18.6674	2.64287	0.960867	0.0352303	19.6748	3.69395	0.937122	0.0362503	19.1212	3.02716	0.952106	4.18369	0.147877	0.172058	0.114579	0.143319	0.153004	0.156901	0.154953
YER005W	0.0677169	10.236	1.44916	0.971954	0.0760714	9.1118	0.938605	0.986691	0.0353718	19.5961	1.86023	0.980074	0.0557124	12.4415	1.403	0.978993	0.0487283	14.2247	3.32878	0.924288	0.058074	11.9356	1.67191	0.971543	0.046276	14.9786	1.14421	0.987478	0.0539522	12.8474	1.83093	0.968672	3.52136	0.226624	0.771133	0.383469	0.577301	-0.165784	0.308972	0.071594
YER006W	0.0445316	15.5653	3.16126	0.912687	0.0681485	10.1711	0.50237	0.996445	0.0594088	11.6674	1.08975	0.985628	0.0572994	12.0969	0.860926	0.991646	0.0439849	15.7588	1.95441	0.971456	0.0583541	11.8783	0.77947	0.992939	0.0711324	9.74446	1.59423	0.963616	0.0563978	12.2903	1.10572	0.986314	3.53317	0.126121	0.0112418	-0.248588	-0.118673	0.427089	0.444911	0.436
YER007C-A	0.0459101	15.0979	2.3038	0.950967	0.0611009	11.3443	0.77849	0.992273	0.0308754	22.4498	3.61959	0.946863	0.0434572	15.9501	1.88842	0.973227	0.0372517	18.6071	2.58517	0.958743	0.0446102	15.5379	1.45866	0.982119	0.03738	18.5432	3.07508	0.94833	0.0384884	18.0093	2.65797	0.956578	3.90694	0.284263	0.581688	0.305878	0.443783	0.00933485	0.310839	0.160087
YER008C	0.0737176	9.40274	2.15094	0.955068	0.126162	5.49411	1.64776	0.953944	0.0476203	14.5557	1.66973	0.974992	0.0419819	16.5106	6.94354	0.816499	0.0495146	13.9988	1.59967	0.97653	0.0673524	10.2914	1.77364	0.961748	0.0684146	10.1316	1.27513	0.977375	0.0619943	11.1808	2.07051	0.953183	3.33738	0.657409	0.526132	0.00340391	0.264768	-0.104301	0.469853	0.182776
YER012W	0.0514427	13.4742	2.50607	0.938181	0.0789661	8.77779	0.731735	0.991399	0.0474975	14.5933	2.87099	0.941052	0.0471452	14.7024	3.26335	0.930237	0.0442533	15.6632	3.39741	0.930189	0.066529	10.4187	0.449762	0.997235	0.0559101	12.3975	0.992734	0.98891	0.0487891	14.207	2.90476	0.94019	3.55537	0.359043	0.311869	0.0766133	0.194241	0.196756	0.413935	0.305345
YER013W	0.0750138	9.24026	3.40144	0.928295	0.111087	6.23969	1.33417	0.966202	0.0749735	9.24523	1.75765	0.970088	0.077644	8.92724	1.9848	0.947336	0.051367	13.494	4.62526	0.852095	0.083421	8.30903	1.79571	0.948935	0.101664	6.81802	2.35464	0.914234	0.0741499	9.34791	2.10668	0.94223	3.01975	0.261704	0.188956	-0.250401	-0.0307227	0.188181	0.734496	0.461338
YER014W	0.0432228	16.0366	3.91142	0.893251	0.0616289	11.2471	2.7936	0.927341	0.0388491	17.842	4.95053	0.891921	0.0497668	13.9279	2.53441	0.950272	0.0507339	13.6624	2.42893	0.947412	0.0543309	12.7579	1.86943	0.965592	0.0465974	14.8752	3.02275	0.928296	0.0560961	12.3564	2.74222	0.932215	3.64797	0.127341	0.509234	0.246866	0.37805	0.355323	0.124166	0.239744
YER018C	0.0663416	10.4482	2.4269	0.931751	0.0856014	8.09738	2.28776	0.921578	0.0562398	12.3249	2.40929	0.945736	0.032523	21.3125	6.81712	0.858585	0.0600941	11.5344	2.95945	0.911762	0.0449649	15.4153	4.05251	0.902836	0.0606538	11.4279	1.8082	0.963885	0.0533543	12.9914	2.44334	0.939288	3.76922	0.582132	-0.145717	-0.254723	-0.20022	-0.384039	-0.241348	-0.312693
YER019C-A	0.0396038	17.5021	1.36218	0.986338	0.0534896	12.9585	1.4239	0.979551	0.0363694	19.0585	2.76842	0.959074	0.0376836	18.3938	2.40043	0.965565	0.0336754	20.5832	3.44245	0.947494	0.0425785	16.2793	1.95382	0.972775	0.0416576	16.6392	1.37566	0.985459	0.0354587	19.548	4.26218	0.923461	4.05272	0.262028	0.199642	0.0037858	0.101714	0.0767283	0.31067	0.193699
YER021W	0.0579415	11.9629	1.90292	0.960247	0.0606991	11.4194	2.17593	0.951122	0.0411224	16.8557	3.69717	0.923808	0.0465071	14.9041	2.18657	0.963834	0.0455394	15.2208	2.72941	0.948752	0.0451987	15.3356	3.55942	0.923214	0.0479088	14.468	2.16445	0.958954	0.0450002	15.4032	1.37047	0.984285	3.82376	0.207964	0.251411	0.0310421	0.141227	-0.243263	0.104219	-0.0695219
YER022W	0.0565522	12.2568	2.07198	0.957692	0.081744	8.47949	1.44227	0.967825	0.0428241	16.1859	4.24439	0.919941	0.0560393	12.3689	4.72981	0.84045	0.0520569	13.3152	3.05459	0.928775	0.0676338	10.2485	1.40558	0.974949	0.0712715	9.72544	2.55965	0.906603	0.0664195	10.4359	2.03935	0.952507	3.36336	0.222767	0.653303	-0.0815999	0.285851	0.252142	0.371635	0.311888
YER023W	0.0322227	21.5112	1.95229	0.976847	0.0357893	19.3674	2.3053	0.970318	0.0322066	21.5219	2.9685	0.959915	0.0257272	26.9422	5.6884	0.916722	0.0256423	27.0314	4.95707	0.932793	0.0331799	20.8906	2.2985	0.971915	0.0361936	19.1511	2.55372	0.963187	0.0270714	25.6044	5.20961	0.922006	4.52261	0.228621	-0.094882	-0.263261	-0.179072	-0.0956009	0.233952	0.0691753
YER024W	0.0502994	13.7804	2.44921	0.950426	0.0709287	9.77245	0.558735	0.995315	0.032051	21.6264	6.12458	0.885944	0.0435587	15.9129	2.6857	0.951041	0.0493868	14.0351	1.96857	0.965362	0.0525313	13.1949	1.71323	0.968704	0.0501392	13.8245	1.70224	0.972311	0.0553595	12.5208	2.48419	0.945379	3.66226	0.289919	0.772466	0.126896	0.449681	0.122293	0.148708	0.135501
YER025W	0.0419768	16.5126	1.3686	0.985326	0.0669217	10.3576	0.738032	0.992501	0.0397554	17.4353	2.85649	0.950348	0.0510963	13.5655	1.67296	0.974462	0.0383823	18.059	2.81819	0.954722	0.0520511	13.3167	1.44863	0.980044	0.0501351	13.8256	0.957973	0.990593	0.0507282	13.6639	1.84174	0.970582	3.66049	0.192551	0.463451	0.12878	0.296116	0.385008	0.514161	0.449584
YER026C	0.0597843	11.5941	1.71038	0.965101	0.0721823	9.60272	0.702535	0.992764	0.0456852	15.1722	2.51575	0.954818	0.0502542	13.7928	2.31745	0.956416	0.0427638	16.2088	2.9905	0.944666	0.0529277	13.0961	1.30482	0.983115	0.059577	11.6345	1.15121	0.984757	0.0521401	13.2939	2.26961	0.95252	3.62326	0.241928	0.300099	-0.0829288	0.108585	-0.0879394	0.395438	0.153749
YER027C	0.0617182	11.2308	2.79345	0.925362	0.0620504	11.1707	3.19006	0.909474	0.0436426	15.8824	2.65072	0.951058	0.050791	13.647	2.94387	0.929775	0.0515096	13.4567	2.78002	0.937745	0.0580559	11.9393	2.66637	0.9284	0.0651398	10.6409	1.61952	0.966076	0.0529982	13.0787	2.02514	0.964107	3.63474	0.129959	0.354614	-0.223189	0.0657124	-0.145347	0.115508	-0.0149198
YER028C	0.0471299	14.7072	5.7192	0.822463	0.0927074	7.47672	1.67634	0.951618	0.0448563	15.4526	2.12408	0.966812	0.0803915	8.62215	1.79539	0.954827	0.130845	5.29747	4.273	0.872638	0.0541022	12.8118	4.85987	0.852276	0.0500751	13.8422	1.53801	0.978231	0.0613905	11.2908	2.0236	0.950629	3.29673	0.354809	0.653047	0.494264	0.573655	0.581715	-0.891429	-0.154857
YER029C	0.0796187	8.70583	3.61608	0.838428	0.0999965	6.93171	1.21892	0.973908	0.0522143	13.275	1.74698	0.970663	0.0594397	11.6613	1.17441	0.984496	0.0658026	10.5337	0.821063	0.99101	0.0691758	10.0201	0.954139	0.987105	0.0784887	8.83117	1.72168	0.961198	0.0832817	8.32292	1.84243	0.942294	3.1797	0.325543	0.550949	-0.0370913	0.256929	-0.0577149	0.217249	0.0797671
YER030W	0.0321266	21.5755	2.26179	0.972157	0.0385506	17.9802	2.46263	0.963186	0.0270402	25.6339	2.53857	0.9745	0.029624	23.3982	4.17468	0.938046	0.0278872	24.8554	3.08156	0.963092	0.0349264	19.8459	2.75249	0.960318	0.0302099	22.9444	2.81799	0.964843	0.0305711	22.6733	2.51304	0.97169	4.38259	0.176077	0.297395	0.137481	0.217438	0.0487332	0.2529	0.150817
YER031C	0.0482376	14.3694	2.114	0.962757	0.0489502	14.1603	2.66173	0.947462	0.0365717	18.9531	3.776	0.930492	0.0461772	15.0106	1.40688	0.982608	0.0400406	17.3111	3.05856	0.944311	0.0465613	14.8868	1.8663	0.97259	0.0423305	16.3747	2.90725	0.946423	0.0444492	15.5941	1.89755	0.972307	3.89764	0.0572338	0.34672	0.13575	0.241235	-0.0527118	0.215984	0.0816359
YER032W	0.0772535	8.97237	2.64815	0.910717	0.125559	5.52048	1.28476	0.966077	0.0462277	14.9942	2.23898	0.961107	0.078207	8.86298	2.36221	0.929139	0.050421	13.7472	3.72685	0.872504	0.0775596	8.93696	1.66832	0.958443	0.0451012	15.3687	2.41381	0.952609	0.0791563	8.75669	1.67158	0.95946	2.97569	0.34081	0.930643	0.966234	0.948438	0.1898	0.805376	0.497588
YER036C	0.0367296	18.8716	2.28558	0.966336	0.0656283	10.5617	1.27092	0.978668	0.0405062	17.1121	1.28972	0.987759	0.0467707	14.8201	1.68991	0.976717	0.0315747	21.9526	4.0911	0.935177	0.0634873	10.9179	0.843766	0.99012	0.0476204	14.5557	1.00939	0.9905	0.0472478	14.6705	1.62274	0.97819	3.65343	0.264908	0.443517	0.210079	0.326798	0.584717	0.802888	0.693802
YER037W	0.0640085	10.829	2.5005	0.923759	0.136144	5.09129	1.36084	0.967469	0.0715489	9.68774	1.33905	0.975807	0.0541326	12.8046	3.55753	0.894202	0.0676567	10.2451	1.55226	0.970689	0.0876639	7.90687	0.976091	0.983214	0.0884211	7.83916	0.970109	0.98545	0.0720827	9.61599	1.59015	0.968014	3.06879	0.558977	0.207369	-0.0980915	0.0546388	0.368035	0.288066	0.32805
YER041W	0.0753374	9.20057	4.93121	0.824567	0.112357	6.16915	1.36867	0.958787	0.0365293	18.9751	3.47889	0.941068	0.0774767	8.94653	3.06558	0.883138	0.0679585	10.1996	2.34238	0.936173	0.0570361	12.1528	2.96613	0.898009	0.0444459	15.5953	3.01591	0.940209	0.0600137	11.5498	2.89479	0.901552	3.22985	0.447147	1.01618	0.733187	0.874684	-0.0281298	0.120583	0.0462264
YER042W	0.0530779	13.059	3.42941	0.883482	0.0575221	12.0501	1.97344	0.960569	0.0407559	17.0073	4.10555	0.912002	0.0509143	13.614	1.76076	0.971292	0.0524579	13.2134	3.11969	0.901632	0.0477235	14.5242	1.75058	0.973464	0.0529539	13.0896	2.11344	0.955891	0.0522834	13.2575	1.81108	0.968746	3.73678	0.111831	0.351303	-0.0264263	0.162439	-0.0298011	-0.012848	-0.0213246
YER045C	0.0861098	8.04958	2.69241	0.893699	0.104764	6.61627	0.896134	0.98341	0.0515919	13.4352	1.82187	0.966481	0.0854654	8.11027	2.18165	0.931697	0.0489892	14.149	3.52688	0.912204	0.0626329	11.0668	3.78785	0.827689	0.0591761	11.7133	2.09074	0.947606	0.0841956	8.23259	1.56289	0.964556	3.06382	0.305535	0.684126	0.486255	0.585191	-0.0549071	0.758807	0.35195
YER046W	0.0997732	6.94723	2.85658	0.87886	0.0829201	8.35922	1.03883	0.982266	0.037181	18.6425	4.44845	0.905271	0.0547976	12.6492	2.51121	0.934405	0.0596437	11.6215	3.14962	0.877123	0.0542331	12.7809	2.73119	0.926273	0.0491203	14.1112	2.4221	0.953899	0.0548503	12.6371	1.41986	0.976704	3.51496	0.301154	0.705563	0.303808	0.504685	-0.718525	0.0237579	-0.347384
YER048C	0.0366344	18.9207	5.23532	0.882961	0.0528328	13.1196	1.07738	0.988099	0.040196	17.2442	2.13641	0.970123	0.0368169	18.8269	3.79809	0.9294	0.0398458	17.3957	3.74191	0.924446	0.0403707	17.1696	4.57511	0.902515	0.0422151	16.4194	1.33709	0.985758	0.044789	15.4758	2.02353	0.968909	4.00053	0.223424	0.107511	0.0368055	0.0721584	0.241367	0.120137	0.180752
YER048W-A	0.0541598	12.7982	1.69183	0.969625	0.0650299	10.6589	1.53845	0.972194	0.0423997	16.3479	1.57594	0.981346	0.0473718	14.6321	1.71131	0.974706	0.0445102	15.5728	1.70581	0.977276	0.0480812	14.4162	1.58415	0.977864	0.0484402	14.3093	1.31168	0.984067	0.0493846	14.0357	2.52885	0.95124	3.73642	0.216388	0.294614	0.102461	0.198538	-0.0585552	0.22453	0.0829875
YER049W	0.0449004	15.4374	1.69097	0.974235	0.0820033	8.45267	0.805737	0.990129	0.0494077	14.0291	1.57811	0.977424	0.050665	13.681	2.05166	0.96353	0.0526584	13.1631	0.749909	0.993682	0.0730187	9.49273	0.553913	0.995383	0.0552638	12.5425	0.567216	0.996199	0.0582777	11.8939	0.923025	0.990176	3.41812	0.313324	0.392233	0.230635	0.311434	0.530243	0.300307	0.415275
YER050C	0.0444572	15.5913	5.35406	0.819875	0.0814784	8.50713	1.03573	0.982846	0.0608956	11.3826	1.18076	0.981448	0.0488169	14.1989	2.97571	0.936947	0.0417821	16.5896	2.96095	0.943075	0.056631	12.2397	2.16659	0.952591	0.0550749	12.5855	1.55111	0.974884	0.0558912	12.4017	2.53511	0.942896	3.54059	0.316451	-0.0318339	0.11311	0.0406379	0.422085	0.511618	0.466852
YER053C	0.0577072	12.0115	2.35749	0.944419	0.0692825	10.0047	1.30088	0.977537	0.053505	12.9548	1.33354	0.981189	0.0423879	16.3525	6.14121	0.804974	0.0571749	12.1233	2.83424	0.919367	0.0747955	9.26723	1.10233	0.98127	0.0597643	11.598	1.83676	0.964904	0.0545825	12.6991	1.97457	0.963837	3.55821	0.370127	0.137209	-0.0224007	0.0574041	0.0281324	0.0415009	0.0348166
YER055C	0.0408569	16.9653	1.73417	0.976623	0.0571672	12.1249	1.33874	0.980964	0.0407223	17.0213	2.22093	0.967914	0.0402917	17.2032	2.89789	0.950779	0.0356803	19.4266	2.92381	0.957025	0.0480864	14.4146	1.37398	0.983336	0.0465038	14.9052	1.18357	0.987563	0.0431929	16.0477	2.43396	0.960442	3.88957	0.219786	0.199705	0.00817368	0.10394	0.194945	0.390395	0.29267
YER056C	0.0665877	10.4095	0.998922	0.986914	0.0927346	7.47453	0.476346	0.996448	0.0543072	12.7634	1.09892	0.987518	0.0597647	11.5979	1.22909	0.983118	0.056461	12.2766	1.11094	0.986553	0.0690898	10.0325	0.414937	0.997564	0.0594645	11.6565	0.672775	0.994607	0.0694801	9.9762	0.617146	0.994845	3.27072	0.265606	0.403224	0.272339	0.337782	0.109113	0.347115	0.228114
YER056C-A	0.0242515	28.5816	4.93402	0.920725	0.0386932	17.9139	2.66204	0.95616	0.0290764	23.8389	3.93087	0.945174	0.0279741	24.7782	4.4295	0.936222	0.023147	29.9454	3.4493	0.964537	0.0346924	19.9798	2.38351	0.969065	0.0355906	19.4755	1.53763	0.984968	0.0306205	22.6367	3.97338	0.939859	4.40377	0.204868	0.171476	-0.120176	0.0256497	0.433248	0.500497	0.466872
YER057C	0.0266072	26.0511	4.74134	0.914096	0.0343789	20.162	2.8917	0.953316	0.0220771	31.3967	7.19303	0.901558	0.0217685	31.8417	7.64846	0.886258	0.0258978	26.7647	3.08112	0.966735	0.0303343	22.8503	2.95764	0.960557	0.0285977	24.2379	3.13303	0.959534	0.0263353	26.3201	4.44726	0.93739	4.63966	0.283043	0.332877	-0.0404709	0.146203	0.0636099	0.102597	0.0831036
YER059W	0.0921695	7.52036	3.67318	0.819549	0.0722172	9.59809	2.18923	0.93615	0.0470268	14.7394	2.4772	0.954108	0.0381934	18.1484	7.12831	0.814702	0.0560171	12.3739	3.8917	0.889003	0.0730387	9.49014	2.52551	0.925966	0.043983	15.7594	1.66692	0.974982	0.0555258	12.4833	2.45481	0.943316	3.58322	0.438876	0.298388	0.394925	0.346657	-0.672418	0.0460049	-0.313207
YER060W	0.0590758	11.7332	3.92853	0.874294	0.0660906	10.4878	1.04541	0.98581	0.0344732	20.1068	3.62087	0.936196	0.0528543	13.1143	3.28822	0.915875	0.0452253	15.3265	4.35991	0.886556	0.0715153	9.69229	1.40158	0.971952	0.0460375	15.0561	1.6197	0.976394	0.0607708	11.4059	3.01512	0.88121	3.47307	0.186542	0.856548	0.439214	0.647881	0.0794558	0.464893	0.272175
YER062C	0.0409583	16.9232	3.24937	0.956082	0.0602364	11.5071	1.68201	0.966823	0.0272735	25.4147	4.55844	0.929664	0.0382332	18.1294	6.36051	0.856044	0.0398874	17.3776	2.07124	0.972094	0.0604685	11.4629	1.73444	0.960305	0.0294868	23.507	7.27186	0.864564	0.0404193	17.1489	3.67654	0.928795	3.83092	0.358582	0.836672	0.724103	0.780388	0.250018	0.28824	0.269129
YER063W	0.0393889	17.5975	2.31834	0.964666	0.0614364	11.2824	1.58666	0.970719	0.0429572	16.1358	2.11447	0.968868	0.0475625	14.5734	1.56542	0.977064	0.0408427	16.9711	1.33873	0.98651	0.0483441	14.3378	2.1094	0.964536	0.0503259	13.7732	0.92915	0.991494	0.0488463	14.1904	1.13043	0.986479	3.75746	0.175027	0.254728	0.026325	0.140526	0.37984	0.327548	0.353694
YER064C	0.0984744	7.03886	1.36171	0.970153	0.135783	5.10483	1.17549	0.973289	0.0883837	7.84247	1.71943	0.958102	0.101516	6.82795	1.4048	0.966463	0.0819773	8.45536	1.1877	0.978585	0.0951603	7.284	1.104	0.979725	0.09496	7.29936	1.75546	0.951363	0.11737	5.90566	2.74946	0.877897	2.63754	0.228656	0.333773	0.230234	0.282003	0.177805	0.442329	0.310067
YER068W	0.0949816	7.2977	1.59735	0.97275	0.119017	5.82396	2.16922	0.908021	0.0453368	15.2889	3.3213	0.918468	0.0819789	8.45519	1.9748	0.945203	0.0764161	9.07069	2.13315	0.941274	0.0935294	7.41101	1.49915	0.962338	0.0500402	13.8518	1.70973	0.970144	0.0672026	10.3143	2.2095	0.941314	2.96952	0.345914	0.964889	0.822483	0.893686	-0.102078	0.211693	0.0548078
YER069W	0.0500346	13.8533	4.49725	0.893563	0.0564734	12.2739	2.0842	0.957636	0.0419709	16.515	2.54791	0.955605	0.0376706	18.4002	5.25798	0.889505	0.048018	14.4352	2.61064	0.946871	0.0577641	11.9996	1.53633	0.97339	0.0540507	12.824	1.46514	0.974935	0.0438243	15.8165	1.26305	0.98682	3.84686	0.297613	0.19884	-0.166085	0.0163778	-0.0546988	0.00465361	-0.0250226
YER070W	0.0494855	14.0071	3.04991	0.91501	0.106258	6.52322	0.79047	0.988415	0.0446841	15.5122	2.59541	0.94169	0.0693796	9.99065	1.36754	0.974934	0.0460143	15.0637	2.21651	0.963464	0.0768523	9.01921	0.600239	0.994402	0.0576538	12.0226	3.10388	0.89013	0.0763802	9.07495	0.920362	0.987662	3.09526	0.26843	0.860066	0.492411	0.676239	0.712821	0.817744	0.765283
YER071C	0.0514467	13.4731	4.58601	0.887427	0.0777012	8.92068	0.994067	0.984528	0.0382612	18.1162	2.48726	0.962041	0.0400976	17.2865	3.65039	0.928431	0.0496359	13.9646	2.478	0.948437	0.0515879	13.4362	1.97196	0.965801	0.0476738	14.5394	1.43513	0.980884	0.0463513	14.9542	4.31351	0.891189	3.72982	0.409808	0.449391	0.132077	0.290734	0.0221964	0.0738911	0.0480437
YER072W	0.0393413	17.6188	2.21328	0.964098	0.055028	12.5963	1.17217	0.985744	0.0397955	17.4177	2.22355	0.968816	0.0395311	17.5342	2.8335	0.953546	0.035699	19.4164	3.58814	0.940538	0.0477355	14.5206	1.34483	0.98426	0.0500169	13.8583	0.666317	0.995495	0.0415659	16.6759	2.28943	0.96549	3.92669	0.214619	0.195798	-0.134011	0.0308934	0.212358	0.352522	0.28244
YER073W	0.0943446	7.34697	3.58634	0.825326	0.116976	5.92556	0.692159	0.990472	0.0426045	16.2694	1.40062	0.985113	0.0728034	9.5208	1.14949	0.981633	0.0581798	11.9139	1.47889	0.97343	0.0845805	8.19512	0.925641	0.986933	0.0451178	15.3631	0.995287	0.991513	0.0795747	8.71065	1.34781	0.971698	2.99389	0.298166	1.03019	0.947499	0.988844	-0.116745	0.580676	0.231965
YER074W	0.0222721	31.1217	5.1551	0.914539	0.0364905	18.9953	4.18867	0.88966	0.0315847	21.9456	3.19733	0.956515	0.0256606	27.0121	4.41923	0.941947	0.0214313	32.3427	3.04851	0.974697	0.0465302	14.8967	1.89119	0.962832	0.0379273	18.2757	1.03623	0.992279	0.0282426	24.5426	4.14758	0.940809	4.37931	0.386522	0.0765512	-0.187459	-0.0554537	0.580538	0.636057	0.608298
YER074W-A	0.0434329	15.959	3.75375	0.897488	0.057164	12.1256	1.50428	0.975957	0.040593	17.0755	1.79061	0.977361	0.0371787	18.6437	4.22122	0.917138	0.0490871	14.1208	1.36961	0.982048	0.0441679	15.6934	2.97797	0.942963	0.0464509	14.9221	0.847923	0.993032	0.0432282	16.0346	3.35969	0.93388	3.94895	0.257584	0.144908	-0.0495682	0.0476698	0.0473503	-0.129205	-0.0409275
YER078C	0.0597944	11.5922	2.15364	0.956602	0.0797632	8.69007	1.01764	0.983719	0.0427828	16.2016	3.14805	0.939129	0.049191	14.0909	2.93371	0.935283	0.0567807	12.2074	2.20143	0.951318	0.05738	12.0799	1.79227	0.966902	0.0488418	14.1917	1.7166	0.971151	0.0424084	16.3446	5.70163	0.862358	3.64034	0.390309	0.377724	0.186638	0.282181	-0.105256	-0.030648	-0.0679521
YER079W	0.0625381	11.0836	2.39981	0.949016	0.0876559	7.9076	0.982271	0.983807	0.0451911	15.3381	2.08462	0.964288	0.0491593	14.1	4.10522	0.892808	0.059845	11.5824	1.5903	0.969104	0.0698571	9.92235	1.52214	0.969217	0.0499278	13.883	2.52829	0.945446	0.0696185	9.95637	1.33396	0.976301	3.35679	0.34435	0.582259	0.438455	0.510357	0.113562	0.177068	0.145315
YER080W	0.0411682	16.837	3.29857	0.935281	0.057452	12.0648	1.27409	0.98196	0.0522051	13.2774	1.10309	0.987583	0.0500168	13.8583	2.93571	0.936422	0.0425418	16.2933	2.82109	0.947921	0.0512975	13.5123	2.01687	0.96324	0.0517615	13.3912	1.89401	0.960661	0.0494042	14.0301	2.0992	0.964001	3.73802	0.0994546	-0.00711689	0.00519476	-0.000961067	0.335542	0.288193	0.311868
YER081W	0.0333936	20.7569	10.3663	0.819793	0.0587173	11.8048	1.82608	0.960255	0.0299634	23.1331	2.66165	0.968045	0.0354242	19.567	4.48131	0.915646	0.0553218	12.5294	2.32505	0.940627	0.0880723	7.87021	1.78955	0.94719	0.0340799	20.3389	2.45378	0.964112	0.0458828	15.1069	1.57438	0.97903	3.6863	0.55909	0.845588	0.659868	0.752728	0.68922	-0.0390584	0.325081
YER082C	0.0695095	9.97198	1.42615	0.976192	0.0981496	7.06215	1.15949	0.976547	0.0476791	14.5378	1.87323	0.965323	0.0655953	10.567	1.26777	0.976971	0.0537834	12.8878	2.01416	0.959823	0.10047	6.89904	1.17355	0.973638	0.0638026	10.8639	1.95148	0.956685	0.0679023	10.208	1.31423	0.978012	3.08991	0.331912	0.771825	0.351567	0.561696	0.227973	0.598022	0.412997
YER083C	0.0559927	12.3792	1.73956	0.965395	0.0768388	9.02079	0.798112	0.990558	0.0443901	15.6149	2.19919	0.964321	0.0433644	15.9842	3.65495	0.922706	0.0411764	16.8336	2.29489	0.965097	0.0547726	12.655	1.54193	0.976734	0.056241	12.3246	1.09946	0.986157	0.0471976	14.6861	2.54894	0.952321	3.67746	0.363849	0.287391	-0.053995	0.116698	-0.0476101	0.395811	0.174101
YER086W	0.0398106	17.4111	2.01139	0.968931	0.0542897	12.7676	1.29883	0.982575	0.0368409	18.8146	3.18763	0.947087	0.0394905	17.5523	3.32788	0.940201	0.0330112	20.9973	3.69645	0.939085	0.0422779	16.395	2.55671	0.957169	0.0429001	16.1572	1.78222	0.976445	0.0408961	16.949	3.62619	0.928816	3.98158	0.208681	0.252206	0.0325324	0.142369	0.14036	0.410557	0.275458
YER087C-B	0.0384294	18.0369	1.51505	0.983491	0.05033	13.772	1.56393	0.977908	0.0340907	20.3325	4.02211	0.932248	0.0349249	19.8468	3.44806	0.944135	0.0358412	19.3394	2.46624	0.96539	0.0372422	18.6119	3.77489	0.930451	0.0401124	17.2801	2.12279	0.970207	0.0358844	19.3161	3.8214	0.933605	4.1461	0.244586	0.199617	-0.0350551	0.0822807	0.026782	0.127374	0.0770781
YER087W	0.0568958	12.1827	4.15256	0.884504	0.0914371	7.58059	1.45677	0.96634	0.0421368	16.4499	2.99293	0.950065	0.0608894	11.3837	4.99376	0.858273	0.0613841	11.292	3.24281	0.904406	0.0528789	13.1082	6.32337	0.90359	0.0569057	12.1806	2.59658	0.937301	0.0467869	14.815	4.22319	0.941838	3.50815	0.420302	0.531862	0.0983676	0.315115	0.0986192	-0.0109226	0.0438483
YER088C	0.0653742	10.6028	1.3257	0.977137	0.0817525	8.47861	1.44321	0.971109	0.040908	16.944	1.65205	0.980518	0.0510842	13.5687	1.60222	0.975387	0.0524208	13.2227	1.52359	0.977	0.0630014	11.0021	0.827459	0.991204	0.0452767	15.3091	1.08066	0.98977	0.0584854	11.8516	0.941025	0.989601	3.46819	0.285203	0.614515	0.46813	0.541323	-0.0618208	0.25676	0.0974695
YER089C	0.0572886	12.0992	0.943899	0.989782	0.0601445	11.5247	1.47187	0.975946	0.0355935	19.474	1.8921	0.978003	0.0378086	18.333	4.5677	0.909254	0.0547489	12.6605	0.689547	0.994503	0.0452773	15.3089	2.17494	0.964986	0.0383619	18.0687	2.04027	0.973792	0.0429871	16.1246	1.92961	0.97264	3.91763	0.282642	0.365848	0.257787	0.311817	-0.320788	-0.25537	-0.288079
YER090W	0.0437884	15.8295	1.95308	0.968995	0.0538174	12.8796	1.69069	0.973067	0.0310296	22.3383	5.1569	0.912555	0.0408449	16.9702	3.13312	0.942551	0.0372264	18.6198	3.30248	0.942174	0.0432347	16.0322	3.16717	0.93846	0.042056	16.4815	1.11546	0.989843	0.0433019	16.0073	2.05164	0.969348	3.94388	0.175672	0.537566	0.0989007	0.318233	0.0406614	0.274884	0.157773
YER092W	0.0600301	11.5467	1.48646	0.973371	0.0759084	9.13137	0.872531	0.988537	0.0471763	14.6927	1.62938	0.977918	0.0550131	12.5997	1.18271	0.985315	0.0500503	13.849	1.52842	0.978682	0.0486103	14.2593	1.13752	0.988214	0.0522154	13.2748	1.2439	0.984468	0.0514238	13.4791	0.745532	0.994255	3.60816	0.287629	0.268869	0.122457	0.195663	-0.0787521	0.183555	0.0524014
YER093C	0.0558245	12.4165	4.70686	0.8403	0.0713116	9.71998	3.05982	0.89546	0.0490326	14.1364	3.40976	0.917012	0.0638536	10.8553	2.3558	0.934517	0.055098	12.5803	3.86181	0.889239	0.0591193	11.7245	2.69074	0.911998	0.0701237	9.88463	2.69968	0.89866	0.0579204	11.9672	2.5378	0.93839	3.46344	0.135902	0.357909	-0.15825	0.0998295	0.170754	0.189653	0.180204
YER093C-A	0.0496622	13.9572	3.42402	0.911453	0.105294	6.58298	1.96232	0.934816	0.0546674	12.6793	2.10185	0.956476	0.0466999	14.8426	5.49505	0.84705	0.0445189	15.5697	5.82003	0.84105	0.065613	10.5642	1.83437	0.959567	0.0508233	13.6384	3.19341	0.915333	0.0601852	11.5169	3.2411	0.925752	3.3843	0.490124	0.280108	0.3853	0.332704	0.418641	0.576372	0.497506
YER094C	0.0511829	13.5426	1.39761	0.981064	0.0736394	9.41272	0.732586	0.992221	0.0385698	17.9712	2.47972	0.963228	0.0520723	13.3112	1.74832	0.972293	0.0442018	15.6814	2.28941	0.963493	0.0539519	12.8475	1.27673	0.983655	0.0463887	14.9422	1.81013	0.973757	0.05319	13.0315	1.428	0.980372	3.58913	0.237281	0.578485	0.312183	0.445334	0.170294	0.381852	0.276073
YER095W	0.0572743	12.1022	1.56082	0.973441	0.101431	6.83365	0.667266	0.991457	0.0378281	18.3236	3.6331	0.933826	0.0706731	9.80779	1.80573	0.958904	0.0435423	15.9189	2.64198	0.953184	0.0644447	10.7557	1.0536	0.98612	0.044473	15.5858	1.05152	0.989996	0.0643366	10.7738	0.869025	0.989997	3.23077	0.311901	0.964865	0.731395	0.84813	0.366436	0.761907	0.564171
YER098W	0.0685089	10.1176	4.02485	0.844707	0.118433	5.85265	2.2218	0.92788	0.043613	15.8931	1.81407	0.975422	0.0759649	9.12458	1.56615	0.968795	0.0599803	11.5562	4.07374	0.847234	0.0742334	9.3374	1.73986	0.963262	0.0449469	15.4215	1.68823	0.976074	0.0725386	9.55556	4.10987	0.82607	3.05455	0.338069	0.935778	0.892315	0.914046	0.284245	0.476048	0.380147
YER100W	0.0705178	9.82939	1.61122	0.969802	0.0889956	7.78856	0.538731	0.995053	0.0381835	18.153	3.19803	0.944283	0.0584223	11.8644	2.01356	0.960198	0.048898	14.1754	2.37608	0.954741	0.0657315	10.5451	1.52158	0.96883	0.0604713	11.4624	0.762798	0.992765	0.0523663	13.2365	2.57464	0.945685	3.41372	0.329971	0.768419	0.105117	0.436768	-0.11662	0.411594	0.147487
YER103W	0.0544365	12.7331	2.26506	0.953246	0.0662664	10.46	2.16054	0.942826	0.0441463	15.7011	1.45969	0.982738	0.0499988	13.8633	2.73473	0.934953	0.0555006	12.489	1.59175	0.972327	0.0907126	7.64114	3.3113	0.841193	0.0559418	12.3905	1.60635	0.973822	0.0371355	18.6654	4.94749	0.885593	3.58402	0.551615	0.388775	0.0471399	0.217958	0.0864931	0.0585652	0.0725291
YER104W	0.0605769	11.4424	3.2947	0.898873	0.115174	6.01828	0.957851	0.979098	0.0498177	13.9137	4.20476	0.871474	0.0706128	9.81617	2.71393	0.915531	0.0484119	14.3177	9.69457	0.811755	0.0698758	9.91971	2.56506	0.960304	0.0759209	9.12986	2.80234	0.920379	0.0831333	8.33778	2.42585	0.936713	3.06362	0.336356	0.734814	0.126974	0.430894	0.452704	0.77611	0.614407
YER105C	0.0521231	13.2983	1.9038	0.963691	0.0690393	10.0399	1.11791	0.983622	0.0358782	19.3195	3.35415	0.944834	0.0552247	12.5514	1.05618	0.987648	0.0442768	15.6549	2.90241	0.944904	0.0493099	14.057	2.6805	0.945942	0.0471	14.7165	1.54247	0.976821	0.0614424	11.2813	1.17063	0.984243	3.57163	0.207947	0.700355	0.307733	0.504044	0.161537	0.396909	0.279223
YER107C	0.0748233	9.26379	1.56346	0.968088	0.115007	6.02701	0.874259	0.984075	0.0408552	16.9659	1.66634	0.980496	0.056901	12.1816	2.74023	0.934311	0.0538649	12.8682	2.78127	0.935686	0.0787999	8.79629	1.01252	0.98374	0.0467971	14.8118	1.68563	0.976229	0.0538538	12.8709	3.35474	0.916366	3.25525	0.504546	0.829316	0.633419	0.731367	-0.0436506	0.43049	0.19342
YER110C	0.0292933	23.6623	4.68645	0.898055	0.052189	13.2815	1.31375	0.982708	0.0323378	21.4346	2.84664	0.96192	0.0353391	19.6142	3.15891	0.951181	0.0287838	24.0812	3.44564	0.953317	0.0447085	15.5037	1.65802	0.977827	0.0408189	16.981	0.846714	0.993974	0.0358457	19.337	3.68759	0.936324	4.06325	0.270345	0.358619	0.0226039	0.190611	0.501269	0.526586	0.513927
YER112W	0.0672833	10.3019	1.60364	0.978054	0.0899234	7.7082	0.829401	0.987067	0.0531124	13.0506	2.29911	0.954536	0.056746	12.2149	2.20476	0.954309	0.0534063	12.9788	2.42717	0.949751	0.0964091	7.18965	1.39101	0.963269	0.0606909	11.4209	1.06423	0.985331	0.0548357	12.6404	2.3558	0.951342	3.26572	0.42917	0.440326	0.247894	0.34411	0.0991267	0.432365	0.265746
YER113C	0.0652464	10.6235	2.57284	0.949567	0.0960403	7.21725	2.48563	0.907018	0.0550116	12.6	1.09206	0.986878	0.0629668	11.0081	1.84493	0.962709	0.0571287	12.1331	2.03196	0.958959	0.126083	5.49753	1.21051	0.972898	0.0628101	11.0356	1.26468	0.980696	0.0701856	9.87592	1.13742	0.982525	3.01866	0.453876	0.636691	0.445431	0.541061	0.390531	0.582212	0.486372
YER114C	0.057906	11.9702	2.34999	0.942766	0.086149	8.04591	1.24319	0.97621	0.0461969	15.0042	1.23078	0.986432	0.0622442	11.1359	1.44283	0.973368	0.0368095	18.8307	5.41008	0.874258	0.0556841	12.4478	2.50125	0.944736	0.0484263	14.3134	0.921649	0.991322	0.0542382	12.7797	2.5958	0.943196	3.44975	0.306665	0.457542	0.389547	0.423544	0.131625	0.78526	0.458443
YER116C	0.0955537	7.254	1.45917	0.964235	0.104295	6.646	0.904041	0.984731	0.0357045	19.4134	2.12411	0.97415	0.0589979	11.7487	1.28927	0.980704	0.0710161	9.76043	2.04323	0.943176	0.0548766	12.631	2.4013	0.94941	0.0400921	17.2889	0.986097	0.992035	0.0668475	10.3691	2.51474	0.914901	3.33001	0.415339	0.948977	0.781764	0.86537	-0.47123	-0.0430627	-0.257146
YER117W	0.0232815	29.7724	6.29079	0.870795	0.0439248	15.7803	2.20927	0.959566	0.0342669	20.2279	3.21936	0.952059	0.0301016	23.027	3.40577	0.953603	0.0235245	29.4649	4.20716	0.952673	0.0438467	15.8084	1.22459	0.986731	0.0393688	17.6065	1.21433	0.989341	0.0323451	21.4298	3.18006	0.9552	4.22737	0.287231	0.110908	-0.0893292	0.0107893	0.668537	0.653556	0.661047
YER118C	0.0655434	10.5754	2.98263	0.890087	0.0794594	8.72329	0.981668	0.985157	0.0327271	21.1796	2.82568	0.960476	0.0560681	12.3626	1.25138	0.98354	0.0476801	14.5375	2.457	0.94801	0.0538502	12.8718	3.21434	0.920741	0.0393233	17.6269	2.94477	0.944915	0.0540778	12.8176	1.94281	0.964942	3.52974	0.271177	0.874863	0.609962	0.742412	-0.127105	0.33196	0.102427
YER119C	0.0601918	11.5156	2.06318	0.95224	0.058215	11.9067	2.23959	0.951053	0.0409909	16.9098	5.82506	0.858871	0.0556189	12.4624	1.82635	0.96291	0.0428381	16.1806	5.11831	0.876287	0.053561	12.9413	1.75805	0.969819	0.0534397	12.9706	1.52481	0.976994	0.0638233	10.8604	2.2892	0.930753	3.58703	0.109053	0.492753	0.110146	0.301449	-0.0615103	0.429162	0.183826
YER122C	0.0399446	17.3527	5.05216	0.878737	0.0762553	9.08982	2.7951	0.895177	0.0320582	21.6215	4.33788	0.927423	0.0524324	13.2198	3.22469	0.920925	0.0586944	11.8094	1.3385	0.979735	0.0615792	11.2562	0.911015	0.989369	0.0351593	19.7145	3.31782	0.94446	0.0489127	14.1711	2.53794	0.949878	3.5566	0.284571	0.877793	0.74458	0.811186	0.560488	0.00526487	0.282877
YER123W	0.0728449	9.51538	3.70515	0.873615	0.110322	6.28292	0.907604	0.984911	0.0492813	14.0651	2.03465	0.964682	0.0737497	9.39864	1.70873	0.961931	0.0627058	11.054	1.63398	0.968907	0.0842432	8.22793	1.44146	0.965884	0.062179	11.1476	1.43838	0.973142	0.0697421	9.93872	1.15038	0.982383	3.05937	0.295004	0.75468	0.419294	0.586987	0.190892	0.407122	0.299007
YER124C	0.0587308	11.8021	4.06667	0.821984	0.0990396	6.99869	1.8088	0.953461	0.0545119	12.7155	0.874124	0.991373	0.0565805	12.2506	1.43814	0.977845	0.0556687	12.4513	1.24586	0.982116	0.061283	11.3106	1.39811	0.977189	0.0672824	10.3021	1.5579	0.96742	0.0629028	11.0193	1.03866	0.985944	3.34586	0.365019	0.322658	0.0190014	0.17083	0.215114	0.292365	0.253739
YER126C	0.060434	11.4695	1.29052	0.979845	0.0718206	9.65109	0.962617	0.987075	0.0422757	16.3959	1.1926	0.988558	0.0537816	12.8882	1.00869	0.989292	0.0401837	17.2495	3.33876	0.938931	0.0558705	12.4063	1.3204	0.981939	0.0479831	14.4456	2.27602	0.956841	0.0523259	13.2467	1.10306	0.987375	3.57981	0.209694	0.455451	0.272754	0.364102	-0.06008	0.528671	0.234296
YER127W	0.071412	9.70631	1.56208	0.964221	0.10541	6.57575	0.647992	0.991876	0.047583	14.5671	0.842074	0.993032	0.0639744	10.8348	0.818648	0.991236	0.066392	10.4402	1.03718	0.986009	0.0806051	8.5993	0.824871	0.989596	0.0615794	11.2562	1.97767	0.948938	0.0576049	12.0328	1.1618	0.985149	3.21197	0.387054	0.652677	0.280675	0.466676	0.0669562	0.172114	0.119535
YER132C	0.0883732	7.84341	3.32123	0.859308	0.0846802	8.18547	2.06915	0.933857	0.054192	12.7906	1.30618	0.979702	0.0556145	12.4634	3.8696	0.882776	0.0508318	13.6361	2.04144	0.956399	0.0493006	14.0596	3.25795	0.922945	0.0517858	13.3849	2.02042	0.956062	0.0644665	10.7521	1.51135	0.973054	3.47818	0.336298	0.19883	0.264353	0.231591	-0.506699	0.291177	-0.107761
YER133W	0.0488488	14.1896	3.30166	0.91024	0.0681278	10.1742	1.41831	0.974352	0.033058	20.9676	1.90489	0.979571	0.0455458	15.2187	2.54007	0.955104	0.0475726	14.5703	1.24036	0.986226	0.0522245	13.2724	1.91836	0.966921	0.0343162	20.1988	3.05594	0.954888	0.048212	14.3771	1.88819	0.970956	3.71267	0.256972	0.67742	0.62353	0.650475	0.114096	0.152288	0.133192
YER134C	0.0488191	14.1983	3.14249	0.925454	0.084241	8.22814	1.29555	0.973453	0.0405563	17.091	2.93461	0.94966	0.0502666	13.7894	2.68789	0.943487	0.039804	17.414	3.51618	0.928678	0.0560645	12.3634	1.48355	0.976846	0.0483187	14.3453	2.27716	0.959529	0.0620157	11.177	0.929547	0.988501	3.48413	0.320556	0.611033	0.358381	0.484707	0.343516	0.638048	0.490782
YER136W	0.0502342	13.7983	4.59299	0.874566	0.0733686	9.44747	0.497647	0.996102	0.0326563	21.2255	4.50279	0.922252	0.0521515	13.291	1.82442	0.97022	0.0547764	12.6541	1.80652	0.96912	0.0643651	10.769	0.632978	0.994668	0.0404279	17.1453	3.29767	0.938259	0.047711	14.528	3.00674	0.937859	3.56547	0.282674	0.842255	0.534267	0.688261	0.220949	0.0960628	0.158506
YER140W	0.0718097	9.65256	2.27233	0.93855	0.0914642	7.57834	1.6804	0.949349	0.0505417	13.7144	1.37665	0.980482	0.0645144	10.7441	2.62564	0.905957	0.0776324	8.92858	1.29656	0.976254	0.0830684	8.34429	1.60541	0.962003	0.0422619	16.4012	2.0931	0.968901	0.0769562	9.00703	2.35189	0.918107	3.1448	0.213084	0.632818	0.890936	0.761877	0.126114	0.0136331	0.0698734
YER141W	0.0483968	14.3222	2.21141	0.981276	0.0690249	10.042	3.12344	0.880671	0.033624	20.6146	3.15157	0.952242	0.0404932	17.1176	4.75304	0.89043	0.0440335	15.7414	3.16376	0.937454	0.0796852	8.69857	1.52857	0.964184	0.0363946	19.0454	3.07411	0.951874	0.0489201	14.169	2.67913	0.942185	3.59271	0.447709	0.772892	0.658662	0.715777	0.247471	0.383783	0.315627
YER143W	0.0739815	9.3692	1.43872	0.970614	0.0662814	10.4576	2.86551	0.918219	0.0642376	10.7904	1.60907	0.968794	0.0567472	12.2146	2.15249	0.956291	0.0670346	10.3401	1.03839	0.985562	0.0651106	10.6457	1.06376	0.98496	0.0833304	8.31806	1.49874	0.965265	0.0615533	11.2609	1.24566	0.979875	3.47562	0.1008	-0.0439482	-0.419373	-0.23166	-0.247694	-0.105435	-0.176565
YER145C	0.0322574	21.488	4.59045	0.910222	0.0591784	11.7128	1.50894	0.974777	0.0415826	16.6691	2.65735	0.954678	0.0443031	15.6456	3.50517	0.926659	0.0331564	20.9054	5.79446	0.885009	0.0561062	12.3542	1.61179	0.972671	0.0465743	14.8826	2.1289	0.964712	0.0506278	13.691	2.43632	0.952663	3.72995	0.183983	0.329161	0.16561	0.247385	0.695513	0.655855	0.675684
YER146W	0.0486803	14.2388	1.28007	0.98486	0.0771141	8.98859	1.20081	0.977637	0.041406	16.7403	1.74482	0.977675	0.0455229	15.2263	1.8737	0.972689	0.0368335	18.8184	3.69965	0.934386	0.0888786	7.79881	1.13705	0.977375	0.0527921	13.1298	1.83923	0.965984	0.0511761	13.5444	1.57073	0.977532	3.45487	0.462285	0.610385	0.259902	0.435143	0.376885	0.779203	0.578044
YER147C	0.112686	6.15116	1.6958	0.947795	0.100699	6.88337	1.46423	0.964275	0.0469976	14.7486	1.042	0.989502	0.0650108	10.662	2.01587	0.951336	0.0478373	14.4897	6.02034	0.828642	0.0956808	7.24437	1.80379	0.945536	0.0489907	14.1486	1.36104	0.981237	0.073213	9.46755	1.1375	0.980746	3.07434	0.303426	0.808158	0.748239	0.778198	-0.453485	0.78261	0.164562
YER148W	0.0571267	12.1335	2.50426	0.938797	0.0821521	8.43737	0.911269	0.98669	0.0438102	15.8216	1.47248	0.982035	0.0567331	12.2177	1.2975	0.981981	0.047024	14.7403	3.16597	0.930372	0.0634035	10.9323	0.599718	0.995256	0.0489616	14.157	1.14416	0.98676	0.0520274	13.3227	1.72494	0.973287	3.46851	0.286062	0.515312	0.354929	0.435121	0.132416	0.413182	0.272799
YER149C	0.0876046	7.91222	2.43779	0.919227	0.161702	4.28657	1.308	0.965358	0.047793	14.5031	2.37023	0.954948	0.0686209	10.1011	2.03372	0.94928	0.0521321	13.296	2.4947	0.944076	0.103766	6.67993	0.749635	0.988545	0.0537517	12.8954	2.64689	0.930064	0.0673615	10.29	1.5263	0.968635	2.88482	0.597221	0.973474	0.803963	0.888719	0.0992667	0.848102	0.473684
YER151C	0.0611722	11.3311	2.33312	0.93865	0.0698349	9.92551	1.55468	0.970063	0.0451668	15.3464	2.09168	0.964148	0.0607964	11.4011	1.19911	0.983475	0.0543463	12.7543	1.68912	0.967021	0.072248	9.594	1.25054	0.97828	0.0616321	11.2465	1.49159	0.972615	0.0584705	11.8547	1.1449	0.98494	3.41294	0.14899	0.526888	0.0784686	0.302678	0.0892734	0.259969	0.174621
YER152C	0.0462647	14.9822	0.946257	0.991425	0.0660759	10.4902	1.20336	0.980649	0.0362737	19.1088	1.90161	0.978201	0.038143	18.1723	4.57573	0.904823	0.0380723	18.2061	3.52736	0.932053	0.0457107	15.1638	2.53205	0.954928	0.0439093	15.7859	0.988369	0.991144	0.0474827	14.5979	1.0734	0.988838	3.84122	0.330311	0.414948	0.139342	0.277145	0.0639589	0.345129	0.204544
YER154W	0.0471295	14.7073	1.62681	0.974889	0.0726811	9.53683	1.35237	0.974532	0.0476656	14.5419	1.58432	0.978748	0.0546814	12.6761	2.02239	0.960272	0.03633	19.0792	4.05421	0.926046	0.055653	12.4548	1.13214	0.985737	0.0587193	11.8044	1.24549	0.981694	0.0482729	14.3589	2.46618	0.95061	3.60001	0.248412	0.262126	-0.0387587	0.111684	0.278446	0.653915	0.466181
YER156C	0.0592836	11.6921	1.4092	0.978292	0.0827972	8.37163	1.06715	0.980002	0.0487137	14.229	1.26587	0.985467	0.0672479	10.3073	1.08499	0.984349	0.0464621	14.9186	2.38039	0.958256	0.070912	9.77475	0.811045	0.990329	0.054918	12.6215	0.908493	0.990756	0.0552645	12.5424	1.91584	0.965632	3.34223	0.240759	0.488534	0.315585	0.40206	0.205232	0.55681	0.381021
YER157W	0.0927552	7.47286	1.60572	0.963482	0.102605	6.75546	1.01289	0.982679	0.0642516	10.788	2.38416	0.939271	0.0584046	11.868	4.86773	0.83563	0.0545507	12.7065	2.02239	0.958988	0.0625425	11.0828	2.22191	0.947008	0.0708288	9.78623	1.62363	0.964089	0.0819389	8.45932	1.26872	0.974323	3.21896	0.373775	0.212392	0.071789	0.142091	-0.317303	0.448527	0.0656121
YER159C	0.0727744	9.5246	1.80742	0.956545	0.089404	7.75298	1.22601	0.976352	0.0411324	16.8516	1.91625	0.973463	0.0589394	11.7603	1.22782	0.982789	0.0637648	10.8704	1.07725	0.985373	0.0694738	9.9771	1.00186	0.986464	0.0515087	13.4569	1.28842	0.983128	0.0527269	13.146	2.12973	0.959779	3.38644	0.330973	0.688371	0.36383	0.5261	-0.134786	0.0558858	-0.0394502
YER161C	0.0765976	9.0492	1.89453	0.948185	0.0975796	7.10341	0.830273	0.987999	0.0485633	14.2731	1.69917	0.975276	0.0692706	10.0064	1.54313	0.967244	0.0687762	10.0783	2.05287	0.948869	0.0908653	7.6283	0.786532	0.989741	0.0740573	9.3596	1.22161	0.976642	0.0804239	8.61867	1.02181	0.983811	3.04755	0.216684	0.787676	0.178901	0.483288	0.130244	0.285634	0.207939
YER162C	0.0865015	8.01312	1.88615	0.949593	0.0917857	7.5518	0.96361	0.982586	0.0525971	13.1784	2.43992	0.947841	0.0711832	9.7375	2.38979	0.931402	0.0716498	9.6741	2.51374	0.919901	0.0504109	13.7499	5.88994	0.81192	0.0652533	10.6224	1.52973	0.973998	0.0827835	8.37301	2.44989	0.919056	3.26187	0.377649	0.458238	0.147171	0.302704	-0.259503	0.0122589	-0.123622
YER163C	0.036036	19.2348	4.4279	0.912026	0.0506089	13.6962	3.51547	0.913879	0.0352141	19.6838	5.29783	0.893702	0.0350799	19.7591	8.24154	0.81994	0.038158	18.1652	3.74543	0.929819	0.0607698	11.4061	1.59993	0.970281	0.0361397	19.1797	5.2082	0.888474	0.0343691	20.1677	7.12537	0.845221	3.98146	0.404791	0.317475	0.280042	0.298758	0.284186	0.201639	0.242912
YER164W	0.0581932	11.9111	2.49914	0.922028	0.0701246	9.8845	1.4149	0.97305	0.0410021	16.9052	2.55722	0.95951	0.0476452	14.5481	3.16774	0.932886	0.0533273	12.998	2.68611	0.937392	0.0576809	12.0169	2.49032	0.932462	0.0506708	13.6794	1.06867	0.988212	0.0558242	12.4166	2.67538	0.938965	3.59728	0.228967	0.482112	0.176655	0.329384	-0.0230411	0.102935	0.0399469
YER166W	0.0485691	14.2713	4.70415	0.859203	0.0872693	7.94262	1.1298	0.979875	0.0370848	18.6909	2.99412	0.949905	0.0434436	15.9551	5.30762	0.868443	0.0483936	14.3231	1.13094	0.988051	0.0547603	12.6578	1.28339	0.982643	0.0480638	14.4214	1.91875	0.967974	0.0531154	13.0498	1.84351	0.968635	3.58837	0.425781	0.635891	0.261769	0.44883	0.246679	0.251904	0.249292
YER167W	0.0790458	8.76893	3.03579	0.885009	0.118912	5.82907	1.32724	0.971337	0.0495246	13.996	1.15254	0.98745	0.0496763	13.9533	4.76879	0.863323	0.0693883	9.98939	2.60149	0.908232	0.0891599	7.7742	1.78179	0.950105	0.065424	10.5947	2.32893	0.932235	0.0680692	10.183	1.49722	0.96941	3.16315	0.538228	0.643799	0.242124	0.442961	-0.0307443	0.157251	0.0632535
YER168C	0.0727598	9.52651	2.20994	0.934523	0.0912723	7.59428	1.11118	0.978323	0.0421756	16.4348	2.34726	0.96295	0.0898189	7.71717	2.10856	0.925261	0.0661156	10.4839	2.62471	0.924912	0.0705241	9.82852	0.904187	0.988246	0.0533002	13.0046	1.36521	0.979472	0.0578772	11.9762	2.12756	0.951598	3.18801	0.313031	0.850669	0.512935	0.681802	0.063935	0.202085	0.13301
YER169W	0.107812	6.42924	2.05585	0.9408	0.0898939	7.71072	1.98565	0.938925	0.05636	12.2986	1.01501	0.988581	0.0840845	8.24346	2.77628	0.901196	0.0696245	9.95551	2.14018	0.943036	0.0844239	8.21032	1.83362	0.951871	0.0520202	13.3246	1.46801	0.978276	0.07124	9.72975	1.49546	0.968949	3.07749	0.14356	0.542928	0.658529	0.600729	-0.392841	0.238006	-0.0774175
YER171W	0.0769716	9.00523	3.09725	0.868848	0.0800903	8.65458	1.8571	0.953796	0.046874	14.7875	1.71465	0.971701	0.066292	10.456	0.963662	0.987083	0.0448323	15.4609	3.3192	0.920157	0.0685597	10.1101	0.960638	0.9875	0.0581402	11.922	1.49276	0.971511	0.0609535	11.3717	1.58176	0.971068	3.33621	0.164744	0.550096	0.239349	0.394722	-0.165443	0.614344	0.224451
YER175C	0.0551003	12.5797	3.99562	0.87949	0.0804682	8.61393	1.28065	0.974814	0.0416154	16.656	2.854	0.949206	0.0462624	14.9829	4.73649	0.860082	0.0492342	14.0786	4.38231	0.866894	0.0592561	11.6975	2.31531	0.946828	0.0504757	13.7323	2.4686	0.939704	0.0588255	11.7831	2.2926	0.946548	3.52967	0.327194	0.528301	0.249828	0.389064	0.123357	0.285756	0.204556
YER176W	0.061505	11.2698	1.83982	0.955205	0.0889276	7.79451	1.17981	0.975165	0.0455524	15.2165	1.30411	0.985296	0.065863	10.5241	2.25197	0.943956	0.0611588	11.3336	1.19086	0.981777	0.0641968	10.7972	1.84063	0.961954	0.05093	13.6098	0.870724	0.992037	0.0642803	10.7832	1.57437	0.97127	3.30535	0.229223	0.622216	0.461229	0.541723	0.189041	0.197184	0.193112
YER178W	0.0232637	29.7952	5.00439	0.924249	0.0319663	21.6837	4.07203	0.931998	0.0273239	25.3678	5.00991	0.92523	0.024278	28.5504	5.03665	0.933625	0.0227602	30.4544	5.50392	0.932615	0.0301341	23.0021	3.23491	0.955301	0.033587	20.6374	2.74668	0.962486	0.0264156	26.2401	5.76817	0.913491	4.62784	0.179956	0.0370838	-0.260655	-0.111786	0.269166	0.300735	0.284951
YER180C	0.133736	5.18296	1.42924	0.969702	0.112941	6.13723	0.505675	0.99446	0.0442119	15.6778	1.3791	0.984489	0.0814078	8.51451	1.19743	0.977485	0.0471201	14.7102	2.95417	0.919117	0.0693594	9.99356	2.17902	0.943275	0.0444588	15.5908	1.65409	0.978475	0.0965521	7.179	1.79579	0.946592	2.96807	0.304244	1.00258	0.994548	0.998565	-0.594297	0.910675	0.158189
YER180C-A	0.124165	5.58248	1.91134	0.943255	0.103976	6.66641	0.795243	0.986573	0.0442642	15.6593	1.35244	0.984841	0.0724117	9.5723	1.02889	0.984394	0.0442223	15.6742	2.83184	0.929185	0.0718499	9.64715	2.07472	0.94693	0.0437752	15.8342	1.65749	0.978576	0.0896871	7.72851	1.88129	0.943328	3.05402	0.258195	0.914933	0.930957	0.922945	-0.573112	0.9163	0.171594
YER182W	0.0651316	10.6423	1.33266	0.980666	0.108317	6.39927	0.620334	0.992472	0.0475363	14.5814	3.36402	0.924468	0.0637852	10.8669	1.59754	0.970791	0.050162	13.8182	1.93745	0.96725	0.0821586	8.4367	1.46704	0.965992	0.065692	10.5515	0.936559	0.988961	0.0687516	10.0819	0.991727	0.986221	3.13254	0.339587	0.733524	0.266834	0.500179	0.279195	0.655957	0.467576
YFL001W	0.0761303	9.10475	1.20094	0.980591	0.120917	5.73241	0.681201	0.989874	0.0573071	12.0953	1.73349	0.968128	0.0811807	8.53832	1.66224	0.961096	0.0783971	8.84149	1.6662	0.962509	0.0882784	7.85183	1.93225	0.938044	0.069088	10.0328	1.20406	0.979655	0.0677878	10.2252	1.0371	0.985074	2.98505	0.348925	0.611329	0.341607	0.476468	0.201573	0.159242	0.180407
YFL002C	0.0600884	11.5355	1.8466	0.96206	0.0919731	7.53641	1.67432	0.954756	0.039531	17.5343	1.78746	0.978329	0.0653742	10.6028	0.754858	0.992335	0.0514191	13.4803	2.27803	0.946638	0.0776739	8.92381	1.28522	0.976309	0.0647166	10.7105	1.89831	0.950252	0.0707564	9.79624	1.59773	0.964488	3.19253	0.211762	0.939573	0.228421	0.583997	0.335471	0.560251	0.447861
YFL004W	0.0458275	15.1251	1.76584	0.972055	0.0641334	10.8079	1.08392	0.985245	0.0386929	17.9141	2.52937	0.961937	0.0425671	16.2836	3.62661	0.925586	0.0389003	17.8185	3.20937	0.944825	0.0519895	13.3324	1.08365	0.988275	0.0514308	13.4773	1.08494	0.988096	0.0509852	13.5951	1.69641	0.973717	3.74031	0.241997	0.422709	0.0121458	0.217428	0.178565	0.414996	0.29678
YFL005W	0.0412055	16.8217	3.33734	0.939592	0.0695177	9.9708	1.53305	0.966631	0.0399978	17.3296	3.32225	0.938881	0.0475403	14.5802	1.62768	0.97734	0.0402799	17.2083	2.092	0.967594	0.061534	11.2645	0.996299	0.987599	0.0439264	15.7797	3.14597	0.937696	0.0482139	14.3765	2.13447	0.964371	3.63075	0.269733	0.484419	0.349253	0.416836	0.441505	0.474282	0.457894
YFL007W	0.0411428	16.8474	2.418	0.956053	0.0559364	12.3917	1.98587	0.96108	0.0354744	19.5394	3.07185	0.952156	0.0419816	16.5108	2.56748	0.958089	0.0398103	17.4113	2.82052	0.948141	0.0463654	14.9497	1.19404	0.98742	0.0455076	15.2315	1.92366	0.97137	0.0420152	16.4975	1.49998	0.983206	3.90571	0.194919	0.382599	0.0232691	0.202934	0.168736	0.216235	0.192485
YFL009W	0.0762915	9.08551	1.67701	0.955902	0.0889752	7.79034	0.923042	0.984292	0.0493796	14.0371	1.22147	0.985952	0.0571263	12.1336	1.23964	0.983375	0.0532787	13.0098	1.96655	0.959763	0.0648139	10.6944	0.741931	0.992306	0.0405439	17.0962	4.33965	0.903914	0.0621097	11.16	1.71902	0.967364	3.36542	0.279587	0.445755	0.730184	0.587969	-0.181853	0.33611	0.0771288
YFL010C	0.0322719	21.4784	5.46337	0.857776	0.0447808	15.4787	1.66956	0.977868	0.0251691	27.5396	7.47087	0.886763	0.0287072	24.1454	4.74184	0.926747	0.0281929	24.5859	4.40887	0.934469	0.0381324	18.1774	2.27634	0.967806	0.0344584	20.1155	2.59122	0.964069	0.0273655	25.3292	5.86958	0.907663	4.34817	0.338099	0.435262	-0.0179394	0.208661	0.07664	0.271588	0.174114
YFL013C	0.0689599	10.0515	2.90835	0.901601	0.0972394	7.12826	1.17904	0.973259	0.0414887	16.7069	2.61406	0.953182	0.0687096	10.0881	2.79329	0.912649	0.0638685	10.8527	2.44263	0.926844	0.0751515	9.22333	0.993358	0.985948	0.0403188	17.1917	3.99101	0.917047	0.0656281	10.5617	1.68955	0.965658	3.19355	0.253357	0.868824	0.910089	0.889457	0.135784	0.246437	0.191111
YFL016C	0.0752275	9.21401	1.51098	0.969183	0.103465	6.69935	1.62765	0.95604	0.058347	11.8797	1.69815	0.969255	0.0787021	8.80723	1.4936	0.968274	0.0665869	10.4097	0.67535	0.993999	0.0729092	9.507	1.73858	0.957451	0.0676197	10.2507	1.11898	0.983715	0.0694863	9.9753	1.97678	0.948676	3.11251	0.256561	0.457917	0.245131	0.351524	0.0913152	0.267337	0.179326
YFL017C	0.0474645	14.6035	3.88123	0.896262	0.0635715	10.9034	2.14315	0.94994	0.0326189	21.2499	4.05702	0.933572	0.048762	14.2149	2.09041	0.963783	0.0390433	17.7533	3.24946	0.935595	0.0561298	12.349	1.77544	0.962889	0.0448434	15.4571	2.89548	0.926114	0.0433946	15.9731	2.94254	0.942514	3.72498	0.239698	0.684398	0.225211	0.454804	0.143255	0.42503	0.284142
YFL018C	0.0403856	17.1632	2.97176	0.936393	0.0559419	12.3905	1.58985	0.974012	0.037217	18.6245	3.55476	0.938679	0.0412118	16.8191	3.33769	0.937553	0.0367396	18.8665	2.27741	0.970083	0.0558008	12.4218	0.894362	0.990385	0.0529889	13.081	0.886954	0.991038	0.0449314	15.4268	2.19142	0.965101	3.82134	0.223378	0.397786	-0.111941	0.142922	0.279909	0.416412	0.34816
YFL021W	0.0584075	11.8674	1.37617	0.980117	0.107317	6.4589	2.13967	0.919123	0.0522127	13.2755	1.97796	0.960984	0.0565036	12.2673	3.65171	0.887272	0.0442477	15.6652	2.60398	0.944665	0.0593543	11.6781	1.99793	0.955089	0.0591369	11.7211	1.26714	0.980579	0.0692957	10.0027	1.51043	0.968735	3.29402	0.420951	0.436666	0.257007	0.346837	0.274912	0.675464	0.475188
YFL022C	0.038512	17.9982	3.20711	0.925187	0.0575585	12.0425	2.02367	0.954065	0.0386067	17.9541	2.8964	0.953384	0.0378598	18.3083	3.29889	0.944331	0.0360316	19.2372	2.48121	0.966268	0.0530733	13.0602	0.756639	0.993671	0.0537041	12.9068	0.716954	0.994319	0.0449038	15.4363	2.44468	0.958384	3.85996	0.268249	0.306277	-0.169903	0.0681872	0.309819	0.405868	0.357844
YFL023W	0.0589304	11.7621	3.56198	0.853015	0.101374	6.83754	1.27706	0.966886	0.0504402	13.7419	3.06903	0.930617	0.058852	11.7778	2.80967	0.929382	0.0397867	17.4216	6.90857	0.832881	0.0619013	11.1976	2.16209	0.951629	0.082894	8.36185	2.02022	0.936043	0.0719352	9.63572	1.52002	0.966682	3.27125	0.353907	0.509268	-0.207425	0.150922	0.284832	0.851557	0.568195
YFL024C	0.0842218	8.23002	2.04797	0.938214	0.107514	6.44705	0.987574	0.981252	0.0525963	13.1786	1.58773	0.974225	0.0769062	9.0129	1.97847	0.941158	0.0753463	9.19948	1.09541	0.982412	0.093793	7.39018	1.60674	0.960834	0.0603884	11.4782	1.51985	0.972804	0.0904493	7.66338	1.16814	0.978358	2.92106	0.19877	0.799074	0.599764	0.699419	0.119841	0.280498	0.200169
YFL026W	0.0709504	9.76947	0.768748	0.991901	0.090001	7.70155	0.899009	0.986382	0.0510684	13.5729	1.78004	0.971483	0.0593042	11.688	1.54017	0.974578	0.0622693	11.1314	0.86992	0.990581	0.0610435	11.355	1.67845	0.969375	0.0629605	11.0092	0.942192	0.988405	0.0663367	10.4489	0.856486	0.990738	3.34566	0.275662	0.417	0.114984	0.265992	-0.0573797	0.13091	0.0367649
YFL027C	0.0568799	12.1861	4.9676	0.837242	0.0891191	7.77777	1.56525	0.961487	0.0501916	13.81	1.72823	0.972575	0.084041	8.24772	2.43725	0.904908	0.049145	14.1041	6.23707	0.818446	0.0578893	11.9737	3.10829	0.916012	0.0630773	10.9889	1.63952	0.96441	0.0638598	10.8542	1.78877	0.959013	3.25633	0.301666	0.531311	0.201638	0.366475	0.350838	0.561714	0.456276
YFL034C-A	0.089773	7.72111	1.21373	0.976806	0.0934532	7.41705	1.27524	0.971886	0.0573449	12.0873	0.913199	0.990682	0.0761106	9.1071	1.12776	0.981985	0.0665344	10.4179	1.07462	0.984817	0.0792616	8.74506	1.43496	0.96644	0.0713518	9.7145	1.25358	0.979323	0.0925403	7.49022	1.50883	0.962088	3.02783	0.151998	0.567596	0.252311	0.409954	-0.07902	0.353161	0.13707
YFL034C-B	0.0915885	7.56806	2.15324	0.954156	0.126494	5.47969	1.26916	0.963406	0.0406764	17.0405	2.21069	0.966555	0.0882618	7.85331	1.78946	0.951826	0.0526961	13.1537	5.16161	0.843001	0.0853851	8.11789	0.731718	0.99137	0.0512237	13.5318	1.50952	0.976831	0.0749607	9.2468	1.55331	0.967011	2.91436	0.323264	1.17654	0.843915	1.01023	0.00555909	0.80303	0.404294
YFL036W	0.0750254	9.23884	1.09364	0.990443	0.0882298	7.85616	3.53437	0.840063	0.0751147	9.22785	1.55628	0.966584	0.0537448	12.897	1.33982	0.982216	0.0600689	11.5392	2.84733	0.925611	0.074895	9.25493	0.809228	0.990278	0.0787218	8.80503	1.94446	0.942861	0.0636671	10.8871	2.51862	0.934409	3.32939	0.307236	-0.123394	-0.191061	-0.157228	-0.121677	0.199084	0.0387032
YFL037W	0.0425254	16.2996	2.3263	0.961527	0.0451699	15.3453	2.36036	0.959661	0.0296744	23.3584	4.1361	0.934717	0.0335917	20.6345	4.85532	0.910297	0.0315054	22.0009	5.28381	0.906677	0.046857	14.7928	1.84414	0.970572	0.0362275	19.1332	3.34685	0.94432	0.0363517	19.0678	3.72625	0.93553	4.11165	0.234732	0.434219	0.146355	0.290287	-0.0848862	0.347838	0.131476
YFL038C	0.0363088	19.0903	4.31131	0.875446	0.0606759	11.4238	1.48919	0.973849	0.0345682	20.0516	3.03922	0.955524	0.0432754	16.0171	1.62092	0.980043	0.0411491	16.8448	1.06625	0.990972	0.0500275	13.8553	0.846195	0.992649	0.0386645	17.9272	2.38296	0.9658	0.0455209	15.227	1.50771	0.981541	3.80911	0.215011	0.516536	0.35497	0.435753	0.445661	0.26512	0.35539
YFL041W	0.0596946	11.6116	1.36643	0.979851	0.0668905	10.3624	1.93221	0.953208	0.0359729	19.2686	2.94825	0.953668	0.0493084	14.0574	3.02492	0.932833	0.0458201	15.1276	3.18054	0.934421	0.0577689	11.9986	1.12703	0.985781	0.0444574	15.5913	1.50088	0.981231	0.0475593	14.5744	1.98448	0.968424	3.65918	0.226213	0.609004	0.303491	0.456248	-0.121687	0.259932	0.0691224
YFL045C	0.0343719	20.1661	2.80707	0.949525	0.0547056	12.6705	1.59697	0.973065	0.034519	20.0801	3.01981	0.955931	0.0347361	19.9547	4.11514	0.928343	0.0320548	21.6238	2.92917	0.961071	0.0467557	14.8249	1.27797	0.985691	0.0428189	16.1879	1.55985	0.981529	0.0408803	16.9555	2.3718	0.964139	3.98892	0.278964	0.338776	0.0279203	0.183348	0.344939	0.445627	0.395283
YFL046W	0.0667058	10.3911	2.46269	0.917778	0.0822412	8.42822	0.601442	0.993867	0.040919	16.9395	3.04628	0.944443	0.062072	11.1668	1.5635	0.968744	0.0396493	17.4819	3.89383	0.919312	0.0568087	12.2014	1.58899	0.974002	0.0577795	11.9964	1.93091	0.959088	0.0572057	12.1167	2.53519	0.941497	3.44107	0.250705	0.641248	0.143461	0.392354	-0.0637934	0.686723	0.311465
YFL047W	0.0581032	11.9296	4.49536	0.829388	0.0984674	7.03936	0.685494	0.990411	0.0562404	12.3247	1.70534	0.968723	0.0587486	11.7985	1.32921	0.980426	0.0441623	15.6954	4.94177	0.880686	0.0711785	9.73816	1.13473	0.981889	0.0602292	11.5085	0.98593	0.988143	0.0690629	10.0365	1.93722	0.954644	3.2467	0.312152	0.376782	0.277926	0.327354	0.329771	0.725572	0.527671
YFL048C	0.0490205	14.1399	2.78342	0.947742	0.0740939	9.35498	1.42736	0.971385	0.0437846	15.8309	3.10285	0.936067	0.0505749	13.7054	1.58087	0.977183	0.0397977	17.4167	3.0641	0.943729	0.0785506	8.82421	0.989792	0.984799	0.0604439	11.4676	1.23109	0.982512	0.0462543	14.9856	2.83638	0.944357	3.51234	0.384767	0.472324	0.00714915	0.239737	0.30936	0.61006	0.45971
YFL054C	0.0782552	8.85753	3.01877	0.925653	0.0825794	8.39371	2.96895	0.884313	0.0447699	15.4824	2.30407	0.960496	0.0497837	13.9232	6.09564	0.810338	0.0399826	17.3362	5.55089	0.873665	0.0660151	10.4998	1.71982	0.966433	0.0597687	11.5972	1.42173	0.976282	0.0445945	15.5433	5.76034	0.879089	3.55481	0.401953	0.397749	-0.0191114	0.189319	-0.407907	0.560905	0.0764993
YFR001W	0.0439642	15.7662	2.17282	0.964531	0.0634162	10.9301	0.736599	0.993159	0.0348007	19.9176	0.925278	0.993931	0.041515	16.6963	1.71112	0.979107	0.0358914	19.3123	3.50916	0.93769	0.0470882	14.7202	1.61489	0.977835	0.0367892	18.841	2.25996	0.967647	0.0445463	15.5602	1.70305	0.977068	3.8378	0.268864	0.478174	0.398006	0.43809	0.140962	0.433652	0.287307
YFR002W	0.0561865	12.3365	3.06736	0.951153	0.119879	5.78207	0.950937	0.982917	0.0706506	9.81091	1.08179	0.984607	0.0625215	11.0865	3.44893	0.898597	0.0472388	14.6733	1.76509	0.972638	0.0873567	7.93468	0.600308	0.99426	0.083438	8.30733	1.21144	0.97688	0.0690933	10.032	0.71604	0.992885	3.07926	0.417392	0.215128	-0.0248752	0.0951264	0.545605	0.795857	0.670731
YFR003C	0.0660143	10.5	1.91879	0.962524	0.0832385	8.32724	1.7648	0.953833	0.0490175	14.1408	2.12984	0.962475	0.0589196	11.7643	1.70197	0.969396	0.0559873	12.3804	1.69254	0.970715	0.0707643	9.79515	1.1453	0.981129	0.0496631	13.957	2.37574	0.953464	0.0547574	12.6585	3.14065	0.922195	3.39207	0.271771	0.429721	0.410843	0.420282	0.00024087	0.237919	0.11908
YFR004W	0.0648736	10.6846	2.14644	0.943033	0.114439	6.05689	1.16192	0.973449	0.0524622	13.2123	2.52802	0.946766	0.0615323	11.2648	1.24198	0.981892	0.0509141	13.6141	1.85512	0.970252	0.0817801	8.47574	0.534588	0.995534	0.0622983	11.1263	0.959904	0.98893	0.0593883	11.6714	1.21438	0.983433	3.18014	0.439315	0.543667	0.295753	0.41971	0.237316	0.586882	0.412099
YFR005C	0.0632496	10.9589	2.56085	0.940913	0.0903842	7.6689	1.97726	0.942398	0.0388853	17.8254	2.81724	0.953232	0.0544605	12.7275	1.76203	0.969297	0.0492325	14.079	3.14985	0.928213	0.071462	9.69952	1.02052	0.985008	0.0560673	12.3628	0.833052	0.99182	0.0544093	12.7395	2.89451	0.928492	3.38951	0.352786	0.766352	0.238418	0.502385	0.0645214	0.425966	0.245243
YFR006W	0.0545351	12.7101	2.08525	0.960823	0.0680392	10.1875	0.843907	0.989959	0.0342171	20.2573	4.71667	0.913295	0.0448272	15.4626	3.04138	0.940464	0.0392559	17.6571	4.36042	0.894309	0.047929	14.4619	3.22551	0.926412	0.0447488	15.4897	2.88858	0.944741	0.0481972	14.3815	1.53926	0.979506	3.74994	0.271666	0.590429	0.2033	0.396864	-0.0820384	0.392238	0.1551
YFR009W	0.0485346	14.2815	2.03567	0.96549	0.0547878	12.6515	1.24593	0.983653	0.0293521	23.6149	4.45342	0.933317	0.0382946	18.1004	3.20214	0.94608	0.0400014	17.3281	2.66482	0.956046	0.0479756	14.4479	1.48834	0.980826	0.0356815	19.4259	1.628	0.983657	0.0414207	16.7343	1.80764	0.977238	3.93918	0.229122	0.62245	0.340736	0.481593	-0.103101	0.175863	0.036381
YFR010W	0.0533181	13.0002	1.55404	0.974551	0.088185	7.86015	0.926569	0.984788	0.0418853	16.5487	3.42656	0.932137	0.0572716	12.1028	1.57781	0.974065	0.0483245	14.3436	1.77016	0.97311	0.0660902	10.4879	1.06288	0.98536	0.0579149	11.9684	1.61436	0.967506	0.0574874	12.0574	1.03264	0.988039	3.38858	0.292283	0.660064	0.192574	0.426319	0.311883	0.453755	0.382819
YFR011C	0.0484671	14.3014	3.11285	0.925044	0.107022	6.47668	0.506764	0.994811	0.0500059	13.8613	2.30666	0.955957	0.0570804	12.1433	2.37341	0.943314	0.0414698	16.7145	2.30555	0.96393	0.0689255	10.0565	0.882044	0.988641	0.0566712	12.231	1.03699	0.987763	0.0635948	10.8994	1.42291	0.97634	3.26839	0.398018	0.524596	0.344079	0.434338	0.569689	0.794634	0.682161
YFR013W	0.0869425	7.97248	3.24729	0.857617	0.0956197	7.249	0.801996	0.988145	0.0462779	14.9779	1.70704	0.97573	0.0512523	13.5242	3.12004	0.922129	0.0588695	11.7743	1.69956	0.968858	0.0850663	8.14832	1.47763	0.962274	0.0457922	15.1368	2.2046	0.958258	0.0558743	12.4055	3.52284	0.906102	3.31867	0.443122	0.586101	0.601322	0.593712	-0.323637	0.238905	-0.0423661
YFR014C	0.0531453	13.0425	2.84344	0.935065	0.0934311	7.4188	2.07946	0.928405	0.0394277	17.5802	4.47415	0.907698	0.0576715	12.0189	1.68092	0.970441	0.0490109	14.1427	3.36703	0.920933	0.0518164	13.377	3.51679	0.913225	0.0603982	11.4763	1.64745	0.965174	0.0445161	15.5707	5.98972	0.841135	3.54522	0.462167	0.590665	-0.0246307	0.283017	0.159932	0.276772	0.218352
YFR016C	0.0530799	13.0586	3.25874	0.909175	0.0722106	9.59897	1.47733	0.970654	0.0406794	17.0393	3.8548	0.919748	0.0425303	16.2977	3.81236	0.919333	0.0499655	13.8725	1.48469	0.979526	0.0516322	13.4247	3.68383	0.905515	0.0538117	12.881	1.87926	0.966389	0.053309	13.0024	2.78751	0.936783	3.68425	0.31567	0.40654	0.00291743	0.204729	0.0226712	0.109905	0.0662881
YFR017C	0.0642766	10.7838	3.4247	0.905958	0.157734	4.3944	0.692472	0.985793	0.0506764	13.6779	2.79639	0.936501	0.0453555	15.2825	4.47365	0.873142	0.063661	10.8881	2.52421	0.925311	0.0525282	13.1957	2.31962	0.961561	0.0596096	11.6281	3.07038	0.918424	0.0877276	7.90113	2.90505	0.890418	3.19338	0.814676	0.580393	0.346163	0.463278	0.237413	0.251297	0.244355
YFR019W	0.0605944	11.4391	3.94355	0.835822	0.0731917	9.4703	1.18956	0.981204	0.0489502	14.1603	1.2645	0.985334	0.0607556	11.4088	2.25576	0.948411	0.0609161	11.3787	3.29744	0.893376	0.0558276	12.4158	2.71787	0.936943	0.0491315	14.108	1.73453	0.974408	0.0604625	11.4641	1.17076	0.982958	3.47716	0.165576	0.346615	0.34128	0.343948	0.0387458	0.0311051	0.0349255
YFR025C	0.0470196	14.7417	4.16366	0.884306	0.0642347	10.7909	1.60556	0.969157	0.0332267	20.8611	4.69847	0.917041	0.0490138	14.1419	1.4726	0.980058	0.0398205	17.4068	5.67228	0.869227	0.0474619	14.6043	2.59259	0.949591	0.0445975	15.5423	1.85925	0.973787	0.049323	14.0532	2.91319	0.935642	3.7337	0.202768	0.649048	0.224431	0.436739	0.14813	0.38788	0.268005
YFR029W	0.0761	9.10838	3.14393	0.8791	0.107797	6.43013	2.77884	0.88717	0.0510141	13.5874	2.48497	0.947925	0.0439112	15.7852	2.13701	0.961836	0.0919397	7.53915	2.77717	0.872324	0.0690016	10.0454	3.14622	0.896204	0.0791759	8.75452	2.17784	0.923421	0.0576387	12.0257	1.43603	0.977841	3.39547	0.544311	0.368729	-0.265438	0.0516456	-0.208272	-0.481064	-0.344668
YFR031C	0.0614956	11.2715	2.14449	0.951975	0.102496	6.76266	1.12219	0.978219	0.0565262	12.2624	2.21193	0.95232	0.0697002	9.94469	2.10773	0.940412	0.0592048	11.7076	1.97053	0.956732	0.0859065	8.06862	1.30033	0.971107	0.0528504	13.1153	2.10356	0.961289	0.062335	11.1197	1.84729	0.960256	3.13972	0.318876	0.476448	0.573454	0.524951	0.354885	0.409654	0.38227
YFR031C-A	0.0255587	27.1198	3.76595	0.94404	0.0351211	19.7359	2.09258	0.97422	0.0230538	30.0665	2.95971	0.973548	0.0242455	28.5886	4.56705	0.943964	0.0225618	30.7222	4.00017	0.95817	0.0329582	21.0311	1.97195	0.978236	0.026289	26.3664	2.17292	0.980021	0.0267112	25.9497	3.86496	0.950968	4.55805	0.251295	0.352033	0.162574	0.257304	0.203222	0.383154	0.293188
YFR033C	0.0612104	11.324	3.53356	0.890464	0.0791891	8.75306	0.953724	0.985353	0.0553224	12.5292	1.53263	0.976758	0.0633332	10.9444	0.959667	0.987871	0.0457221	15.16	2.10359	0.964673	0.069069	10.0356	1.04664	0.984979	0.0665453	10.4162	1.09892	0.983566	0.0661854	10.4728	0.94113	0.987354	3.32439	0.13942	0.32284	0.056368	0.189604	0.176928	0.597812	0.38737
YFR034C	0.0683078	10.1474	0.679834	0.993232	0.0853599	8.12029	0.574053	0.994232	0.0425412	16.2935	1.08415	0.990087	0.0583329	11.8826	0.740783	0.993575	0.0576241	12.0288	0.50397	0.996899	0.0606525	11.4282	0.773231	0.992679	0.0527455	13.1414	1.12496	0.985152	0.0652827	10.6176	0.637859	0.994665	3.37881	0.247516	0.647422	0.337237	0.492329	-0.0357674	0.209611	0.0869217
YFR036W	0.0602646	11.5017	2.81213	0.909533	0.0974449	7.11322	1.30622	0.969299	0.0497227	13.9403	1.69028	0.974834	0.0699782	9.90518	0.964623	0.986234	0.049246	14.0752	2.14103	0.962736	0.0907801	7.63545	1.4604	0.966181	0.0661032	10.4858	1.40495	0.971751	0.0655336	10.577	1.29067	0.979583	3.11856	0.279462	0.682622	0.271806	0.477214	0.405216	0.696519	0.550868
YFR037C	0.0518066	13.3795	2.14164	0.958623	0.0706873	9.80583	0.838014	0.989992	0.036314	19.0876	1.31315	0.98835	0.0569899	12.1626	1.4074	0.979131	0.0482534	14.3647	1.68236	0.976137	0.0719965	9.62751	0.799534	0.991324	0.0426856	16.2384	0.981398	0.991237	0.0579915	11.9526	1.01619	0.987769	3.43611	0.180412	0.818457	0.585233	0.701845	0.305845	0.408352	0.357099
YFR038W	0.0763306	9.08086	1.96394	0.952767	0.103186	6.71746	1.19567	0.973783	0.0339446	20.4199	3.74648	0.938451	0.049249	14.0743	2.77618	0.93889	0.0739842	9.36885	1.93959	0.949063	0.0649527	10.6716	2.26308	0.944173	0.0466528	14.8576	1.79932	0.972888	0.0548576	12.6354	2.20204	0.954065	3.4095	0.470676	0.942405	0.483625	0.713015	-0.226673	-0.181629	-0.204151
YFR041C	0.0702461	9.86741	1.93213	0.952209	0.079174	8.75473	2.29743	0.928254	0.0364205	19.0318	2.70704	0.958332	0.0720377	9.62201	2.01797	0.9496	0.0511313	13.5562	4.60443	0.869573	0.0718634	9.64535	1.4243	0.97281	0.0519183	13.3507	3.20121	0.913206	0.0482188	14.375	3.2156	0.928143	3.37793	0.31843	0.872405	0.360914	0.61666	-0.0752609	0.382952	0.153846
YFR042W	0.0587863	11.791	2.22082	0.950162	0.100099	6.92462	1.22891	0.971325	0.0447174	15.5006	2.3626	0.958149	0.0481933	14.3826	3.96232	0.89252	0.038855	17.8393	4.33434	0.910796	0.0725743	9.55087	1.57647	0.965948	0.0574751	12.0599	1.53718	0.973724	0.0579175	11.9678	3.4169	0.881849	3.36868	0.454182	0.585574	0.223473	0.404523	0.190931	0.788311	0.489621
YFR043C	0.0775864	8.93388	1.25823	0.980223	0.0973157	7.12266	1.02142	0.980311	0.0503788	13.7587	1.62884	0.975564	0.0696418	9.95303	1.03822	0.984965	0.0526153	13.1739	2.7376	0.935629	0.0635343	10.9098	1.04722	0.985922	0.0635436	10.9082	1.68607	0.967947	0.0488947	14.1763	3.9807	0.898593	3.35513	0.410096	0.427143	0.0922135	0.259678	-0.195843	0.364478	0.0843176
YFR049W	0.0474942	14.5944	4.65969	0.885033	0.0639293	10.8424	2.39013	0.933505	0.0416491	16.6425	2.7435	0.951781	0.0475681	14.5717	1.91038	0.969833	0.0398749	17.383	3.7143	0.925849	0.0514308	13.4773	1.32986	0.98226	0.0409693	16.9187	2.76731	0.952359	0.0412751	16.7933	4.09429	0.911919	3.7815	0.263647	0.275309	0.299051	0.28718	0.0858446	0.338114	0.211979
YFR050C	0.0527178	13.1482	2.6908	0.933812	0.08071	8.58812	0.775869	0.990307	0.0437493	15.8436	3.93955	0.912365	0.0506693	13.6798	3.29828	0.923378	0.0412726	16.7944	5.30783	0.878688	0.067565	10.259	1.06403	0.984652	0.0571608	12.1263	1.09219	0.986603	0.0566425	12.2372	1.65507	0.97252	3.46208	0.294502	0.523744	0.13798	0.330862	0.254714	0.607821	0.431267
YFR051C	0.0516895	13.4098	3.59222	0.900782	0.0863558	8.02665	0.842917	0.987541	0.0452765	15.3092	1.74291	0.975649	0.0500796	13.8409	3.81435	0.905505	0.0348434	19.8932	7.73236	0.831817	0.0679448	10.2016	0.744898	0.992281	0.0448126	15.4677	3.20892	0.933886	0.061873	11.2027	0.906755	0.990026	3.40804	0.325826	0.528286	0.543144	0.535715	0.337176	0.906162	0.621669
YFR052W	0.0555136	12.4861	1.03675	0.988046	0.0894533	7.74871	1.28084	0.970356	0.0450056	15.4013	3.354	0.929973	0.0484916	14.2942	2.30329	0.958424	0.0485205	14.2856	2.7183	0.945338	0.0610403	11.3556	1.25449	0.981492	0.0558719	12.406	1.1627	0.984966	0.050856	13.6296	2.89059	0.935136	3.51633	0.401298	0.428657	0.116641	0.272649	0.125922	0.320167	0.223045
YFR053C	0.0621156	11.159	1.39994	0.980124	0.0888269	7.80335	1.38101	0.970784	0.0459786	15.0754	4.02397	0.905469	0.0565463	12.2581	3.17641	0.913939	0.0564028	12.2892	1.09262	0.987218	0.108662	6.37893	1.44453	0.959099	0.053046	13.0669	2.18621	0.957687	0.0468817	14.785	4.58581	0.901723	3.28478	0.562066	0.629343	0.423064	0.526204	0.195352	0.334541	0.264946
YGL001C	0.0437816	15.8319	3.29006	0.921937	0.0572977	12.0973	1.26504	0.981841	0.0386288	17.9438	2.97075	0.950182	0.0353178	19.626	5.10417	0.899336	0.0370443	18.7113	4.58825	0.904718	0.0506496	13.6851	1.50963	0.978378	0.0448912	15.4406	2.11433	0.96618	0.0403074	17.1965	4.45053	0.906233	3.94247	0.315165	0.222943	0.00618613	0.114564	0.0422923	0.283366	0.162829
YGL002W	0.0563779	12.2947	1.33504	0.980758	0.075793	9.14526	1.06631	0.983258	0.0413541	16.7613	2.56086	0.95834	0.0569771	12.1654	1.53175	0.975054	0.0547015	12.6715	1.7368	0.968473	0.0687212	10.0864	1.90523	0.955962	0.0553021	12.5338	1.3595	0.977676	0.0513164	13.5073	2.59717	0.947104	3.47193	0.254859	0.595125	0.175822	0.385474	0.148024	0.191576	0.1698
YGL004C	0.0612734	11.3124	1.83978	0.962427	0.0869283	7.97378	1.43674	0.967272	0.0409513	16.9261	4.12366	0.911813	0.0493657	14.0411	2.66527	0.938583	0.0571174	12.1355	3.43072	0.901791	0.0602311	11.5081	3.17089	0.913947	0.0463158	14.9657	2.43014	0.956208	0.0629499	11.0111	1.91083	0.955821	3.44808	0.338227	0.633103	0.455506	0.544304	0.0517509	0.153081	0.102416
YGL005C	0.0602772	11.4993	1.392	0.980405	0.0813556	8.51997	1.92122	0.943233	0.0463599	14.9515	2.2337	0.9613	0.0633454	10.9423	1.44253	0.974968	0.036833	18.8187	8.11296	0.817669	0.0872816	7.9415	0.580242	0.994029	0.0576953	12.0139	2.55307	0.940667	0.056657	12.2341	4.38425	0.866033	3.28624	0.294604	0.615978	0.3004	0.458189	0.237242	0.947856	0.592549
YGL008C	0.0313027	22.1434	4.82214	0.88668	0.055488	12.4918	2.6483	0.923408	0.0316018	21.9338	1.30576	0.990448	0.0383337	18.0819	1.84968	0.978227	0.0347715	19.9343	2.44453	0.968619	0.0665047	10.4225	1.45444	0.96889	0.0358072	19.3577	0.963246	0.993522	0.0399624	17.345	1.47438	0.984799	3.82937	0.382156	0.625715	0.445471	0.535593	0.639434	0.487815	0.563625
YGL009C	0.0351518	19.7187	4.99181	0.861475	0.074706	9.27833	0.932371	0.986345	0.0426883	16.2374	2.12588	0.968609	0.0444565	15.5916	2.1235	0.967738	0.0337376	20.5452	3.21811	0.952168	0.057593	12.0353	0.466627	0.997321	0.0520673	13.3125	0.955194	0.990733	0.0471142	14.7121	1.92746	0.97085	3.66117	0.338427	0.360078	0.0735399	0.216809	0.640318	0.699561	0.669939
YGL010W	0.0629209	11.0162	2.15989	0.948678	0.132702	5.22334	1.07613	0.975675	0.0692382	10.0111	1.2668	0.978724	0.0608416	11.3926	4.18728	0.864459	0.0766183	9.04676	1.76282	0.951525	0.0985463	7.03372	1.55095	0.959425	0.069234	10.0117	1.41502	0.972401	0.0734232	9.44044	0.823327	0.990595	2.98704	0.493038	0.336485	0.336573	0.336529	0.474515	0.190365	0.33244
YGL011C	0.05415	12.8005	1.5161	0.977503	0.0661147	10.484	1.2475	0.98065	0.0430898	16.0861	2.58072	0.95562	0.0509307	13.6096	2.50246	0.950584	0.0435432	15.9186	3.46527	0.927922	0.0500546	13.8478	1.95254	0.967562	0.0489058	14.1731	2.09908	0.96371	0.0508345	13.6354	2.11594	0.962561	3.67939	0.19317	0.328356	0.145699	0.237028	-0.00125598	0.313258	0.156001
YGL012W	0.0394586	17.5664	1.7001	0.978519	0.051759	13.3918	1.93923	0.967028	0.0334033	20.7509	4.80061	0.91387	0.0335285	20.6734	6.9279	0.856606	0.0270344	25.6395	6.80528	0.887169	0.0445729	15.5509	2.35944	0.960924	0.0399136	17.3662	2.87457	0.950871	0.0393728	17.6047	3.23313	0.94216	4.05245	0.266009	0.322651	0.0657611	0.194206	0.0823019	0.627846	0.355074
YGL014W	0.0384369	18.0334	5.35235	0.825308	0.0705865	9.81982	1.38784	0.975151	0.0453295	15.2913	1.77853	0.970866	0.0566046	12.2454	1.53632	0.975184	0.0521488	13.2917	2.57546	0.942398	0.0643618	10.7696	1.32579	0.976053	0.050813	13.6411	1.67638	0.969398	0.064712	10.7113	1.09387	0.984595	3.43995	0.131201	0.494686	0.329939	0.412313	0.732645	0.292504	0.512574
YGL016W	0.0447821	15.4782	3.98508	0.885501	0.0695634	9.96424	0.810433	0.990474	0.0357823	19.3712	4.48172	0.913645	0.0475112	14.5891	1.50619	0.980477	0.0404578	17.1326	2.65855	0.951348	0.0501723	13.8153	2.70038	0.9367	0.0477723	14.5094	1.28217	0.984388	0.0525907	13.18	0.756977	0.993933	3.67302	0.244935	0.602829	0.185899	0.394364	0.279152	0.425657	0.352404
YGL017W	0.0479881	14.4442	4.67231	0.863461	0.105243	6.58615	0.857625	0.98598	0.0457631	15.1464	3.846	0.922587	0.0505619	13.7089	4.24413	0.870623	0.0856415	8.09359	1.63897	0.955405	0.0743327	9.32492	1.35496	0.973508	0.0865957	8.00441	2.17099	0.927545	0.0743782	9.31922	1.93311	0.950539	3.23444	0.432059	0.686461	-0.233649	0.226406	0.617971	-0.217665	0.200153
YGL019W	0.0382641	18.1148	2.1743	0.96789	0.0742781	9.33179	0.584354	0.994633	0.0364925	18.9942	4.64792	0.908294	0.0449234	15.4295	3.70675	0.919883	0.030531	22.7031	5.06343	0.910375	0.0514685	13.4674	2.33778	0.952383	0.0418368	16.5679	2.90597	0.94903	0.0551356	12.5717	1.11642	0.986549	3.64332	0.306453	0.60417	0.406996	0.505583	0.535776	0.861497	0.698637
YGL020C	0.0422903	16.3902	4.35808	0.894561	0.0728817	9.51057	0.932811	0.987213	0.0412959	16.7849	2.51541	0.959119	0.0567453	12.2151	1.12283	0.986239	0.0439449	15.7731	3.62631	0.913253	0.0569637	12.1682	2.02637	0.960834	0.0541308	12.805	1.3376	0.979447	0.0534115	12.9775	2.60158	0.94485	3.54078	0.198769	0.528314	0.137863	0.333089	0.493988	0.438618	0.466303
YGL021W	0.0727792	9.52398	4.64952	0.805028	0.124494	5.56772	0.91251	0.981398	0.0484469	14.3074	2.34329	0.956305	0.0560989	12.3558	1.16819	0.984713	0.0509953	13.5924	3.57891	0.910505	0.0912014	7.60018	1.21205	0.974461	0.0551759	12.5625	1.29067	0.982585	0.0657248	10.5462	2.43182	0.937021	3.10722	0.511573	0.731464	0.543829	0.637646	0.144342	0.657501	0.400922
YGL022W	0.0495416	13.9912	3.03954	0.918081	0.0629515	11.0108	1.56657	0.968265	0.0350472	19.7775	3.52834	0.942692	0.0399465	17.3519	2.8502	0.95189	0.0426786	16.2411	1.3548	0.985719	0.065537	10.5764	0.917888	0.988256	0.0451405	15.3553	1.66277	0.975743	0.040949	16.9271	2.28925	0.965567	3.76548	0.386285	0.540311	0.175189	0.35775	0.0409723	0.256098	0.148535
YGL026C	0.0289062	23.9792	2.9206	0.961562	0.0399683	17.3424	2.58544	0.959349	0.0353926	19.5845	2.85388	0.957744	0.0305169	22.7135	5.28656	0.911602	0.0300264	23.0846	2.51864	0.971757	0.0363615	19.0627	2.62522	0.962921	0.0389445	17.7983	2.10312	0.97219	0.034015	20.3777	3.73942	0.938571	4.30583	0.163798	-0.0141865	-0.152157	-0.0831716	0.277885	0.223032	0.250459
YGL027C	0.0492799	14.0655	1.89378	0.964592	0.0477105	14.5282	2.77066	0.945238	0.0306306	22.6293	5.90033	0.893272	0.039361	17.61	3.68674	0.921579	0.0350107	19.7981	4.56355	0.911052	0.0363383	19.0749	5.34529	0.886523	0.0360032	19.2524	4.04538	0.916268	0.0380057	18.238	5.08186	0.893698	4.11039	0.172966	0.389722	0.156568	0.273145	-0.296304	0.196898	-0.0497032
YGL028C	0.0807161	8.58747	1.46438	0.96702	0.13818	5.01627	1.16146	0.975787	0.0704849	9.83398	1.65565	0.962059	0.0731204	9.47953	1.23309	0.978005	0.0605241	11.4524	0.957082	0.989091	0.0839103	8.26057	1.11907	0.979861	0.0772254	8.97564	1.5365	0.963094	0.0979657	7.0754	1.87255	0.943363	2.86012	0.395243	0.437654	0.305893	0.371773	0.242112	0.657458	0.449785
YGL029W	0.0600536	11.5421	1.56081	0.97277	0.0852302	8.13264	0.479964	0.996257	0.0366286	18.9237	1.15726	0.990649	0.0513348	13.5025	1.74721	0.97288	0.0536413	12.9219	0.999059	0.989629	0.0720055	9.6263	0.73326	0.99223	0.0476211	14.5555	1.62127	0.973546	0.0586643	11.8155	1.30849	0.980595	3.40212	0.322404	0.840004	0.461373	0.650688	0.126722	0.289629	0.208175
YGL032C	0.0495744	13.982	1.36259	0.981672	0.0682913	10.1499	1.7357	0.95974	0.0302756	22.8946	2.74768	0.964906	0.0483258	14.3432	1.59677	0.977863	0.0342217	20.2546	7.61405	0.842074	0.0594033	11.6685	1.63942	0.967548	0.0328349	21.1101	3.80031	0.935233	0.0446356	15.529	2.33423	0.960744	3.67178	0.279522	0.845155	0.72808	0.786618	0.133714	0.668398	0.401056
YGL037C	0.0441786	15.6897	3.26315	0.927917	0.0733367	9.45157	1.42312	0.970894	0.0438618	15.803	3.59445	0.921593	0.0555346	12.4813	1.9058	0.965131	0.0450373	15.3905	3.00679	0.940615	0.0631573	10.9749	1.04725	0.985268	0.0498572	13.9026	3.09068	0.926911	0.040374	17.1682	2.66707	0.953244	3.61002	0.36647	0.372109	0.187272	0.27969	0.361727	0.333954	0.34784
YGL039W	0.0458424	15.1202	5.84871	0.915543	0.0512807	13.5167	4.40887	0.881269	0.036819	18.8258	3.15436	0.946847	0.04025	17.221	5.19179	0.88223	0.0693981	9.98799	2.96413	0.879316	0.0579788	11.9552	1.90807	0.96551	0.0438924	15.792	3.96954	0.910697	0.0526414	13.1673	1.92665	0.963288	3.79031	0.223882	0.444333	0.190812	0.317572	0.128098	-0.470113	-0.171008
YGL040C	0.0620077	11.1784	1.92611	0.956909	0.077066	8.9942	0.740468	0.991274	0.038514	17.9973	3.577	0.93444	0.0491167	14.1122	3.85654	0.905748	0.0475994	14.5621	3.57052	0.917839	0.0600556	11.5418	1.19141	0.983616	0.053493	12.9577	1.35733	0.98107	0.0586642	11.8155	1.07571	0.985919	3.51982	0.267347	0.649888	0.175923	0.412905	-0.037175	0.344329	0.153577
YGL041W-A	0.0569963	12.1613	2.12622	0.955571	0.0557566	12.4317	4.76359	0.855717	0.0521201	13.299	2.52756	0.942617	0.0506905	13.6741	1.37224	0.9823	0.0494744	14.0102	1.90409	0.968119	0.0520157	13.3257	2.42819	0.950494	0.0531918	13.0311	2.07909	0.957051	0.0519287	13.3481	1.56448	0.973273	3.72101	0.0592026	0.0122451	-0.017119	-0.00243691	-0.116784	0.0874038	-0.0146903
YGL043W	0.0600821	11.5367	0.785122	0.992471	0.0690525	10.038	1.0121	0.986402	0.0344343	20.1295	4.4214	0.921288	0.0535894	12.9344	1.57989	0.976155	0.0459749	15.0766	2.16876	0.963538	0.0601022	11.5328	1.36545	0.978836	0.0486116	14.2589	1.40767	0.981698	0.0516904	13.4096	2.25531	0.957777	3.57335	0.188379	0.757892	0.260439	0.509166	-0.0451967	0.340892	0.147848
YGL044C	0.0817187	8.48211	0.954534	0.984364	0.0914288	7.58128	0.768621	0.9892	0.0517764	13.3873	1.79455	0.970638	0.0722843	9.58918	0.953949	0.98582	0.0583838	11.8723	2.61079	0.930897	0.0584331	11.8622	2.74363	0.932538	0.0650969	10.6479	1.18385	0.980784	0.0629892	11.0042	1.43392	0.975279	3.30303	0.283776	0.439761	0.109466	0.274614	-0.218611	0.266487	0.0239378
YGL047W	0.0580585	11.9388	1.62972	0.971156	0.0938637	7.38461	2.67059	0.895144	0.0395431	17.5289	4.87472	0.889746	0.0389082	17.8149	5.76126	0.855018	0.0516733	13.414	2.48144	0.934652	0.0435368	15.9209	3.31952	0.929714	0.0511676	13.5466	2.55616	0.94643	0.0457502	15.1507	2.79596	0.951765	3.73843	0.577604	0.393236	0.0214343	0.207335	-0.160844	0.00724492	-0.0767994
YGL048C	0.0480228	14.4337	1.82236	0.972467	0.0609122	11.3794	1.37094	0.978649	0.0373974	18.5346	5.57917	0.881963	0.0406728	17.0421	4.00749	0.918819	0.0472748	14.6621	1.68876	0.976552	0.0482877	14.3545	2.25713	0.960606	0.0482976	14.3516	1.70884	0.974783	0.0550722	12.5862	1.11414	0.986893	3.77415	0.251892	0.438004	0.068992	0.253498	0.0772238	0.099872	0.0885479
YGL050W	0.0566198	12.2421	2.32371	0.953887	0.0787308	8.80401	1.16904	0.979372	0.0407645	17.0037	1.45065	0.984211	0.0551719	12.5634	1.78155	0.967183	0.0424793	16.3173	3.36572	0.925306	0.0681406	10.1723	0.66866	0.993811	0.04218	16.4331	2.63324	0.953688	0.0552145	12.5537	1.93629	0.962294	3.44648	0.250581	0.641291	0.592047	0.616669	0.1673	0.581845	0.374573
YGL054C	0.050604	13.6975	1.1633	0.986121	0.0551436	12.5699	1.3827	0.979812	0.0334249	20.7374	1.85699	0.980588	0.0391971	17.6836	2.82483	0.95427	0.0445918	15.5443	2.05852	0.967653	0.0441015	15.7171	2.01904	0.969963	0.0389853	17.7797	0.823508	0.994834	0.0413243	16.7734	1.81045	0.977262	3.95965	0.216639	0.414514	0.192511	0.303512	-0.183812	-0.0013387	-0.0925755
YGL055W	0.0421084	16.461	1.24945	0.989499	0.0727503	9.52776	1.11455	0.981877	0.0315347	21.9805	2.27301	0.972161	0.055019	12.5983	1.88906	0.964646	0.0284326	24.3786	9.60116	0.825957	0.0649684	10.669	1.049	0.985759	0.040076	17.2958	2.1398	0.964247	0.0550319	12.5954	1.30256	0.982693	3.49437	0.197078	0.963783	0.617982	0.790883	0.546613	1.11318	0.829894
YGL056C	0.105338	6.58019	2.40075	0.920404	0.125621	5.51779	1.34792	0.963863	0.0406064	17.0699	2.11249	0.96998	0.0606553	11.4276	3.2682	0.90489	0.0731803	9.47177	5.10643	0.829793	0.109874	6.30854	1.87347	0.935026	0.0559678	12.3847	2.26102	0.945859	0.0604904	11.4588	2.50324	0.917741	3.03856	0.557398	1.05482	0.591934	0.823378	-0.320429	0.205075	-0.057677
YGL057C	0.0597568	11.5995	4.84114	0.823508	0.088272	7.8524	0.853505	0.986914	0.0533566	12.9908	1.72491	0.965277	0.084681	8.18539	1.70234	0.956182	0.0577568	12.0011	1.73745	0.9693	0.110568	6.26897	1.70037	0.948996	0.0644341	10.7575	3.33564	0.873325	0.069079	10.0341	1.6123	0.979313	2.99531	0.278265	0.704109	0.431951	0.56803	0.540674	0.589784	0.565229
YGL058W	0.0653358	10.609	1.45124	0.976575	0.0934481	7.41746	0.673497	0.991983	0.04827	14.3598	1.95517	0.9693	0.0641226	10.8097	1.88056	0.960192	0.0512764	13.5179	1.52223	0.975209	0.0908981	7.62554	0.838649	0.987124	0.0529471	13.0913	2.20956	0.957268	0.0548685	12.6329	3.47496	0.909529	3.22878	0.378735	0.61518	0.481755	0.548468	0.178432	0.528011	0.353222
YGL060W	0.0871547	7.95307	0.921265	0.985027	0.0819632	8.45681	1.58646	0.961845	0.0527937	13.1294	2.47459	0.956962	0.0756783	9.15913	1.83051	0.954076	0.0743315	9.32508	2.59817	0.915117	0.0675804	10.2566	2.67872	0.919473	0.054009	12.8339	5.0972	0.835902	0.0570748	12.1445	2.6149	0.931929	3.30901	0.226401	0.405713	0.372878	0.389295	-0.3175	-0.0878954	-0.202698
YGL061C	0.0874261	7.92838	2.69469	0.903469	0.0737176	9.40273	1.38136	0.970879	0.0403295	17.1871	3.3289	0.924832	0.0808939	8.5686	1.62902	0.961298	0.053571	12.9388	2.76749	0.935006	0.0783401	8.84793	2.8026	0.901651	0.0565183	12.2641	2.92501	0.925864	0.0623025	11.1255	6.18159	0.807527	3.23832	0.167792	0.864934	0.378053	0.621494	-0.251294	0.455317	0.102011
YGL062W	0.0420512	16.4834	4.5041	0.830754	0.0858322	8.07561	1.40594	0.965915	0.0534026	12.9797	1.10023	0.986589	0.0596824	11.6139	0.756113	0.993163	0.0427122	16.2283	0.854108	0.993901	0.0671917	10.316	0.959398	0.986827	0.0664966	10.4238	1.42252	0.971768	0.0546095	12.6928	0.50607	0.997138	3.39602	0.282886	0.302156	-0.0142152	0.14397	0.646918	0.624417	0.635668
YGL064C	0.079256	8.74568	2.04565	0.947481	0.140733	4.92526	1.32031	0.967216	0.0850908	8.14597	1.65615	0.957572	0.0799111	8.67398	1.16885	0.978997	0.0668794	10.3641	0.904187	0.989244	0.0922287	7.51552	2.76805	0.8955	0.0763228	9.08179	1.55539	0.9654	0.08909	7.7803	2.91284	0.887808	2.82165	0.358625	0.204438	0.361327	0.282883	0.306922	0.55188	0.429401
YGL065C	0.0677285	10.2342	3.48757	0.885851	0.103737	6.6818	0.936214	0.983861	0.0569802	12.1647	2.26643	0.951343	0.0686824	10.0921	2.44393	0.932643	0.0452683	15.312	2.60993	0.951968	0.0615811	11.2559	1.48292	0.975296	0.0672386	10.3088	1.4654	0.969375	0.0662379	10.4645	1.83291	0.952375	3.23886	0.3388	0.365774	0.126944	0.246359	0.116471	0.697734	0.407102
YGL067W	0.0688891	10.0618	1.67821	0.962071	0.0726784	9.53718	1.40538	0.973106	0.0376866	18.3924	2.49793	0.961826	0.0627027	11.0545	0.837069	0.991322	0.0557955	12.423	1.44824	0.976569	0.0508831	13.6224	2.5032	0.948787	0.0453626	15.2801	1.2486	0.985861	0.0576769	12.0178	1.59197	0.96888	3.51878	0.215868	0.682258	0.414803	0.548531	-0.187968	0.116159	-0.0359048
YGL068W	0.0350366	19.7835	3.72811	0.923102	0.0858863	8.07052	0.530302	0.99524	0.0555686	12.4737	1.82678	0.967306	0.0576685	12.0195	2.13205	0.955251	0.0377823	18.3458	3.20667	0.946047	0.0605487	11.4478	1.52019	0.974388	0.0636829	10.8844	1.51733	0.973128	0.0567921	12.205	1.88497	0.964236	3.43159	0.282052	0.20923	0.0125935	0.110912	0.874635	0.765789	0.820212
YGL070C	0.0651754	10.6351	2.19928	0.938085	0.109881	6.30818	0.807673	0.988306	0.0410112	16.9014	2.97153	0.947736	0.056432	12.2829	1.83137	0.966095	0.0459015	15.1007	3.69188	0.916017	0.0622978	11.1263	1.03759	0.986565	0.0515107	13.4564	1.38734	0.981362	0.0555625	12.4751	1.89467	0.964813	3.34817	0.466398	0.730899	0.402046	0.566473	0.0625903	0.568376	0.315483
YGL071W	0.0931367	7.44226	3.29779	0.882967	0.141576	4.89593	1.282	0.963061	0.0498106	13.9157	2.57166	0.93639	0.0698377	9.92511	2.30443	0.930651	0.0813422	8.52138	2.85004	0.880455	0.0872128	7.94777	1.36967	0.971074	0.0764721	9.06406	1.94671	0.949028	0.0867709	7.98825	2.05746	0.938499	2.89777	0.43086	0.900865	0.282383	0.591624	-0.00203362	0.193313	0.0956396
YGL073W	0.0875306	7.91892	2.48522	0.913423	0.0825004	8.40174	2.44423	0.920292	0.0370127	18.7273	3.49933	0.936205	0.0636169	10.8957	2.67095	0.911387	0.0444189	15.6048	2.55953	0.946584	0.065854	10.5255	1.62734	0.967335	0.0470191	14.7418	2.05015	0.959485	0.0707594	9.79583	2.72647	0.90764	3.30109	0.166377	0.925979	0.580754	0.753367	-0.315786	0.662827	0.17352
YGL077C	0.0572277	12.1121	1.61329	0.972717	0.0893854	7.75459	0.74845	0.991428	0.0388861	17.825	2.42008	0.964615	0.0477439	14.518	2.02712	0.967522	0.0489648	14.156	2.43824	0.953259	0.0684827	10.1215	0.357967	0.998214	0.0437936	15.8276	1.2922	0.98609	0.0612453	11.3176	0.795693	0.992156	3.41367	0.375233	0.742168	0.570704	0.656436	0.18471	0.409678	0.297194
YGL078C	0.0614898	11.2726	1.54112	0.971992	0.118381	5.85522	0.64138	0.991569	0.0576208	12.0295	1.29455	0.981587	0.0623704	11.1134	1.64507	0.970083	0.0455454	15.2188	2.65798	0.951627	0.0754893	9.18206	0.640239	0.993624	0.0727883	9.52278	1.14661	0.980519	0.0700295	9.89793	1.0565	0.985131	3.13247	0.404681	0.456027	0.118909	0.287468	0.362268	0.795312	0.57879
YGL080W	0.0628122	11.0352	1.49953	0.976339	0.087249	7.94447	0.930792	0.985482	0.0422784	16.3948	2.98123	0.941194	0.0678629	10.2139	1.04936	0.984858	0.0517285	13.3997	1.57991	0.974368	0.0674964	10.2694	1.66252	0.963293	0.0557475	12.4337	1.95715	0.963179	0.0582317	11.9033	1.44852	0.976904	3.31899	0.242045	0.716174	0.317187	0.516681	0.145051	0.425137	0.285094
[truncated: 2,291 more rows]
