# Supplementary material for: RNA degradation triggered by decapping is largely independent of initial deadenylation
Source: EMBO J. 2024 Sep 25;43(24):6496–524. doi: 10.1038/s44318-024-00250-x (PMC11649920; doi:10.1038/s44318-024-00250-x)
Supplement: Supplementary file 7 — Dataset EV5 [file 44318_2024_250_MOESM7_ESM.xlsx]

## Sheet: Legend
Dataset EV5: Audebert et al., “RNA degradation triggered by decapping is largely independent of initial deadenylation”
List of oligonucleotides
Oligonucleotide	Name of the primer
Sequence	Sequence
Description	Short description of the intended use

## Sheet: oligonucleotides
Oligonucleotide	Sequence	Description
FF3765	gaaattgcccagtattcttaacccaactgcacagaacaaaaacctgcaggaaacgaagataaatcATGACTTATTTTCCTGAAGAAGTTG	ura3::TIR1-fwd, Z3EV construction
FF3766	taattaaattgaagctctaatttgtgagtttagtatacatgcatttacttataatacagttttTCATAAAATCTTGACGAAGTTAGGAGC	ura3::TIR1-rev, Z3EV construction
FF293	TGTTCTTGATTTGTGCCCCG	ura3::Z3EV allele, Z3EV construction
FF3746	agaaggttaCCgCggctgtgg	ura3::Z3EV allele, Z3EV construction
FF3740	CGGCGtcGACGAGGCAAGC	Z3EV-promotor, AID construction
FF3872	aatggatccTATAGTTTTTTCTCCTTGACGTTAAAG	Z3EV-promotor, AID construction
FF3718	CATGGTACTcGAgAAGCGC	Nrd1-AID, AID construction
FF3719	aaaggatccATGACTTATTTTCCTGAAGAAG	Nrd1-AID, AID construction
FF3314	GCCCAACTTCGACGTCCGTTCGAATGGAACTTCAGGGTCTAATGAATTATTAAGCATTTTGCATAGGAAGcggatccccgggttaattaa	dcp2-f2, dcp2 degron strain
FF3692	TATTTTACTTTACATCGCTTCGGCTGCCTTCATTTACAGTGTGTCTATAAAACGTATAACACTTATTCTTgaattcgagctcgtttaaac	dcp2-r1, dcp2 degron strain
FF3490	CTTCGCGAGAGAGTTACAGAGAGAAGAACAAAAGCATGAATTGTCAAAAGACTTCAGCAATTTGGGAATAcggatccccgggttaattaa	nam7-f2, upf1 degron strain
MD116	GTATCACAAGCCAAGTTTAACATTTTATTTTAACAGGGTTCACCGAATTAgaattcgagctcgtttaaac	upf1_stop_R1_longtine, upf1 degron strain
FF3705	GCATAAGTTCCCAAACGGTACGGATTTCGCCAAGTACCAAGGTGTCATATACGGTATTGATGGGGACCAAcggatccccgggttaattaa	caf1-f2, caf1/pop2 degron strain
FF3706	TCCAATCATAAGCTGATGTTGCTTTTAAACTTTTTTTTTTAAAATTGTGTATACATATAGTACATAAATGAggaaacagctatgaccatg	caf1∆-M13rev, caf1/pop2 degron strain
FF3836	AAGGGCACAGCATAAGGGACACCAGCAAGGGAACTCTGACTGACGTTATCCCTGCAAACTACCGCTAATGaaagaaaagagtgcttgcc	AID-Flag-CCR4-NoNGG-fwd, ccr4 degron strain
FF3757	TGCTGCTGTTGCTGCTGTTGCTGTTGCTGCTGCGGGCCCACATTAGGGTAGCCTAGTAAAGAAGGGTCGTTcttgtcatcgtcatccttg	pGAL-AID-Flag-CCR4-rev, ccr4 degron strain
FF3834	TGCGCATGTTTCGGCGTTCGAAACTTCTCCGCAGTGAAAGATAAATGATCtttgcagggataacgtcagtGTTTT	ccr4-gRNA_fwd, ccr4 degron strain
FF3835	GTTGATAACGGACTAGCCTTATTTTAACTTGCTATTTCTAGCTCTAAAACactgacgttatccctgcaaaGATCA	ccr4_gRNA_rev, ccr4 degron strain
AJ529	GCTAATACGACTCACTATAGGG	AJ529_for_T7_dble_strand, T7 promoter
LA70	aaatacacacactaaattaccggatc	His3_DNA_synthesis_fwd, His3 cloning
LA71	taactaattacatgatgcggcc	His3_DNA_synthesis_rv, His3 cloning
LA84	gggacctagacttcaggttg	tCyc_rv, Cyc1 cloning and DNA probe
LA94	ccgctctaaccgaaaaggaaggagttagacaacctgaagtctaggtccctatttatttttttatagttatgccctatagtgagtcgtattagc	His3-tCyc_RNA_probe, His3-cyc1 RNA probe
LA95	GAAGTGTCCCGGCTATAATAAATCGATCTTTGCGGGCAGCCCGTTGGCAGccctatagtgagtcgtattagc	Scr1_RNA_probe, Scr1 RNA probe
LA121	ctgcagggccctagcCTACAT	RnaseH_cleavage_rev, RnaseH cleavage
LA126	CGTGTTCAATTGGGTAACGTAAAG	Act1_rev, PCR amplification
LA102	cttcaggttgtctaactccttcc	pCM189_rev, PCR amplification
LA124	CAAGGTATCATGGTCGGTATGG	Act1_fwd, PCR amplification
LA123	cctgcaggagggccgcat	pcm189_10_&_100_fwd, PCR amplification
LA122	taattagttatgtcacgcttacattcacgc	His3_5’-Cy5/TAO/3’IBRQ_fwd, Taqman probe
LA125	CCTACGTTGGTGATGAAGCTCAATCCA	ACT1_5’-HEX/ZEN/3’IBFQ_fwd, Taqman probe
MFR917	TATGGCATGCATGTGCTCTG	His3 verification and DNA probe
MFR918	GGCGTGAATGTAAGCGTGAC	His3 verification and DNA probe
CS1479	CTGCCTATGAGTCTTTCAAAAAGGAGCAAGAACAACAAACTGAGCAAGCTCGGATCCCCGGGTTAATTAA	Building Pab1-HA strain (fw F2)
CS1480	AAGATGATAAGTTTGTTGAGTAGGGAAGTAGGTGATTACATAGAGCATTAGAATTCGAGCTCGTTTAAAC	Building Pab1-HA strain (rv R1)
CS1400	GCGAGCTCCGCGGCCGCGTTTTTTTTTTTT	ePAT primer
CS1401	GCGAGCTCCGCGGCCGCGTTTTTTTTTTTTVN	Anchored 3' RACE oligonucleotide (size control, 12A)
CS1455	CGTTTACAGACATAATTGCGGG	Forward primer for ePAT/TVN-PAT (HHT2)
CS1399	CTTAGGTTACACGCAACTAAAC	Forward primer for ePAT/TVN-PAT (CCW22 - YDR134C)
CS1948	gaattggagctccaccgcggtggcggccgcCAACTCTTCCCGCAAGAGC	Forward for Gibson assembly for CCR4 – contains NotI site
CS1949	GTCTTAGACTCCACTTCTTGTAAACACAAC	Reverse for CCR4 in the region of the E556 mutation (wt version)
CS1950	GTTGTGTTTACAAGAAGTGGAGTCTAAGAC	Forward for CCR4 in the region of the E556 mutation (wt version)
CS1951	gatatcgaattcctgcagcccgggggatccCTTCTTCATCTGAGTGCTCG	Reverse for Gibson assembly for CCR4 – contains BamHI site
CS1952	GTCTTAGACTCCACTGCTTGTAAACACAAC	Reverse CCR4 in the region of the E556 mutation (mutant version)
CS1953	GTTGTGTTTACAAGCAGTGGAGTCTAAGAC	Forward CCR4 in the region of E556 mutation (mutant version)
CS1954	gaattggagctccaccgcggtggcggccgcGAAGAAAGAAGTTGAGAAGACGG	Forward for Gibson assembly for POP2 – contains NotI site
CS1955	GATCAGGAAACCTAGATCATATGCCGCATGG	Reverse for POP2 in the region of the D310 mutation (wt version)
CS1956	CCATGCGGCATATGATCTAGGTTTCCTGATC	Forward for POP2 in the region of the D310 mutation (wt version)
CS1957	gatatcgaattcctgcagcccgggggatccCTACCACTTGTACAGTCTTCG	Reverse for Gibson assembly for POP2 – contains BamHI site
CS1958	GATCAGGAAACCTAGAGCATATGCCGCATGG	Reverse for POP2 in the region of D310A mutation (mutant version)
CS1959	CCATGCGGCATATGCTCTAGGTTTCCTGATC	Forward for POP2 in the region of D310A mutation (mutant version)
