# Supplementary material for: RNA degradation triggered by decapping is largely independent of initial deadenylation
Source: EMBO J. 2024 Sep 25;43(24):6496–524. doi: 10.1038/s44318-024-00250-x (PMC11649920; doi:10.1038/s44318-024-00250-x)
Supplement: Supplementary file 8 — Source data Fig. 1 [file 44318_2024_250_MOESM8_ESM.zip]

Archive with 6 entries (3 files):
- Figure1/
- Figure1/1B/
- Figure1/1B/immunoblot_Pab1_HA.tif
- Figure1/1B/immunoblot_Upf1_TAP.tif
- Figure1/1D/
- Figure1/1D/EMBOJ_2024_116645_SourceDataForFigure1D.xlsx
