# Supplementary material for: RNA degradation triggered by decapping is largely independent of initial deadenylation
Source: EMBO J. 2024 Sep 25;43(24):6496–524. doi: 10.1038/s44318-024-00250-x (PMC11649920; doi:10.1038/s44318-024-00250-x)
Supplement: Supplementary file 8 — Source data Fig. 1 [file 44318_2024_250_MOESM8_ESM.zip › Figure1/1D/EMBOJ_2024_116645_SourceDataForFigure1D.xlsx]

## Sheet: Sheet1
Experiment	Tagged protein	RIP-Seq (Illumina, log2 pre-L28/L28)	RT-QPCR (log2 pre-L28/L28)
1	Upf1	3.88835	4.9925
2	Upf1	3.61641	4.305
3	Upf1	4.42886	4.3175
1	Pab1	1.88973	2.445
2	Pab1	1.22936	1.9575
3	Pab1	1.60354	1.0875
1	Rpl16a	-1.10383	-0.2875
2	Rpl16a	-1.71778	-1.0725
3	Rpl16a	-2.14213	-2.4025
Data for Fig. 1D, Audebert et al.
