# Supplementary material for: RNA degradation triggered by decapping is largely independent of initial deadenylation
Source: EMBO J. 2024 Sep 25;43(24):6496–524. doi: 10.1038/s44318-024-00250-x (PMC11649920; doi:10.1038/s44318-024-00250-x)
Supplement: Supplementary file 9 — Source data Fig. 3 [file 44318_2024_250_MOESM9_ESM.zip]

Archive with 5 entries (2 files):
- Figure3/
- Figure3/3A/
- Figure3/3A/immunoblot_ccr4_pop2_FLAG.tif
- Figure3/3DEFG/
- Figure3/3DEFG/EMBOJ_2024_116645_SourceDataForFigure4DtoG.xlsx
