# Supplementary material for: RNA degradation triggered by decapping is largely independent of initial deadenylation
Source: EMBO J. 2024 Sep 25;43(24):6496–524. doi: 10.1038/s44318-024-00250-x (PMC11649920; doi:10.1038/s44318-024-00250-x)
Supplement: Supplementary file 9 — Source data Fig. 3 [file 44318_2024_250_MOESM9_ESM.zip › Figure3/3DEFG/EMBOJ_2024_116645_SourceDataForFigure4DtoG.xlsx]

## Sheet: description
Source data for Fig. 4D to G, Audebert et al.
The four sheets correspond to the presented results (fraction of labeling over time) for specific transcripts
“noiaa”	cells not treated with IAA and beta-oestradiol
“pop2ccr4depl”	double degron strain cells treated with IAA and beta-oestratdiol
“dcp2depl”	dcp2 degron strain cells treated with IAA and beta-oestradiol

## Sheet: ADA2 panel D
time (min)	Labeling fraction	Adjusted labeling (t0 is 1 or 100%)	Experimental condition
0	0.0369069	1	noiaa
5	0.0241449	0.654211	noiaa
10	0.0153631	0.416268	noiaa
15	0.00714286	0.193537	noiaa
20	0.00277008	0.0750561	noiaa
25	0.00369686	0.100167	noiaa
30	0.00303337	0.0821898	noiaa
35	0.00189753	0.0514141	noiaa
40	NA	NA	noiaa
45	0.000859845	0.0232977	noiaa
50	0.00447427	0.121231	noiaa
55	0.00408163	0.110593	noiaa
0	0.0309859	1	noiaa
5	0.0250784	0.809347	noiaa
10	0.0164191	0.529888	noiaa
15	0.0121629	0.39253	noiaa
20	0.0075188	0.242652	noiaa
25	0.00965018	0.311438	noiaa
30	NA	NA	noiaa
35	0.0102414	0.330518	noiaa
40	0.00146843	0.0473902	noiaa
45	0.00438116	0.141392	noiaa
50	0.00273973	0.0884184	noiaa
55	NA	NA	noiaa
0	0.0282867	1	noiaa
5	0.0133971	0.473619	noiaa
10	0.0069735	0.246529	noiaa
15	0.00510465	0.180461	noiaa
20	0.00116144	0.0410596	noiaa
25	0.00359281	0.127014	noiaa
30	NA	NA	noiaa
35	0.000795229	0.0281131	noiaa
40	0.00169492	0.0599191	noiaa
45	0.000643087	0.0227346	noiaa
50	NA	NA	noiaa
55	0.00119617	0.0422874	noiaa
0	0.0296712	1	noiaa
5	0.0181635	0.612158	noiaa
10	0.0214168	0.721804	noiaa
15	0.00557621	0.187933	noiaa
20	0.00697211	0.234979	noiaa
25	0.002079	0.070068	noiaa
30	0.00626566	0.21117	noiaa
35	0.00425532	0.143416	noiaa
40	0.00726392	0.244814	noiaa
45	0.00187266	0.0631137	noiaa
50	NA	NA	noiaa
55	0.00405268	0.136586	noiaa
0	0.0181363	1	pop2ccr4depl
5	0.00697085	0.384358	pop2ccr4depl
10	0.00612245	0.337579	pop2ccr4depl
15	0.00494438	0.272623	pop2ccr4depl
20	0.0058548	0.322822	pop2ccr4depl
25	0.00081367	0.0448641	pop2ccr4depl
30	0.00387222	0.213506	pop2ccr4depl
35	0.00364964	0.201233	pop2ccr4depl
40	NA	NA	pop2ccr4depl
45	0.00112994	0.0623027	pop2ccr4depl
50	0.00139082	0.076687	pop2ccr4depl
55	NA	NA	pop2ccr4depl
0	0.0412698	1	pop2ccr4depl
5	0.0248042	0.601024	pop2ccr4depl
10	0.0145414	0.352349	pop2ccr4depl
15	0.00476948	0.115568	pop2ccr4depl
20	0.00864865	0.209563	pop2ccr4depl
25	0.00276243	0.0669358	pop2ccr4depl
30	0.00201613	0.0488524	pop2ccr4depl
35	0.00163132	0.0395282	pop2ccr4depl
40	0.0100251	0.242915	pop2ccr4depl
45	NA	NA	pop2ccr4depl
50	0.00238095	0.0576923	pop2ccr4depl
55	NA	NA	pop2ccr4depl
0	0.0588235	1	dcp2depl
5	0.0598204	1.01695	dcp2depl
10	0.0508637	0.864683	dcp2depl
15	0.0339223	0.576678	dcp2depl
20	0.0406167	0.690483	dcp2depl
25	0.0351617	0.59775	dcp2depl
30	0.0272663	0.463527	dcp2depl
35	0.017169	0.291873	dcp2depl
40	0.0153518	0.260981	dcp2depl
45	0.0188352	0.320198	dcp2depl
50	0.0104326	0.177355	dcp2depl
55	0.00942089	0.160155	dcp2depl
0	0.0442396	1	dcp2depl
5	0.046798	1.05783	dcp2depl
10	0.0386124	0.8728	dcp2depl
15	0.0261378	0.590822	dcp2depl
20	0.0286156	0.646832	dcp2depl
25	0.0236876	0.535438	dcp2depl
30	0.0219579	0.49634	dcp2depl
35	0.005997	0.135557	dcp2depl
40	0.0171026	0.38659	dcp2depl
45	0.00238322	0.0538707	dcp2depl
50	0.010732	0.242587	dcp2depl
55	0.00445324	0.100662	dcp2depl

## Sheet: SRO9 panel E
time (min)	Labeling fraction	Adjusted labeling (t0 is 1 or 100%)	Experimental condition
0	0.0314299	1	noiaa
5	0.029973	0.953644	noiaa
10	0.0241992	0.769942	noiaa
15	0.0197557	0.628562	noiaa
20	0.0145458	0.462801	noiaa
25	0.0109501	0.348398	noiaa
30	0.00746728	0.237585	noiaa
35	0.00619735	0.19718	noiaa
40	0.00417378	0.132796	noiaa
45	0.00436828	0.138985	noiaa
50	0.00363788	0.115746	noiaa
55	0.00368409	0.117216	noiaa
0	0.0490451	1	noiaa
5	0.0507724	1.03522	noiaa
10	0.0367511	0.749333	noiaa
15	0.0316323	0.644965	noiaa
20	0.025864	0.527353	noiaa
25	0.0194262	0.396089	noiaa
30	0.012646	0.257846	noiaa
35	0.01629	0.332144	noiaa
40	0.00876545	0.178723	noiaa
45	0.00551375	0.112422	noiaa
50	0.00616539	0.125709	noiaa
55	0.00378872	0.0772499	noiaa
0	0.0294691	1	noiaa
5	0.0241448	0.819326	noiaa
10	0.0154119	0.522984	noiaa
15	0.0161958	0.549586	noiaa
20	0.0101138	0.3432	noiaa
25	0.00704935	0.239211	noiaa
30	0.00545779	0.185204	noiaa
35	0.00368352	0.124996	noiaa
40	0.0024893	0.0844717	noiaa
45	0.00127623	0.0433073	noiaa
50	0.00315942	0.107211	noiaa
55	0.00270964	0.0919485	noiaa
0	0.0373683	1	noiaa
5	0.0318677	0.8528	noiaa
10	0.023905	0.639714	noiaa
15	0.0220889	0.591113	noiaa
20	0.0161658	0.432608	noiaa
25	0.0110868	0.29669	noiaa
30	0.0120549	0.322598	noiaa
35	0.00603091	0.161391	noiaa
40	0.00535699	0.143356	noiaa
45	0.00550305	0.147265	noiaa
50	0.00249755	0.066836	noiaa
55	0.00365702	0.0978642	noiaa
0	0.0221752	1	pop2ccr4depl
5	0.0144261	0.650551	pop2ccr4depl
10	0.010496	0.473323	pop2ccr4depl
15	0.0102723	0.463235	pop2ccr4depl
20	0.00499532	0.225266	pop2ccr4depl
25	0.0035203	0.158749	pop2ccr4depl
30	0.00774487	0.349258	pop2ccr4depl
35	0.00349786	0.157738	pop2ccr4depl
40	NA	NA	pop2ccr4depl
45	0.000544366	0.0245484	pop2ccr4depl
50	0.00292154	0.131748	pop2ccr4depl
55	0.00048216	0.0217432	pop2ccr4depl
0	0.0316083	1	pop2ccr4depl
5	0.0237262	0.750632	pop2ccr4depl
10	0.0184127	0.582528	pop2ccr4depl
15	0.0142218	0.449938	pop2ccr4depl
20	0.0128624	0.406933	pop2ccr4depl
25	0.00831906	0.263193	pop2ccr4depl
30	0.00819672	0.259322	pop2ccr4depl
35	0.0110092	0.348301	pop2ccr4depl
40	0.00360293	0.113987	pop2ccr4depl
45	0.00437284	0.138345	pop2ccr4depl
50	0.00337534	0.106787	pop2ccr4depl
55	0.00380886	0.120502	pop2ccr4depl
0	0.0630358	1	dcp2depl
5	0.0607538	0.963799	dcp2depl
10	0.0568804	0.902351	dcp2depl
15	0.0417164	0.66179	dcp2depl
20	0.0413289	0.655642	dcp2depl
25	0.0371181	0.588842	dcp2depl
30	0.0286839	0.455042	dcp2depl
35	0.0260731	0.413624	dcp2depl
40	0.0233664	0.370686	dcp2depl
45	0.0200255	0.317685	dcp2depl
50	0.0171007	0.271286	dcp2depl
55	0.0128865	0.204431	dcp2depl
0	0.0588999	1	dcp2depl
5	0.0489306	0.830742	dcp2depl
10	0.0488705	0.829721	dcp2depl
15	0.0435256	0.738976	dcp2depl
20	0.0351854	0.597376	dcp2depl
25	0.0295691	0.502024	dcp2depl
30	0.0245666	0.417091	dcp2depl
35	0.0140146	0.23794	dcp2depl
40	0.0216297	0.367229	dcp2depl
45	0.0198399	0.33684	dcp2depl
50	0.0151956	0.25799	dcp2depl
55	0.0114286	0.194034	dcp2depl

## Sheet: SNP1 panel F
time (min)	Labeling fraction	Adjusted labeling (t0 is 1 or 100%)	Experimental condition
0	0.0352734	1	noiaa
5	0.0224057	0.6352	noiaa
10	0.00999001	0.283217	noiaa
15	0.0110701	0.313838	noiaa
20	0.00704225	0.199648	noiaa
25	0.00545703	0.154707	noiaa
30	0.00133156	0.0377497	noiaa
35	0.00616016	0.174641	noiaa
40	NA	NA	noiaa
45	0.00186047	0.0527442	noiaa
50	0.00573614	0.16262	noiaa
55	0.00471698	0.133726	noiaa
0	0.0700986	1	noiaa
5	0.0414079	0.590709	noiaa
10	0.0217096	0.309701	noiaa
15	0.0128463	0.183261	noiaa
20	NA	NA	noiaa
25	0.00591017	0.0843122	noiaa
30	NA	NA	noiaa
35	0.00149925	0.0213877	noiaa
40	0.0019685	0.0280819	noiaa
45	NA	NA	noiaa
50	0.00314961	0.0449311	noiaa
55	NA	NA	noiaa
0	0.0265866	1	noiaa
5	0.00832986	0.31331	noiaa
10	0.00779727	0.293278	noiaa
15	0.00612245	0.230283	noiaa
20	0.005	0.188065	noiaa
25	NA	NA	noiaa
30	0.00207326	0.0779811	noiaa
35	0.00397614	0.149554	noiaa
40	NA	NA	noiaa
45	0.00323974	0.121856	noiaa
50	0.00117302	0.0441207	noiaa
55	0.000705219	0.0265253	noiaa
0	0.0338101	1	noiaa
5	0.0131579	0.38917	noiaa
10	0.0128388	0.379732	noiaa
15	NA	NA	noiaa
20	0.0122137	0.361245	noiaa
25	0.00866739	0.256355	noiaa
30	NA	NA	noiaa
35	NA	NA	noiaa
40	0.00353357	0.104512	noiaa
45	NA	NA	noiaa
50	0.0019084	0.0564445	noiaa
55	NA	NA	noiaa
0	0.0235964	1	pop2ccr4depl
5	0.0166488	0.705563	pop2ccr4depl
10	0.00750626	0.31811	pop2ccr4depl
15	0.00322321	0.136597	pop2ccr4depl
20	0.00642523	0.272297	pop2ccr4depl
25	0.00247321	0.104813	pop2ccr4depl
30	0.00380469	0.16124	pop2ccr4depl
35	0.00165654	0.0702032	pop2ccr4depl
40	NA	NA	pop2ccr4depl
45	0.00440529	0.186693	pop2ccr4depl
50	NA	NA	pop2ccr4depl
55	NA	NA	pop2ccr4depl
0	0.0387205	1	pop2ccr4depl
5	0.0321168	0.829451	pop2ccr4depl
10	NA	NA	pop2ccr4depl
15	NA	NA	pop2ccr4depl
20	0.0158451	0.409216	pop2ccr4depl
25	0.0158416	0.409126	pop2ccr4depl
30	0.00280112	0.072342	pop2ccr4depl
35	0.00672269	0.173621	pop2ccr4depl
40	0.00256739	0.0663057	pop2ccr4depl
45	NA	NA	pop2ccr4depl
50	NA	NA	pop2ccr4depl
55	NA	NA	pop2ccr4depl
0	0.0596798	1	dcp2depl
5	0.0533209	0.89345	dcp2depl
10	0.0488599	0.818702	dcp2depl
15	NA	NA	dcp2depl
20	0.0290948	0.487516	dcp2depl
25	0.0171233	0.286919	dcp2depl
30	0.0112835	0.189067	dcp2depl
35	0.0143541	0.240518	dcp2depl
40	0.00936037	0.156843	dcp2depl
45	0.0120594	0.202068	dcp2depl
50	0.011236	0.188271	dcp2depl
55	0.00791855	0.132684	dcp2depl
0	0.0326198	1	dcp2depl
5	0.0361446	1.10806	dcp2depl
10	0.0281385	0.862622	dcp2depl
15	0.0168856	0.517648	dcp2depl
20	0.00935551	0.286805	dcp2depl
25	0.0143541	0.440042	dcp2depl
30	0.00947226	0.290384	dcp2depl
35	NA	NA	dcp2depl
40	0.00943396	0.28921	dcp2depl
45	0.00567376	0.173936	dcp2depl
50	0.00576369	0.176693	dcp2depl
55	0.001321	0.040497	dcp2depl

## Sheet: PIR1 panel G
time (min)	Labeling fraction	Adjusted labeling (t0 is 1 or 100%)	Experimental condition
time	measure	adjmeasure	exp
0	0.0274728	1	noiaa
5	0.0233978	0.851672	noiaa
10	0.0153406	0.558392	noiaa
15	0.0103455	0.376574	noiaa
20	0.00797382	0.290244	noiaa
25	0.00652892	0.237651	noiaa
30	0.00365951	0.133205	noiaa
35	0.00333743	0.121481	noiaa
40	0.00253897	0.0924177	noiaa
45	0.0020606	0.0750052	noiaa
50	0.00204688	0.0745057	noiaa
55	0.00140073	0.0509863	noiaa
0	0.0458949	1	noiaa
5	0.0380718	0.829542	noiaa
10	0.0227304	0.495272	noiaa
15	0.0157228	0.342582	noiaa
20	0.012345	0.268985	noiaa
25	0.00893979	0.194788	noiaa
30	0.00669563	0.145891	noiaa
35	0.00607145	0.13229	noiaa
40	0.00445521	0.0970741	noiaa
45	0.003202	0.0697682	noiaa
50	0.00218646	0.0476407	noiaa
55	0.00206586	0.045013	noiaa
0	0.0244395	1	noiaa
5	0.020016	0.818999	noiaa
10	0.00927518	0.379515	noiaa
15	0.00875018	0.358034	noiaa
20	0.0045256	0.185175	noiaa
25	0.00256863	0.105101	noiaa
30	0.00352052	0.14405	noiaa
35	0.00322815	0.132087	noiaa
40	0.00111251	0.0455207	noiaa
45	0.000841333	0.0344251	noiaa
50	0.00162683	0.0665655	noiaa
55	0.00196403	0.0803627	noiaa
0	0.042415	1	noiaa
5	0.0285755	0.673712	noiaa
10	0.0197403	0.465408	noiaa
15	0.0123122	0.29028	noiaa
20	0.00827254	0.195038	noiaa
25	0.00652896	0.15393	noiaa
30	0.00443656	0.104599	noiaa
35	0.0037925	0.0894142	noiaa
40	0.00239197	0.0563945	noiaa
45	0.00261818	0.0617278	noiaa
50	0.00187151	0.0441238	noiaa
55	0.00121279	0.0285934	noiaa
0	0.0203114	1	pop2ccr4depl
5	0.0181208	0.892148	pop2ccr4depl
10	0.0158647	0.781071	pop2ccr4depl
15	0.0131988	0.649823	pop2ccr4depl
20	0.0101036	0.497437	pop2ccr4depl
25	0.00801457	0.394584	pop2ccr4depl
30	0.00484623	0.238596	pop2ccr4depl
35	0.00683744	0.33663	pop2ccr4depl
40	0.00391236	0.192619	pop2ccr4depl
45	0.00291375	0.143454	pop2ccr4depl
50	0.00202199	0.0995495	pop2ccr4depl
55	0.00163989	0.0807372	pop2ccr4depl
0	0.0283316	1	pop2ccr4depl
5	0.0280367	0.989591	pop2ccr4depl
10	0.0235788	0.832245	pop2ccr4depl
15	0.0199604	0.704527	pop2ccr4depl
20	0.0167742	0.592068	pop2ccr4depl
25	0.0137147	0.484078	pop2ccr4depl
30	0.00983568	0.347163	pop2ccr4depl
35	0.00808401	0.285336	pop2ccr4depl
40	0.00608503	0.214779	pop2ccr4depl
45	0.00478123	0.16876	pop2ccr4depl
50	0.00414214	0.146202	pop2ccr4depl
55	0.00286264	0.101041	pop2ccr4depl
0	0.0621132	1	dcp2depl
5	0.0507059	0.816346	dcp2depl
10	0.0355158	0.571792	dcp2depl
15	0.0205111	0.330221	dcp2depl
20	0.0174062	0.280233	dcp2depl
25	0.0138024	0.222213	dcp2depl
30	0.0115968	0.186705	dcp2depl
35	0.0080941	0.130312	dcp2depl
40	0.00616025	0.0991777	dcp2depl
45	0.00555756	0.0894746	dcp2depl
50	0.00511456	0.0823425	dcp2depl
55	0.00416177	0.067003	dcp2depl
0	0.0478938	1	dcp2depl
5	0.0348787	0.728251	dcp2depl
10	0.0233618	0.487784	dcp2depl
15	0.0136151	0.284277	dcp2depl
20	0.0115348	0.240842	dcp2depl
25	0.0095279	0.198938	dcp2depl
30	0.00662783	0.138386	dcp2depl
35	0.00579743	0.121048	dcp2depl
40	0.00449837	0.0939239	dcp2depl
45	0.00388925	0.0812058	dcp2depl
50	0.00359606	0.0750841	dcp2depl
55	0.00288697	0.0602786	dcp2depl
