# Supplementary material for: RNA degradation triggered by decapping is largely independent of initial deadenylation
Source: EMBO J. 2024 Sep 25;43(24):6496–524. doi: 10.1038/s44318-024-00250-x (PMC11649920; doi:10.1038/s44318-024-00250-x)
Supplement: Supplementary file 10 — Source data Fig. 5 [file 44318_2024_250_MOESM10_ESM.zip]

Archive with 16 entries (9 files):
- Figure5/
- Figure5/5B/
- Figure5/5B/OPT_HIS3_wt_northern_blot.tif
- Figure5/5B/nonOPT_HIS3_wt_northern_blot.tif
- Figure5/5C/
- Figure5/5C/OPT_HIS3_dcp2ideg_northern_blot.tif
- Figure5/5C/nonOPT_HIS3_dcp2ideg_northern_blot.tif
- Figure5/5D/
- Figure5/5D/OPT_HIS3_ccr4_pop2_northern_blot.tif
- Figure5/5D/nonOPT_HIS3_ccr4_pop2_northern_blot.tif
- Figure5/5E/
- Figure5/5E/RnaseH_Northern_blot_HIS3.tif
- Figure5/5F/
- Figure5/5F/RnaseH_Northern_blot_HIS3.tif
- Figure5/5GH/
- Figure5/5GH/EMBOJ_2024_116645_SourceDataForFigure5GH.xlsx
