# Supplementary material for: RNA degradation triggered by decapping is largely independent of initial deadenylation
Source: EMBO J. 2024 Sep 25;43(24):6496–524. doi: 10.1038/s44318-024-00250-x (PMC11649920; doi:10.1038/s44318-024-00250-x)
Supplement: Supplementary file 10 — Source data Fig. 5 [file 44318_2024_250_MOESM10_ESM.zip › Figure5/5GH/EMBOJ_2024_116645_SourceDataForFigure5GH.xlsx]

## Sheet: Fig5GH_RNASEH_profiles
Distance (arbitrary units)	ccr4_depletion_oligodT (A0)	ccr4_depletion_t0	ccr4_depletion_t5	ccr4_depletion_t10	ccr4_depletion_t20	pop2_depletion_oligodT (A0)	pop2_depletion_t0	pop2_depletion_t5	pop2_depletion_t10	pop2_depletion_t20	wt_oligodT (A0)	wt_t0	wt_t5	wt_t10	wt_t20	ccr4_pop2_depletion_oligodT (A0)	ccr4_pop2_depletion_t0	ccr4_pop2_depletion_t5	ccr4_pop2_depletion_t10	ccr4_pop2_depletion_t20
2	0.983652	0.0212887	0.0115348	0.00368	0.0170738	0.97837	0.0209452	0.000927152	0.00827381	0.0635714	0.98335	0.0352541	0.0114842	0.0305291	0.0518667	0.966263	0.0312984	0.023997	0.0245158	0.0485816
3	0.987287	0.0204833	0.0107494	0.003048	0.0137116	0.97837	0.0236849	0	0	0.0570168	0.98304	0.0385241	0.0156398	0.0310523	0.0508	0.971322	0.0327107	0.0229569	0.0213558	0.0447991
4	0.988939	0.0220322	0.0117686	0.004432	0.00443919	0.974713	0.0265616	0.000551876	0.00244048	0.0514286	0.98428	0.0425453	0.0200594	0.033843	0.0514667	0.97638	0.0342141	0.0229198	0.0220183	0.0408983
5	0.988609	0.0220322	0.0114688	0.005288	0	0.9721	0.0261507	0.00608168	0.00668155	0.0451261	0.985521	0.0452408	0.0232256	0.0369826	0.0537333	0.979858	0.0330296	0.023737	0.0232416	0.0393617
6	0.984643	0.0190582	0.00901079	0.00164	0.00570003	0.959039	0.0298493	0.00887417	0.00941964	0.0421849	0.986452	0.0474061	0.0276451	0.0408198	0.0626667	0.982071	0.0316173	0.0250371	0.025841	0.0421986
7	0.966798	0.0202974	0.00799161	0.001368	0.0126609	0.935528	0.0295753	0.00852097	0.00974702	0.0410924	0.985831	0.0514715	0.0304156	0.0432035	0.0653333	0.983335	0.0333941	0.0266716	0.0261978	0.05
8	0.935403	0.020855	0.00829736	0.002944	0.0147097	0.907315	0.0284795	0.00825607	0.0142113	0.0284454	0.98428	0.0547415	0.0327902	0.0437267	0.0666667	0.9846	0.0334852	0.0303492	0.0276249	0.0535461
9	0.893764	0.020855	0.00895683	0.005544	0.0134489	0.876489	0.0269726	0.00919426	0.011875	0.0361765	0.981799	0.0598232	0.033186	0.0464012	0.0633333	0.9846	0.0319362	0.0303863	0.0262487	0.0534279
10	0.840228	0.0206072	0.00697242	0.003088	0.0180982	0.841484	0.0282055	0.00435982	0.0106101	0.042479	0.978077	0.0653469	0.0359565	0.0469244	0.0665333	0.983968	0.0329385	0.0295691	0.0256371	0.0533097
11	0.777108	0.01943	0.00667266	0.002256	0.0190964	0.807001	0.0243699	0.00224062	0.00675595	0.047395	0.972184	0.0712682	0.0418272	0.0474477	0.0645333	0.983335	0.0381777	0.0287147	0.0259939	0.0533097
12	0.72159	0.0182528	0.0077518	0.003448	0.0143683	0.773563	0.0254658	0.00461369	0.00635417	0.0455462	0.960087	0.0783385	0.0496108	0.0502965	0.0637333	0.982703	0.0394533	0.0279718	0.0294088	0.0464539
13	0.67235	0.0190582	0.00718825	0.003336	0.0144471	0.740648	0.0288904	0.00450331	0.00739583	0.0647479	0.939926	0.084525	0.0591095	0.0547151	0.0649333	0.981439	0.0402733	0.0267831	0.0312946	0.0473995
14	0.63005	0.0171995	0.00540767	0	0.0208563	0.705643	0.0265616	0.00549669	0.0107887	0.0684454	0.910769	0.0901812	0.0692018	0.0579709	0.0698667	0.973851	0.0430979	0.0281575	0.0355759	0.0485816
15	0.595681	0.018005	0.00631295	0.001552	0.0280011	0.67325	0.033137	0.00854305	0.0125446	0.0655882	0.870757	0.0976049	0.0787665	0.0620407	0.0737333	0.955514	0.0440091	0.0292719	0.037054	0.0549645
16	0.564617	0.0204833	0.00715228	0.00188	0.0296559	0.6372	0.033274	0.00960265	0.010253	0.0581933	0.819888	0.104543	0.0878694	0.0643663	0.0708	0.924847	0.0414579	0.0322437	0.0355759	0.0552009
17	0.534874	0.0230235	0.00823141	0.001792	0.0218282	0.606374	0.0336849	0.0102649	0.00827381	0.062605	0.765298	0.111525	0.0959828	0.0693663	0.0744	0.881217	0.0399089	0.0332095	0.0349643	0.0549645
18	0.505793	0.0218463	0.00891487	0.002736	0.0238245	0.571891	0.0306712	0.0116667	0.00799107	0.0565966	0.712568	0.122395	0.105745	0.0740174	0.0834667	0.829052	0.0400456	0.032318	0.0333843	0.051182
19	0.47539	0.0218463	0.00758993	0.003848	0.0196217	0.540543	0.0364247	0.0127042	0.00325893	0.0585294	0.659839	0.13711	0.118608	0.0789012	0.0906667	0.777834	0.0425057	0.032318	0.0313456	0.048818
20	0.443334	0.0219703	0.00738609	0.0042	0.0223273	0.507628	0.0294384	0.0126269	0.00214286	0.0628571	0.609901	0.152841	0.134967	0.0844244	0.0950667	0.732308	0.0451481	0.0333581	0.0318552	0.0446809
21	0.413923	0.0192441	0.00648681	0.004456	0.012871	0.479415	0.032863	0.0130132	0.0123661	0.0640756	0.564615	0.171047	0.153701	0.0939593	0.107067	0.694685	0.0459226	0.0331724	0.0329256	0.0472813
22	0.385172	0.016456	0.00510791	0.003168	0.0251642	0.448589	0.0386164	0.0172296	0.0196131	0.0948319	0.521191	0.189297	0.174347	0.103552	0.1212	0.664651	0.0472437	0.0334695	0.0333843	0.0507092
23	0.359065	0.0175713	0.00417266	0.000872	0.0261886	0.419854	0.0420411	0.0171744	0.0160417	0.105042	0.475906	0.206708	0.196379	0.112099	0.1324	0.63841	0.0491116	0.0347697	0.0346585	0.0554374
24	0.333288	0.0196159	0.00631894	0.001896	0.0280273	0.391118	0.0405342	0.0164018	0.0178125	0.0957143	0.434342	0.222483	0.223423	0.121983	0.140267	0.615963	0.046287	0.0355126	0.0359837	0.0624113
25	0.306851	0.0204833	0.00790168	0.003712	0.0183346	0.364472	0.0397123	0.0201435	0.0245982	0.109958	0.397432	0.238126	0.253898	0.13361	0.150667	0.594148	0.0446469	0.0353269	0.0347604	0.0664303
26	0.278761	0.0199257	0.00716427	0.005448	0.0296296	0.335214	0.0409452	0.0203974	0.0203869	0.137269	0.364553	0.253593	0.288331	0.144831	0.166	0.570752	0.0446925	0.034844	0.0336391	0.0663121
27	0.249679	0.0186865	0.00603118	0.005824	0.0262149	0.309613	0.0377945	0.0190728	0.0143452	0.111807	0.334777	0.269943	0.329228	0.156285	0.179333	0.547357	0.0456948	0.0352897	0.032212	0.0670213
28	0.222911	0.0181289	0.0076259	0.006848	0.0256107	0.28605	0.0342329	0.0267329	0.0200744	0.110546	0.307171	0.285851	0.373423	0.171634	0.195867	0.523013	0.0455581	0.0356984	0.0312946	0.0665485
29	0.195119	0.0166419	0.00656475	0.004952	0.0217757	0.264316	0.0390274	0.0286093	0.025	0.124538	0.281427	0.299991	0.417025	0.189366	0.215867	0.49614	0.0479727	0.03763	0.0309378	0.0624113
30	0.171623	0.0159603	0.00530576	0.00208	0.0203572	0.241745	0.0446438	0.0289404	0.0258929	0.13042	0.256923	0.317225	0.455284	0.211576	0.239333	0.470215	0.0503417	0.0389673	0.0346585	0.0628842
31	0.151927	0.0160843	0.00565947	0.000224	0.0266614	0.223615	0.0442329	0.0325607	0.0289137	0.119076	0.23366	0.337552	0.492223	0.235529	0.266933	0.444606	0.0527107	0.0403789	0.0361876	0.0674941
32	0.134544	0.0169517	0.00601319	0.001752	0.0184923	0.204545	0.042589	0.0343267	0.0331696	0.147899	0.212568	0.360972	0.528503	0.25768	0.292133	0.420579	0.051754	0.0414562	0.0363405	0.0685579
33	0.118814	0.0187485	0.00703237	0.004256	0.017783	0.189498	0.0487534	0.0328918	0.035253	0.166807	0.196129	0.387044	0.560825	0.281227	0.3184	0.39908	0.0510706	0.0417162	0.0378695	0.0676123
34	0.105991	0.0178191	0.00689448	0.005512	0.0189651	0.174138	0.0445068	0.034106	0.0373363	0.185714	0.181861	0.413999	0.592487	0.305645	0.3536	0.377265	0.0502961	0.0409361	0.0389908	0.0690307
35	0.0929709	0.0163941	0.0059952	0.007472	0.0220646	0.160345	0.0473836	0.033223	0.0330208	0.191176	0.169144	0.440954	0.619532	0.329483	0.385867	0.355134	0.0495672	0.041419	0.037054	0.065721
36	0.0831229	0.0163321	0.00661871	0.009248	0.0159706	0.147753	0.0461507	0.0365342	0.032872	0.208403	0.159218	0.464375	0.644598	0.355645	0.412667	0.333952	0.0491116	0.0420505	0.0376147	0.0618203
37	0.075423	0.0151549	0.00497002	0.008528	0.0182558	0.140021	0.052863	0.0413907	0.0355506	0.221849	0.153015	0.481167	0.667025	0.384134	0.4452	0.31277	0.0501595	0.0432021	0.0397044	0.0596927
38	0.0675248	0.0116853	0.00341127	0.007208	0.0177305	0.135057	0.0580685	0.0466887	0.0425446	0.246639	0.148672	0.494865	0.687474	0.410297	0.486667	0.291587	0.049795	0.0435364	0.0404689	0.0666667
39	0.0625017	0.0136059	0.00419065	0.005416	0.0230628	0.131191	0.063274	0.051766	0.0470089	0.261345	0.145881	0.505471	0.703964	0.435878	0.520933	0.271985	0.0494305	0.0432021	0.040316	0.0695035
40	0.0597588	0.0155886	0.00556954	0.003496	0.0251116	0.130825	0.0639589	0.0580574	0.0526637	0.298319	0.145881	0.513867	0.723753	0.462622	0.551867	0.253965	0.0491116	0.0426077	0.0405199	0.071513
41	0.0584369	0.0156506	0.00838729	0.005816	0.0205148	0.132184	0.072726	0.0620309	0.0630804	0.330672	0.148983	0.520053	0.744202	0.485297	0.583867	0.238789	0.0473804	0.0430535	0.041998	0.0683215
42	0.0591309	0.018005	0.0115947	0.005376	0.0262674	0.134431	0.0749178	0.0611479	0.069628	0.363025	0.154256	0.527123	0.761352	0.509134	0.616933	0.227091	0.0465604	0.0415305	0.0429664	0.0652482
43	0.0619399	0.0176332	0.0117146	0.006456	0.0360914	0.136782	0.0817671	0.0634658	0.0720089	0.392017	0.160459	0.538171	0.773226	0.534715	0.645333	0.218871	0.0481549	0.0410847	0.045209	0.0555556
44	0.0661368	0.0171995	0.0117146	0.007528	0.0283425	0.142268	0.0895753	0.0678808	0.0791518	0.435294	0.169454	0.554079	0.778503	0.558552	0.674667	0.212548	0.049795	0.0423105	0.0465341	0.0526005
45	0.0730106	0.0159603	0.0121942	0.00964	0.0254531	0.150418	0.0984795	0.0773731	0.0897173	0.460084	0.181861	0.570429	0.779162	0.581808	0.710667	0.209071	0.0483827	0.043945	0.0485729	0.0485816
46	0.0816358	0.0181908	0.00893285	0.006632	0.0272656	0.163009	0.11026	0.087638	0.0979018	0.515126	0.195819	0.590314	0.771906	0.609134	0.746667	0.207174	0.0504784	0.0435736	0.0502548	0.0509456
47	0.090922	0.0187485	0.00911271	0.00664	0.0334384	0.174765	0.121356	0.0997792	0.106384	0.560084	0.209467	0.612408	0.762012	0.63239	0.781333	0.205277	0.0524829	0.0449851	0.0515291	0.0594563
48	0.103017	0.0219083	0.0104317	0.00672	0.0300236	0.18908	0.127247	0.106402	0.114568	0.591176	0.226526	0.630526	0.758714	0.653901	0.806667	0.205277	0.0535308	0.0463224	0.0507136	0.0637116
49	0.116566	0.0245725	0.0120504	0.00888	0.035855	0.205643	0.143137	0.115673	0.126027	0.629412	0.246067	0.645108	0.76597	0.673669	0.833333	0.20749	0.0534396	0.0470282	0.0521407	0.0644208
50	0.129356	0.0264312	0.0119904	0.01	0.0414237	0.22325	0.162315	0.126932	0.133467	0.672689	0.264367	0.659249	0.777843	0.690529	0.858667	0.211284	0.0573576	0.0471397	0.0536697	0.072695
51	0.142673	0.0249442	0.0124341	0.00948	0.0411873	0.243156	0.173137	0.132561	0.139122	0.692437	0.282978	0.672064	0.791036	0.706227	0.877333	0.215077	0.0588155	0.0478455	0.0536188	0.0793144
52	0.158767	0.0258736	0.0136331	0.011992	0.0380352	0.265883	0.189027	0.144812	0.14939	0.710924	0.301278	0.68532	0.809505	0.720762	0.889333	0.220768	0.0605923	0.0488484	0.056422	0.0795508
53	0.174762	0.0251301	0.0138729	0.009544	0.0320988	0.288088	0.208753	0.161258	0.162485	0.747479	0.316787	0.703438	0.822698	0.734134	0.910667	0.227091	0.0612756	0.051003	0.0608053	0.0851064
54	0.19307	0.0240149	0.0129736	0.007336	0.0383504	0.311703	0.223411	0.179801	0.179152	0.797479	0.330744	0.721555	0.827975	0.74518	0.928	0.234995	0.0629157	0.0520431	0.0642202	0.0964539
55	0.21465	0.0240768	0.0132134	0.007096	0.0381665	0.333647	0.236973	0.192936	0.19686	0.842017	0.345323	0.736138	0.831933	0.750994	0.934667	0.242899	0.0637813	0.0540119	0.0664628	0.103664
56	0.2358	0.0279802	0.0163309	0.009904	0.0485947	0.354023	0.253411	0.207837	0.213824	0.860084	0.359901	0.747185	0.835231	0.75739	0.930667	0.253016	0.0655581	0.0559807	0.0684506	0.108392
57	0.255958	0.0299009	0.0167506	0.010944	0.0455739	0.375967	0.27026	0.224724	0.236741	0.884034	0.37572	0.751604	0.83721	0.767855	0.922667	0.264082	0.0673349	0.0567608	0.0688583	0.117376
58	0.270499	0.0336183	0.0172302	0.012912	0.0459417	0.398433	0.284233	0.243377	0.254301	0.887815	0.391538	0.745418	0.841168	0.77832	0.909333	0.275147	0.0712984	0.0571322	0.0700815	0.128014
59	0.281074	0.0366543	0.0201679	0.01408	0.0415813	0.417764	0.301904	0.25872	0.267991	0.860924	0.404876	0.737022	0.843146	0.785297	0.902667	0.284632	0.0763554	0.0600297	0.0730887	0.138416
60	0.288014	0.0406815	0.0229257	0.0148	0.047938	0.434483	0.315877	0.27649	0.285699	0.833193	0.415732	0.730393	0.849083	0.794017	0.901333	0.292536	0.0803189	0.0635587	0.0781855	0.149645
61	0.289005	0.0434077	0.0244245	0.01352	0.0375887	0.445455	0.334781	0.302649	0.30683	0.841176	0.421005	0.725532	0.861616	0.798087	0.904	0.299175	0.0825968	0.0685736	0.087054	0.165839
62	0.283387	0.0481784	0.0258034	0.01224	0.0416601	0.449634	0.356425	0.325938	0.328408	0.852521	0.422246	0.722439	0.870851	0.796924	0.906667	0.302336	0.0850114	0.0736256	0.0980632	0.179314
63	0.2781	0.0536927	0.028801	0.0164	0.0532703	0.446499	0.369438	0.344592	0.353557	0.847899	0.420695	0.725532	0.880086	0.79111	0.913333	0.303601	0.0877449	0.0799777	0.108359	0.196454
64	0.267194	0.0618092	0.0344365	0.0192	0.0613081	0.43814	0.38163	0.362693	0.382872	0.852521	0.416973	0.728626	0.893278	0.788785	0.902667	0.307395	0.0905695	0.08763	0.117839	0.210284
65	0.251993	0.0721561	0.0434293	0.0236	0.0562385	0.426646	0.39574	0.384106	0.40936	0.871849	0.407047	0.731277	0.905811	0.790529	0.884	0.313402	0.0947153	0.0941679	0.129358	0.225532
66	0.233486	0.0808922	0.0507434	0.02768	0.0671132	0.410972	0.406836	0.403753	0.435997	0.876471	0.395571	0.733487	0.913067	0.792855	0.877333	0.320357	0.101458	0.102675	0.14159	0.239243
67	0.212667	0.0901859	0.0581175	0.03048	0.0673759	0.392163	0.414644	0.420751	0.45936	0.860084	0.378511	0.737022	0.916365	0.800413	0.873333	0.326997	0.110478	0.113262	0.153619	0.254255
68	0.189171	0.0998513	0.0689688	0.032	0.0655372	0.369697	0.425329	0.442494	0.488973	0.861345	0.356799	0.736138	0.920323	0.815529	0.856	0.33079	0.120364	0.125297	0.168807	0.270567
69	0.164022	0.109269	0.0776019	0.03368	0.0610717	0.344096	0.431493	0.470751	0.50936	0.861345	0.333536	0.733928	0.922302	0.834715	0.846667	0.325732	0.129658	0.138447	0.188787	0.287825
70	0.138774	0.120545	0.0858753	0.03728	0.0700814	0.313271	0.446562	0.495806	0.54314	0.852521	0.310583	0.734812	0.917025	0.854483	0.844	0.316563	0.140501	0.154792	0.208206	0.305437
71	0.116401	0.136159	0.0958273	0.0396	0.077699	0.280982	0.458205	0.514238	0.570372	0.826471	0.28732	0.737464	0.909769	0.87425	0.833333	0.304549	0.152756	0.171657	0.228746	0.325177
72	0.0968044	0.152763	0.109676	0.04504	0.077699	0.24629	0.464781	0.53521	0.597455	0.807143	0.265608	0.739673	0.906471	0.888203	0.816	0.292536	0.165239	0.190825	0.251682	0.345745
73	0.0780998	0.172466	0.124604	0.05048	0.0805884	0.213323	0.479301	0.559713	0.616503	0.797899	0.246067	0.744976	0.899875	0.899831	0.793333	0.279573	0.180273	0.206947	0.275331	0.363712
74	0.06346	0.192416	0.140612	0.05696	0.0960862	0.182393	0.491767	0.580684	0.638824	0.769748	0.225285	0.754697	0.893278	0.910878	0.764	0.267559	0.198178	0.221434	0.296738	0.379433
75	0.051464	0.209269	0.154161	0.06232	0.102653	0.155225	0.503959	0.603863	0.654003	0.72605	0.204504	0.763977	0.891959	0.917273	0.728	0.251435	0.217995	0.234807	0.318654	0.397281
76	0.0412525	0.225998	0.172026	0.07056	0.108432	0.129624	0.518753	0.625938	0.670521	0.697479	0.182667	0.772373	0.893278	0.926576	0.690667	0.231201	0.237403	0.247808	0.337003	0.421749
77	0.0328916	0.238699	0.187674	0.07952	0.129708	0.109509	0.538342	0.648013	0.687634	0.687815	0.162692	0.781211	0.894598	0.946343	0.6512	0.210019	0.256401	0.262667	0.354842	0.461702
78	0.0268771	0.249542	0.203621	0.08856	0.153874	0.092999	0.555603	0.668985	0.704152	0.670168	0.143213	0.791374	0.893278	0.964366	0.620533	0.190101	0.27508	0.282727	0.37472	0.519267
79	0.022614	0.260074	0.221067	0.09888	0.180405	0.0766458	0.57163	0.684437	0.714122	0.640336	0.124913	0.800654	0.892619	0.972506	0.598	0.168982	0.295125	0.306872	0.393578	0.591489
80	0.0187806	0.272156	0.241391	0.10936	0.206409	0.0633229	0.585055	0.698786	0.723051	0.626471	0.109901	0.807724	0.888001	0.975413	0.572	0.14957	0.317904	0.333247	0.409378	0.656856
81	0.0164012	0.288885	0.263094	0.12664	0.24082	0.0543887	0.592041	0.716446	0.73942	0.608403	0.0984243	0.814795	0.881405	0.970762	0.540267	0.131454	0.345695	0.355906	0.424159	0.717139
82	0.0138896	0.308711	0.284976	0.14136	0.264198	0.0464472	0.598205	0.731898	0.752812	0.561345	0.0880025	0.824516	0.874149	0.95332	0.514267	0.112864	0.375308	0.37188	0.436391	0.754965
83	0.0118077	0.330458	0.301942	0.1552	0.290728	0.0393939	0.606288	0.745143	0.767693	0.517227	0.0794417	0.832912	0.87283	0.930645	0.485733	0.0950332	0.402642	0.386367	0.446585	0.773877
84	0.0107832	0.357844	0.320947	0.17336	0.31253	0.0362069	0.618205	0.760596	0.785551	0.490756	0.0726489	0.841308	0.87217	0.913203	0.4544	0.0814385	0.427244	0.39974	0.457798	0.779787
85	0.00999009	0.385105	0.338933	0.1904	0.341424	0.0333856	0.62711	0.774945	0.80192	0.470588	0.0665695	0.849704	0.87217	0.902157	0.4288	0.0703731	0.445011	0.41237	0.476147	0.783333
86	0.00926305	0.412986	0.358717	0.20648	0.374521	0.0324451	0.643822	0.792605	0.824241	0.453782	0.060397	0.862077	0.87217	0.89518	0.413467	0.0623111	0.457768	0.4276	0.504179	0.782151
87	0.00975876	0.442726	0.381499	0.22584	0.422065	0.0301985	0.661356	0.808057	0.834658	0.442857	0.0556203	0.874008	0.87217	0.889366	0.395067	0.0568416	0.471891	0.45026	0.534251	0.789243
88	0.010651	0.476183	0.408477	0.2476	0.460678	0.0272205	0.675055	0.822406	0.849539	0.426891	0.0509057	0.886381	0.871511	0.885878	0.375733	0.0521625	0.486469	0.474777	0.564322	0.801064
89	0.0105188	0.507162	0.434257	0.27112	0.500604	0.0251306	0.691493	0.840066	0.868884	0.42605	0.0469975	0.898754	0.87283	0.884715	0.36	0.0488113	0.499226	0.498551	0.598471	0.818794
90	0.00960013	0.541859	0.461235	0.29392	0.541581	0.0229363	0.712041	0.853311	0.886741	0.405882	0.0448883	0.911127	0.876128	0.881808	0.348	0.0476731	0.512893	0.522697	0.631091	0.850709
91	0.00910443	0.568501	0.486415	0.31648	0.585448	0.0203239	0.729849	0.866556	0.894182	0.37521	0.0421588	0.920407	0.881405	0.878901	0.330533	0.045871	0.527016	0.552043	0.658104	0.877896
92	0.00817911	0.600719	0.510396	0.34008	0.628264	0.0184431	0.755877	0.882009	0.906086	0.362605	0.0398635	0.927919	0.88998	0.880645	0.315867	0.0430572	0.538405	0.584361	0.68104	0.902719
93	0.00649703	0.633556	0.535576	0.36232	0.67108	0.0183386	0.784644	0.89415	0.912039	0.35042	0.038995	0.936315	0.901194	0.885297	0.3004	0.0410022	0.545239	0.61185	0.700408	0.919267
94	0.00603437	0.665774	0.562554	0.38472	0.712845	0.0175026	0.816151	0.90298	0.916503	0.352101	0.0381886	0.945152	0.90779	0.889948	0.284133	0.0378407	0.547973	0.631909	0.714169	0.927541
95	0.0066887	0.693656	0.588333	0.41224	0.759863	0.0184953	0.838068	0.910706	0.929896	0.359244	0.0355831	0.953548	0.914387	0.896924	0.270533	0.0346475	0.547062	0.648626	0.726402	0.918085
96	0.00642432	0.725874	0.609317	0.4372	0.795324	0.0167189	0.865466	0.927263	0.935848	0.360084	0.0334119	0.960619	0.922962	0.908552	0.258133	0.0319602	0.542961	0.657912	0.738634	0.902719
97	0.00810972	0.751896	0.632098	0.4628	0.821066	0.0183908	0.888753	0.934989	0.946265	0.354622	0.0322953	0.968573	0.927579	0.919017	0.247467	0.0311065	0.537039	0.661627	0.756473	0.881442
98	0.00903173	0.77544	0.652482	0.4884	0.855739	0.0173981	0.905192	0.944923	0.947753	0.360924	0.0313648	0.973875	0.92626	0.927157	0.239733	0.031233	0.533394	0.671285	0.778389	0.860165
99	0.00811633	0.797745	0.66807	0.5124	0.872288	0.0171891	0.913411	0.953753	0.946265	0.345378	0.0304032	0.975643	0.92692	0.934715	0.229867	0.030822	0.536128	0.688744	0.804383	0.840071
100	0.00762062	0.822528	0.684856	0.5372	0.891726	0.015674	0.92574	0.96479	0.931384	0.334454	0.029969	0.973875	0.932197	0.94111	0.219867	0.0295258	0.545695	0.705461	0.831906	0.82234
101	0.00752148	0.846072	0.704041	0.5628	0.890938	0.0160397	0.932589	0.960375	0.923943	0.332353	0.0313027	0.969898	0.939453	0.938785	0.2108	0.0283876	0.56164	0.724777	0.85841	0.80461
102	0.00596827	0.868996	0.722026	0.5908	0.90197	0.0158307	0.935329	0.96479	0.916503	0.336134	0.0309305	0.964154	0.94341	0.931227	0.202533	0.0276604	0.585786	0.746322	0.879817	0.786879
103	0.00629874	0.885725	0.744808	0.6164	0.9088	0.0163009	0.933959	0.961479	0.912039	0.32479	0.0301551	0.958409	0.953964	0.919599	0.196667	0.0255738	0.614487	0.768611	0.898165	0.769149
104	0.00751157	0.899975	0.771187	0.6436	0.918256	0.0165622	0.933959	0.954857	0.900134	0.304202	0.0295658	0.953106	0.965178	0.904483	0.190533	0.0249415	0.640456	0.790899	0.917023	0.74078
105	0.00846993	0.912367	0.799365	0.674	0.906961	0.0171891	0.929849	0.94713	0.892693	0.291597	0.029938	0.94692	0.966497	0.884715	0.180933	0.0254157	0.66369	0.818759	0.933333	0.710047
106	0.00936219	0.924139	0.824544	0.7044	0.909588	0.0177638	0.92437	0.942715	0.879301	0.265966	0.0300931	0.93985	0.958582	0.859134	0.173467	0.0262061	0.685558	0.85182	0.947095	0.689953
107	0.00942829	0.933432	0.848525	0.7308	0.899343	0.0163532	0.914781	0.932781	0.86442	0.233193	0.0305893	0.933663	0.951326	0.837622	0.167867	0.0252577	0.700592	0.878938	0.958818	0.668676
108	0.00916391	0.942726	0.866511	0.7644	0.880431	0.0178161	0.907932	0.927263	0.846562	0.221008	0.0303722	0.930128	0.941431	0.814366	0.1616	0.0251312	0.716993	0.900483	0.967482	0.643853
109	0.00946134	0.950781	0.877902	0.7956	0.869924	0.0177116	0.899712	0.921744	0.83317	0.213025	0.0309615	0.928802	0.932197	0.788785	0.148	0.0251312	0.739772	0.920542	0.965443	0.624941
110	0.00856907	0.961314	0.882698	0.8172	0.868348	0.0183908	0.894233	0.909603	0.812336	0.205042	0.0305273	0.931896	0.920983	0.764948	0.138133	0.0235504	0.769385	0.937259	0.957288	0.610757
111	0.0082386	0.969368	0.889892	0.8372	0.865721	0.0197492	0.881904	0.890839	0.787039	0.193697	0.0303102	0.936757	0.913067	0.74111	0.1352	0.0223174	0.801731	0.948774	0.943527	0.594208
112	0.00936219	0.974944	0.903681	0.8588	0.847597	0.0201149	0.872315	0.877594	0.760253	0.186134	0.0293797	0.938524	0.906471	0.712041	0.125067	0.0224755	0.836355	0.96029	0.929766	0.576478
113	0.0117746	0.977423	0.919269	0.8764	0.825007	0.0185998	0.866836	0.861038	0.737634	0.168487	0.0298139	0.935873	0.895257	0.685297	0.1184	0.0228865	0.870068	0.964004	0.916004	0.561111
114	0.012072	0.973705	0.937254	0.8932	0.802154	0.0195402	0.864096	0.847792	0.719777	0.156303	0.0298449	0.928802	0.880745	0.661459	0.1176	0.0243724	0.897859	0.964747	0.902752	0.54539
115	0.0129974	0.963792	0.95464	0.9116	0.766693	0.0187565	0.857247	0.835651	0.700729	0.130252	0.029969	0.919523	0.871511	0.637622	0.115867	0.0260481	0.922916	0.967719	0.884913	0.52435
116	0.0136252	0.953879	0.968429	0.9292	0.725716	0.0168757	0.851767	0.82351	0.693289	0.131513	0.0291935	0.906266	0.865574	0.618436	0.1104	0.0265855	0.942506	0.972548	0.867584	0.510047
117	0.0122373	0.941487	0.974424	0.9468	0.69472	0.0175026	0.854507	0.806954	0.680045	0.136555	0.0286352	0.8908	0.862935	0.599831	0.108533	0.0268068	0.953895	0.973663	0.849235	0.499527
118	0.00904494	0.933432	0.975624	0.9572	0.677384	0.0188088	0.857247	0.791501	0.669628	0.137815	0.0274876	0.873124	0.857658	0.581227	0.107067	0.0258267	0.95754	0.976263	0.829867	0.492671
119	0.00864838	0.926617	0.970827	0.9628	0.651904	0.0185998	0.853137	0.763907	0.647009	0.135714	0.026464	0.857658	0.851062	0.558552	0.114933	0.0238666	0.958451	0.969577	0.80897	0.484043
120	0.00848315	0.926617	0.963034	0.9652	0.620384	0.0191745	0.851767	0.746247	0.62558	0.133151	0.0256266	0.842634	0.843146	0.533552	0.1148	0.0226652	0.952984	0.957318	0.789093	0.477541
121	0.0084501	0.924758	0.950444	0.9684	0.588337	0.0199582	0.857247	0.728587	0.601324	0.12895	0.0257506	0.830703	0.832592	0.508552	0.112267	0.021527	0.944784	0.934287	0.767686	0.461466
122	0.00887971	0.92228	0.937854	0.9636	0.559706	0.0189133	0.851767	0.707616	0.583021	0.112143	0.0275806	0.816562	0.816102	0.483552	0.113733	0.0207999	0.942506	0.913113	0.743221	0.446454
123	0.0092961	0.916704	0.925264	0.9596	0.522669	0.0175549	0.847658	0.686645	0.557723	0.102479	0.0279839	0.802863	0.806207	0.458552	0.108667	0.0217167	0.945239	0.896768	0.716718	0.43487
124	0.00853602	0.912986	0.912074	0.954	0.486682	0.0173459	0.854507	0.675607	0.539866	0.0991176	0.0267742	0.783862	0.794993	0.438203	0.0973333	0.0214638	0.949795	0.890825	0.693782	0.428723
125	0.00715135	0.906171	0.90548	0.9428	0.457	0.0168234	0.857247	0.656843	0.526622	0.0989916	0.0251613	0.763093	0.781141	0.42018	0.0956	0.0210528	0.955262	0.882281	0.674414	0.435697
126	0.00685393	0.898736	0.900683	0.9244	0.4373	0.0173459	0.865466	0.639183	0.509955	0.111176	0.0233002	0.741882	0.762672	0.405064	0.0957333	0.021527	0.963918	0.870765	0.658104	0.455437
127	0.00652346	0.895638	0.891691	0.9028	0.428369	0.0169801	0.875055	0.623731	0.49061	0.109874	0.0206638	0.725532	0.744202	0.389948	0.0974667	0.0210212	0.969841	0.855535	0.640775	0.482151
128	0.00711831	0.891921	0.873106	0.8828	0.416023	0.0166144	0.877795	0.607174	0.478408	0.103235	0.0188958	0.71095	0.721115	0.374831	0.100667	0.0196617	0.969385	0.838819	0.623955	0.502955
129	0.00781229	0.886344	0.852722	0.8636	0.394484	0.0159352	0.881904	0.592826	0.466057	0.102479	0.0187407	0.698135	0.699347	0.359134	0.102	0.0190294	0.967107	0.815788	0.606116	0.527541
130	0.00831791	0.872094	0.81795	0.8372	0.388705	0.0153605	0.887384	0.576269	0.451176	0.100294	0.0191749	0.686204	0.67692	0.343436	0.0972	0.0187765	0.963918	0.788299	0.586748	0.546927
131	0.00715796	0.857224	0.788573	0.8084	0.373207	0.0134796	0.894233	0.560817	0.433467	0.0840336	0.0191129	0.675157	0.654492	0.327738	0.0904	0.0191242	0.952984	0.764153	0.565851	0.556383
132	0.00719101	0.847311	0.762794	0.7756	0.349041	0.0127482	0.899712	0.544592	0.420967	0.0847479	0.0181824	0.661016	0.633384	0.314366	0.0778667	0.0191559	0.93795	0.739636	0.546483	0.558747
133	0.00590218	0.836159	0.74301	0.7364	0.328027	0.0136364	0.910671	0.533554	0.411146	0.0943277	0.0177171	0.645108	0.613595	0.308552	0.0710667	0.0183971	0.927016	0.711033	0.528644	0.558747
134	0.00510905	0.828724	0.721427	0.6908	0.328553	0.0141066	0.916151	0.518985	0.403705	0.100966	0.0166625	0.6292	0.591827	0.303901	0.0646667	0.0169112	0.916993	0.681686	0.508767	0.552837
135	0.0054924	0.822528	0.707038	0.6548	0.322511	0.0132706	0.91889	0.504525	0.388824	0.0996639	0.0158251	0.612408	0.567421	0.299831	0.0641333	0.0151723	0.910159	0.655312	0.48736	0.549291
136	0.00585922	0.82005	0.689053	0.6196	0.32146	0.0141066	0.913411	0.490066	0.380491	0.0895798	0.0154529	0.595616	0.546972	0.29518	0.0624	0.0134334	0.90697	0.631538	0.466463	0.539835
137	0.00618969	0.807038	0.668669	0.586	0.323562	0.0144201	0.909301	0.482119	0.369479	0.0778571	0.01567	0.584569	0.526524	0.292273	0.0666667	0.0130541	0.908337	0.607764	0.450663	0.524941
138	0.00734633	0.792169	0.647086	0.5492	0.326977	0.0149948	0.894233	0.468212	0.354003	0.0653782	0.0169417	0.574848	0.504756	0.285297	0.0618667	0.0135599	0.904692	0.58399	0.437411	0.511229
139	0.00681097	0.776059	0.632098	0.51	0.317258	0.0144723	0.873685	0.456181	0.336443	0.047437	0.0173759	0.569545	0.484307	0.275471	0.0558667	0.0147929	0.897859	0.560587	0.427727	0.49669
140	0.00564111	0.76119	0.618309	0.4684	0.32041	0.0156217	0.859986	0.446468	0.327217	0.0439076	0.0166625	0.56601	0.468476	0.265355	0.052	0.0151723	0.88738	0.536441	0.423649	0.472459
141	0.0057733	0.737026	0.600923	0.42856	0.318834	0.0147858	0.844918	0.438079	0.319479	0.0437815	0.0159491	0.558939	0.451326	0.256866	0.0478667	0.0145716	0.877358	0.506724	0.421611	0.453901
142	0.00485459	0.714102	0.58054	0.38904	0.318834	0.0159875	0.829849	0.429249	0.312634	0.0594538	0.0149256	0.548334	0.434835	0.251227	0.0458667	0.0139709	0.865968	0.473291	0.419572	0.436879
143	0.00393919	0.693656	0.556559	0.36104	0.330917	0.0140543	0.817521	0.418433	0.301622	0.0489076	0.0125062	0.538171	0.420323	0.245413	0.0501333	0.0135283	0.85549	0.438001	0.414985	0.420804
144	0.00473893	0.675068	0.53018	0.33976	0.341424	0.0142633	0.807932	0.403974	0.294777	0.0463025	0.0113896	0.524914	0.40779	0.246576	0.0524	0.0127379	0.850478	0.401969	0.407849	0.401182
145	0.00759418	0.65772	0.506799	0.32264	0.343262	0.0135319	0.787384	0.395585	0.286295	0.04	0.0119789	0.512983	0.395917	0.257273	0.0488	0.012896	0.846834	0.368536	0.398675	0.37766
146	0.00665565	0.645948	0.47982	0.30312	0.344838	0.0133229	0.770945	0.382892	0.269033	0.0342017	0.012103	0.504587	0.386022	0.270994	0.0461333	0.0135599	0.8441	0.340676	0.388481	0.349291
147	0.0070456	0.636654	0.453441	0.28592	0.345101	0.011233	0.749027	0.369316	0.256235	0.0292017	0.0122581	0.498842	0.384703	0.275471	0.0372	0.0125166	0.841367	0.319502	0.380326	0.322931
148	0.00681097	0.630458	0.431859	0.26656	0.340373	0.0125914	0.735329	0.357616	0.245074	0.027605	0.0116067	0.493981	0.376788	0.275006	0.0308	0.0107777	0.840456	0.304272	0.3737	0.289716
149	0.00634831	0.619306	0.410875	0.25104	0.338534	0.0124869	0.723	0.353201	0.234658	0.032563	0.0115757	0.491772	0.369532	0.270645	0.0268	0.0107777	0.8359	0.293871	0.370642	0.262411
150	0.00300727	0.610012	0.386894	0.23448	0.334069	0.0132706	0.72163	0.343157	0.226771	0.0420168	0.0110174	0.487795	0.362276	0.256459	0.0266667	0.0103035	0.829977	0.281984	0.368603	0.247518
151	0.00338401	0.602577	0.370108	0.22336	0.341161	0.0142111	0.707932	0.334879	0.215164	0.0531513	0.010304	0.48426	0.351722	0.236285	0.0304	0.00986089	0.825421	0.270097	0.369113	0.234988
152	0.00258096	0.597001	0.355719	0.21544	0.33512	0.0157262	0.695603	0.322296	0.206533	0.0381513	0.00968362	0.476306	0.335231	0.219715	0.0310667	0.0102087	0.823144	0.259695	0.365036	0.224586
153	0.00419365	0.588947	0.34193	0.2132	0.324875	0.0145246	0.684644	0.311369	0.204449	0.0502941	0.0105831	0.466142	0.324017	0.207273	0.0296	0.0107145	0.824966	0.24818	0.35841	0.214421
154	0.0042267	0.581512	0.329341	0.206	0.329341	0.0145768	0.666836	0.296909	0.191801	0.0410504	0.0114206	0.453769	0.312737	0.19582	0.0316	0.0110307	0.828155	0.237407	0.349235	0.203073
155	0.00581626	0.572218	0.318549	0.19848	0.317258	0.0136886	0.646288	0.284658	0.178259	0.0307563	0.0120099	0.442722	0.301985	0.18332	0.0317333	0.0110307	0.834077	0.231835	0.339551	0.184043
156	0.00664243	0.560446	0.306559	0.19144	0.300184	0.0128004	0.627384	0.271523	0.174092	0.0164286	0.0114516	0.431233	0.29374	0.173145	0.0284	0.00989251	0.841367	0.230721	0.327829	0.166076
157	0.00707204	0.543098	0.293849	0.18776	0.303336	0.0136364	0.611767	0.259051	0.160699	0.032605	0.0111725	0.419302	0.284505	0.165529	0.0302667	0.0090705	0.849112	0.231464	0.316616	0.149409
158	0.00538665	0.523271	0.282278	0.17584	0.300447	0.0137931	0.591082	0.248124	0.147902	0.0357563	0.010366	0.410464	0.273028	0.158669	0.0324	0.00951312	0.854123	0.232578	0.307951	0.13747
159	0.00456709	0.507162	0.272626	0.17016	0.281271	0.0133229	0.570397	0.235541	0.142991	0.0326471	0.00952854	0.401184	0.260693	0.148552	0.0353333	0.00818527	0.859134	0.232207	0.299286	0.128842
160	0.00463318	0.486716	0.262494	0.16672	0.274704	0.0123302	0.547932	0.218874	0.138229	0.0358824	0.00909429	0.389253	0.249743	0.140238	0.0342667	0.00730003	0.862779	0.230721	0.291131	0.120213
161	0.00463318	0.46689	0.255719	0.16712	0.26052	0.0123302	0.533685	0.208389	0.128854	0.0467647	0.00940447	0.375113	0.238595	0.131052	0.0350667	0.00859627	0.863235	0.22552	0.285015	0.109574
162	0.00488103	0.450781	0.248345	0.16264	0.238981	0.0117032	0.513685	0.200442	0.122158	0.0327311	0.0105831	0.363624	0.226854	0.123785	0.0324	0.00973443	0.861412	0.218091	0.27788	0.098227
163	0.00431593	0.43715	0.241091	0.16032	0.218755	0.0120167	0.497932	0.190839	0.106979	0.0218067	0.0109243	0.350809	0.219598	0.115994	0.0284	0.00976604	0.857312	0.210661	0.267686	0.0906619
164	0.00513549	0.42166	0.232518	0.15464	0.204308	0.0114943	0.478342	0.181347	0.0961161	0.0215546	0.00986973	0.337552	0.214518	0.110936	0.0225333	0.00960797	0.855945	0.204346	0.257492	0.0812057
165	0.00503635	0.408649	0.224185	0.14904	0.192225	0.0135319	0.455877	0.178918	0.0877827	0.0185294	0.00893921	0.322086	0.207197	0.104831	0.02	0.00941827	0.844556	0.197288	0.247808	0.0757683
166	0.00463979	0.39316	0.213693	0.13904	0.188285	0.0163532	0.438753	0.17351	0.0858482	0.0284034	0.00949752	0.305736	0.200204	0.100413	0.0184	0.00790073	0.8318	0.19023	0.236901	0.0755319
167	0.00450099	0.37829	0.20536	0.13136	0.185658	0.0151515	0.420123	0.165342	0.0778125	0.0302521	0.00797767	0.29027	0.192751	0.092157	0.0226667	0.00761619	0.811298	0.183915	0.223904	0.0763593
168	0.00655321	0.360942	0.195707	0.12544	0.169898	0.0161442	0.398753	0.154305	0.0772173	0.0264286	0.00754342	0.27392	0.184505	0.0854709	0.0252	0.00669934	0.786241	0.178715	0.210347	0.0711584
169	0.00582287	0.342974	0.188393	0.1232	0.153349	0.0163532	0.380397	0.146137	0.0714137	0.0384034	0.00769851	0.258011	0.173951	0.0798895	0.0248	0.00625672	0.749795	0.173143	0.198369	0.0699764
170	0.00525777	0.321289	0.182638	0.1184	0.133123	0.015465	0.362589	0.13521	0.0627827	0.0420168	0.00847395	0.244755	0.167355	0.07425	0.028	0.00720518	0.711982	0.167273	0.182569	0.06513
171	0.00425975	0.300719	0.175564	0.11424	0.110796	0.0141588	0.336151	0.126159	0.0492411	0.0232353	0.00819479	0.236801	0.158912	0.06675	0.0312	0.00850142	0.666879	0.161961	0.164526	0.063357
172	0.00433245	0.278042	0.166811	0.10928	0.0900447	0.0144201	0.312315	0.114901	0.045372	0.0154202	0.00903226	0.228847	0.150996	0.0627384	0.026	0.00666772	0.622232	0.156204	0.149388	0.0583924
173	0.00255122	0.258216	0.160576	0.10504	0.0892566	0.012069	0.285192	0.109603	0.0398661	0.0304202	0.00887717	0.220893	0.145587	0.0580872	0.0254667	0.00590895	0.573941	0.149703	0.137564	0.0607565
174	0.00265367	0.23777	0.150264	0.10008	0.0853165	0.0128527	0.268342	0.106181	0.0401637	0.0347899	0.00881514	0.213027	0.139057	0.0540756	0.0249333	0.00578248	0.529749	0.141233	0.126402	0.0615839
175	0.00237277	0.218067	0.141391	0.09488	0.091358	0.011651	0.25163	0.098234	0.0382292	0.0355042	0.00769851	0.20578	0.128832	0.0494826	0.0265333	0.0049921	0.489658	0.132467	0.116769	0.064539
176	0.00288169	0.200037	0.132158	0.09048	0.0874179	0.00862069	0.233959	0.0875276	0.0361905	0.044958	0.00633375	0.1965	0.124743	0.0475058	0.0216	0.00464433	0.453667	0.123886	0.107594	0.058747
177	0.00340383	0.18368	0.126163	0.08848	0.0853165	0.00799373	0.220945	0.0843267	0.0336607	0.0597479	0.00605459	0.187618	0.121642	0.04425	0.02	0.0066361	0.419499	0.114933	0.0987768	0.0549645
178	0.00280899	0.164907	0.11735	0.082	0.0753349	0.00835946	0.20711	0.0782561	0.0323214	0.0518067	0.00686104	0.179443	0.112737	0.0407616	0.0182667	0.00717357	0.390342	0.105349	0.088685	0.0476359
179	0.00274289	0.147125	0.110935	0.0736	0.0680063	0.00788924	0.193137	0.0700883	0.026369	0.0407143	0.00726427	0.171754	0.107856	0.0358779	0.0181333	0.00742649	0.364374	0.0972511	0.07737	0.0399527
180	0.00313615	0.134486	0.102782	0.06688	0.0582874	0.00877743	0.17711	0.0671082	0.0257738	0.0358824	0.00763648	0.163447	0.105877	0.0330291	0.0138667	0.00726842	0.341595	0.0900446	0.0682977	0.0338061
181	0.00243556	0.121227	0.0967266	0.05888	0.0522721	0.0110763	0.166699	0.066777	0.0254911	0.0371429	0.00754342	0.15346	0.0997427	0.0304128	0.016	0.00698388	0.317904	0.0835067	0.0623853	0.0325059
182	0.00161269	0.106047	0.0873741	0.05256	0.0472813	0.012069	0.159712	0.0618102	0.0248958	0.0470168	0.00655087	0.142943	0.0926847	0.0293081	0.02	0.00619349	0.295125	0.0763373	0.0582569	0.0371158
183	0.00229346	0.0950186	0.0788609	0.04824	0.0517468	0.0119645	0.149986	0.0590508	0.0220387	0.0489496	0.00586849	0.133752	0.0889248	0.0275058	0.0213333	0.00490673	0.273257	0.0697251	0.0529562	0.0427896
184	0.00228685	0.088513	0.0721463	0.04704	0.0483583	0.0112853	0.136425	0.0528698	0.0184673	0.0592437	0.00611663	0.12403	0.0821966	0.0266337	0.022	0.00424281	0.249112	0.0639302	0.0469419	0.0440898
185	0.00216457	0.0810781	0.0656115	0.0488	0.0438403	0.0118077	0.134096	0.0467991	0.0215923	0.0665126	0.00549628	0.115988	0.0771174	0.0266919	0.0198667	0.00417958	0.226059	0.0585067	0.0427115	0.0447991
186	0.00256114	0.0754399	0.0582374	0.04576	0.048227	0.011024	0.122726	0.0409492	0.0195089	0.0555462	0.00710918	0.108873	0.0713786	0.024657	0.0192	0.00427442	0.206424	0.0530461	0.0365443	0.0464539
187	0.0020423	0.0706691	0.0519424	0.04232	0.047938	0.0124869	0.113822	0.0384106	0.0147024	0.0313866	0.00844293	0.103747	0.0666953	0.0222151	0.0153333	0.00506481	0.190888	0.0476226	0.0301223	0.0427896
188	0.00294448	0.0668278	0.0476259	0.0404	0.0458366	0.0123824	0.108205	0.0362031	0.0149851	0.037395	0.00748139	0.0976491	0.0631332	0.0202965	0.0141333	0.00578248	0.179043	0.0444651	0.0267074	0.0362884
189	0.00268011	0.0594548	0.0404916	0.036	0.0453901	0.0128004	0.103822	0.0374172	0.0179911	0.0257143	0.00633375	0.0924348	0.0632652	0.0187849	0.0133333	0.00525134	0.168929	0.0423477	0.0261978	0.0352246
190	0.00275611	0.0534449	0.0359353	0.02992	0.04145	0.0130094	0.0969726	0.0405077	0.010997	0.0288235	0.00667494	0.0873973	0.0592414	0.0186686	0.0142667	0.00512488	0.158633	0.0390045	0.0254332	0.0373522
191	0.00279247	0.0481784	0.0307194	0.02912	0.0533228	0.0133751	0.0923151	0.0388521	0.0134077	0.0317227	0.00524814	0.0829783	0.0551517	0.0164593	0.0144	0.00439772	0.149613	0.0358098	0.024159	0.043026
192	0.00393589	0.0451425	0.0261031	0.02656	0.0527187	0.0113375	0.0846438	0.0368653	0.0201488	0.0420168	0.00406948	0.0778966	0.0523153	0.0147733	0.01244	0.00278533	0.139909	0.0339896	0.0221713	0.0425532
193	0.00439855	0.0442131	0.025024	0.02968	0.0493039	0.0129572	0.083	0.0335541	0.0219792	0.0254622	0.00478288	0.072373	0.0476979	0.0152384	0.00661333	0.00363895	0.129476	0.0300892	0.0212029	0.0439716
194	0.00453734	0.042912	0.0226859	0.0296	0.0537168	0.0128527	0.0776575	0.0313466	0.0258185	0.030084	0.00521712	0.0684843	0.0432124	0.0136686	0.00701333	0.00543471	0.12082	0.0256315	0.0197248	0.0444444
195	0.00442829	0.0411772	0.0180695	0.0296	0.0532966	0.0128527	0.0672466	0.0272627	0.0269643	0.0265126	0.00531017	0.0653911	0.0381332	0.0115174	0.00608	0.00600379	0.11262	0.0220654	0.0168705	0.0416076
196	0.00439524	0.0389467	0.0172302	0.0284	0.039585	0.012069	0.0640959	0.0259272	0.0272619	0.0305042	0.00472084	0.0621653	0.0361544	0.0112267	0.00394667	0.0054031	0.1041	0.0194279	0.0147808	0.0349882
197	0.00395902	0.0398141	0.0155516	0.02688	0.0399265	0.0128004	0.0608082	0.026479	0.024881	0.0377311	0.0039299	0.0571277	0.0343074	0.0129128	0.00897333	0.00511856	0.0938952	0.0183878	0.0149337	0.0340426
198	0.00349636	0.0346097	0.0115947	0.02064	0.0388758	0.0139498	0.0588904	0.0313355	0.026369	0.0564286	0.00361973	0.0529739	0.0344393	0.0139012	0.0138667	0.0043914	0.0856948	0.0166419	0.014475	0.0333333
199	0.00394911	0.0316357	0.0124341	0.01952	0.0384817	0.0142111	0.0571096	0.0316667	0.0203274	0.0516387	0.00318548	0.049262	0.0327902	0.0149477	0.0144	0.00325324	0.0779043	0.015156	0.0126911	0.034279
200	0.00356246	0.03114	0.0129736	0.0164	0.0395324	0.012278	0.0546438	0.0293377	0.0214137	0.0459664	0.00241005	0.0447548	0.0333839	0.0143081	0.0126933	0.0021467	0.0711162	0.0147845	0.0108053	0.0341608
201	0.00413417	0.0319455	0.0135731	0.01672	0.0378513	0.0130094	0.0535479	0.0318874	0.0229613	0.0444958	0.00340261	0.042943	0.0318008	0.0147151	0.0120267	0.00211508	0.0660137	0.0122214	0.0101937	0.0308511
202	0.00374752	0.0274226	0.0140528	0.0164	0.0460205	0.0121735	0.0488904	0.0310044	0.020625	0.0256303	0.00549628	0.0410871	0.0305475	0.012564	0.00936	0.0029687	0.0622779	0.00999257	0.00851172	0.0307329
203	0.00350958	0.0258116	0.0145324	0.01792	0.0394011	0.00935214	0.0423151	0.0259272	0.0182738	0.00836134	0.00611663	0.0392753	0.0275132	0.0108779	0.00989333	0.00350617	0.06041	0.00876672	0.00718654	0.0291962
204	0.00340053	0.0257497	0.0128537	0.0152	0.0368006	0.00815047	0.0390274	0.0220419	0.0196726	0.00731092	0.00552109	0.0375519	0.0265897	0.00878488	0.0114933	0.00347455	0.0590888	0.00861813	0.00637105	0.0239953
205	0.00368804	0.0227757	0.012554	0.013984	0.0379827	0.0100313	0.0410822	0.022936	0.019003	0	0.0057072	0.0335749	0.0269855	0.00808721	0.0112933	0.00341132	0.0564465	0.00861813	0.00682977	0.0196217
206	0.00280899	0.0206691	0.010036	0.013264	0.03969	0.0119122	0.0420411	0.0256954	0.0167708	0.00785714	0.0051799	0.0295095	0.0257322	0.00750581	0.01156	0.00344293	0.0528929	0.010104	0.00784913	0.020331
207	0.00254131	0.0199876	0.00889688	0.011248	0.0433675	0.0119645	0.0440959	0.023543	0.0189583	0.0215966	0.00400124	0.0264163	0.0221042	0.00762209	0.01956	0.0023522	0.0511617	0.0100297	0.00876656	0.0213948
208	0.0021844	0.0199876	0.00835731	0.009888	0.0467297	0.0115465	0.0412192	0.0245364	0.0168304	0.0216387	0.00319479	0.0244278	0.0214446	0.00692442	0.01648	0.00187796	0.0469248	0.0106241	0.00820591	0.0202128
209	0.00362525	0.0198017	0.0110552	0.010208	0.0484108	0.0125392	0.0409452	0.0263024	0.0192411	0.0256303	0.00453474	0.0231905	0.0173549	0.00675	0.0142133	0.00225735	0.042779	0.00969539	0.00800204	0.0206856
210	0.00336087	0.0211648	0.0101379	0.011504	0.0491463	0.0122257	0.0387534	0.0266336	0.0125744	0.0195378	0.00509305	0.0248696	0.0140567	0.00612791	0.01612	0.00282643	0.0406378	0.00824666	0.00652396	0.0229314
211	0.00370126	0.0183147	0.0104976	0.010864	0.0478067	0.0103448	0.033274	0.0200221	0.0085119	0.0106723	0.00546526	0.0239859	0.0146504	0.00494767	0.0150533	0.00266835	0.0396811	0.00742942	0.00458716	0.0217494
212	0.00453734	0.0173854	0.0106775	0.0136	0.037037	0.0106583	0.0262877	0.0198455	0.00357143	0.00701681	0.00484491	0.0231463	0.0157718	0.00297674	0.00638667	0.00274739	0.0383599	0.0064636	0.00346585	0.0173759
213	0.00385658	0.0153284	0.0103177	0.011928	0.0369057	0.0125392	0.0269726	0.0191832	0.00264881	0.0197899	0.00455025	0.021909	0.0166953	0.0032093	0.00636	0.00262093	0.0374943	0.0057578	0.00382263	0.0169031
214	0.00286517	0.0135936	0.00694245	0.012888	0.0345679	0.0128527	0.0321781	0.0239514	0.00354167	0.0413445	0.00328474	0.0196111	0.0176847	0.00553488	0.00556	0.00227316	0.0361276	0.00505201	0.00397554	0.0161939
215	0.00306015	0.0108055	0.00653477	0.012808	0.0376412	0.0130617	0.0294384	0.0215784	0.00486607	0.0610924	0.00222084	0.0169156	0.0151781	0.00650581	0.00849333	0.00167246	0.0347608	0.00390045	0.00443425	0.0169031
216	0.00427958	0.0116109	0.00577338	0.010832	0.0379301	0.0130094	0.0256027	0.0223731	0.00633929	0.0595378	0.00144541	0.0151922	0.0120778	0.00675581	0.01396	0.001957	0.0326651	0.00300892	0.00423038	0.0179669
217	0.0044349	0.0127881	0.00583333	0.009792	0.0379301	0.012278	0.0288904	0.0256954	0.00864583	0.0631513	0.00153846	0.0142201	0.00930739	0.00684884	0.0127333	0.00163769	0.0312984	0.00282318	0.00285423	0.0174941
218	0.00487112	0.0127695	0.00595324	0.011224	0.042632	0.00971787	0.0324521	0.0256954	0.0101339	0.0573109	0.00279467	0.0124083	0.00561346	0.00615116	0.0149067	0.00182738	0.0306606	0.00219168	0.0019368	0.0202128
219	0.0043688	0.0115985	0.0046223	0.010264	0.0453113	0.00774295	0.0212192	0.0252539	0.00526786	0.0452941	0.00319169	0.0130711	0.00541557	0.00277907	0.0157067	0.00287069	0.0311162	0.00182021	0.00107034	0.0172577
220	0.00437211	0.0125279	0.00359712	0.009448	0.0417914	0.00617555	0.0224521	0.0271854	0.00730655	0.0318067	0.00309553	0.0137782	0.00858179	0.000988372	0.0131733	0.003092	0.0316173	0.00289747	0.000254842	0.0153664
221	0.0029577	0.0114746	0.00441847	0.00964	0.038797	0.00513062	0.0245068	0.0291391	0.0043006	0.045084	0.00258065	0.0124967	0.0110224	0.00152907	0.00696	0.00293392	0.0320273	0.00423477	0.00147808	0.0137116
222	0.00194316	0.00986369	0.00465827	0.008816	0.0375361	0.00565308	0.0264247	0.0304636	0.00345238	0.0457983	0.00235112	0.011171	0.0124736	0.00427907	0.00992	0.00379071	0.0313895	0.00419762	0.00433231	0.0135934
223	0.00153999	0.0097026	0.00314748	0.008576	0.0372734	0.00706374	0.0195753	0.0267439	0.00282738	0.0457983	0.0014206	0.0114361	0.0124736	0.00427907	0.0148533	0.00292444	0.0297039	0.00390045	0.00341488	0.0153664
224	0.00152016	0.011803	0.00521583	0.009856	0.0389546	0.00605016	0.0242329	0.0224614	0.00403274	0.0372269	0.0012531	0.0100221	0.0126715	0.0042907	0.0120533	0.00181789	0.026697	0.00382615	0.00244648	0.0165485
225	0.00298744	0.0128563	0.00780576	0.011952	0.0377463	0.00615465	0.0246438	0.0230132	0.00217262	0.0491176	0.00131203	0.00829872	0.00930739	0.00451744	0.01072	0.00181789	0.0241458	0.00286033	0.00346585	0.0138298
226	0.00306675	0.0123978	0.00726619	0.013816	0.0370108	0.00589342	0.0217534	0.0194702	0.00825893	0.0415546	0.00238524	0.00909412	0.00633905	0.0041686	0.0100267	0.00229213	0.0214123	0.000705795	0.00331295	0.0119385
227	0.00311633	0.0109108	0.007506	0.012808	0.0336485	0.00464472	0.0172329	0.0169316	0.0050744	0.0344538	0.00204404	0.0100663	0.00372691	0.00102907	0.00716	0.00226051	0.0190888	0.00104012	0.00152905	0.0105201
228	0.00312624	0.0124659	0.00847722	0.012488	0.0273969	0.00310867	0.0196986	0.0175276	0.00611607	0.0221849	0.00144541	0.0113036	0.00471636	0	0.00369333	0.00239962	0.0182688	0.00219168	0.0020897	0.00283688
229	0.00310641	0.00855019	0.00732614	0.008528	0.0239296	0.00473877	0.0165479	0.022362	0.00739583	0.0360924	0.00186104	0.011392	0.00399077	0.00184884	0.00210667	0.00236801	0.0177677	0.00326895	0.00438328	0.000472813
230	0.00127231	0.00509913	0.0061271	0.00528	0.0279748	0.00369383	0.0183288	0.0252318	0.0116667	0.0416387	0.00224876	0.00940345	0.0039248	0.00256395	0.00277333	0.00236801	0.0149886	0.00364042	0.00545362	0.00271868
231	0.00115334	0.0029368	0.00467626	0.004112	0.0367218	0.00276907	0.0183425	0.0295475	0.00928571	0.0365126	0.0019696	0.00812196	0.00333113	0.00203488	0.00674667	0.000986405	0.013713	0.00471768	0.00336391	0.00638298
232	0.00142102	0.00436183	0.00347722	0.005184	0.0403993	0.00195925	0.0143836	0.0287748	0.0106994	0.0294118	0.00297457	0.00706142	0.00436016	0.00322093	0.0100133	0.000180209	0.0124374	0.00453195	0.00407747	0.00945626
233	0.00240582	0.00252788	0.00371703	0.004008	0.040767	0.00174504	0.0132877	0.0312362	0.00940476	0.0397479	0.00382134	0.00591251	0.00297493	0.00379651	0.00549333	0.000464749	0.0098861	0.0038633	0.00453619	0.0106383
234	0.00139788	0.00390954	0.00214029	0.004672	0.035461	0.00200627	0.0103425	0.0261148	0.0071875	0.0227731	0.0048139	0.00467521	0.00125989	0.00242442	0.00788	0.00150806	0.00797267	0.0031575	0.00321101	0.0146572
235	0.00101454	0.00351921	0.0011271	0.005264	0.0307329	0.00101358	0.00582192	0.0230243	0.0059375	0.00768908	0.00503102	0.00719399	0.0030409	0.00202326	0.00593333	0.00195068	0.00943052	0.00341753	0.00101937	0.0150118
236	0.000644415	0.00682156	0.00118106	0.005456	0.0256895	0.00131661	0.00321918	0.0221413	0.00190476	0.000588235	0.00424007	0.00887318	0.0042942	0.00242442	0.0028	0.00279482	0.0102506	0.00471768	0.00244648	0.0130024
237	0.000842697	0.00605328	0.000179856	0.0052	0.0183084	0.0031139	0.00745205	0.020574	0.00703869	0.0115966	0.00367556	0.0091825	0.00541557	0.00397093	0.00293333	0.00293076	0.0106606	0.00501486	0.00214067	0.0128842
238	0	0.00548947	0	0.005976	0.0194379	0.0034117	0.00484932	0.0238852	0.00922619	0.0123109	0.00299007	0.00856385	0.00488786	0.00523837	0.00718667	0.00318369	0.00938497	0.00516345	0.00259939	0.0184397
239	0.000274289	0.00346344	0.00131894	0.006824	0.03399	0.00142633	0.0060137	0.0233996	0.00662202	0.0189076	0.00155397	0.00834291	0.00581135	0.00433721	0.01292	0.00148593	0.0081549	0.00538633	0.00234455	0.0208038
240	0.00147059	0.00350062	0.00341127	0.0074	0.0341476	0.00205852	0.0020411	0.0232892	0.00840774	0.0236134	0.00127481	0.00710561	0.00389842	0.00361047	0.0155333	6.32311e-05	0.00514806	0.00490342	0.00270133	0.0174941
241	0.00316259	0.00362454	0.00684652	0.009816	0.0348043	0.00199582	0.00546575	0.0210596	0.0122768	0.0331933	0.00175248	0.00653115	0.00323879	0.00312791	0.0164	0	0.00314351	0.002526	0.00356779	0.0144208
242	0.00257766	0.00195167	0.00735012	0.011472	0.0390596	0.000569488	0.00294521	0.0239514	0.00744048	0.0244958	0.00131824	0.00697304	0.00290897	0.00165698	0.0165333	0.000638634	0.00255125	0.00152303	0.00346585	0.0121749
243	0.00319233	0.00134449	0.0063789	0.010704	0.0409509	0	0	0.0202539	0.00258929	0.025042	0.00129963	0.00781264	0.0042942	0.000186047	0.0134667	0.000733481	0.00350797	0.00174591	0.00275229	0.00768322
244	0.00367812	0.00255266	0.00706835	0.011632	0.0302863	0.00061651	0.00315068	0.0215563	0.00077381	0.0242017	0.000784739	0.0083871	0.00528364	0.000732558	0.00498667	0.000730319	0.00455581	0.00230312	0.0029052	0.00200946
245	0.00332452	0.00311029	0.00482014	0.012192	0.0323352	0.00176071	0.00513699	0.0225497	0.000952381	0.0258403	2.48139e-05	0.00741494	0.00666887	0.00230233	0	0.00158394	0.00523918	0.00182021	0.00300714	0
246	0.00255453	0.000793061	0.00296163	0.009384	0.03202	0.0030721	0.00787671	0.0280905	0.00672619	0.0439916	4.96278e-05	0.00560318	0.00640501	0.00493023	0.00186667	0.0014227	0.00441913	0.0018945	0.00392457	0.000945626
247	0.0028156	0.000755886	0.00236811	0.005728	0.0306541	0.00238245	0.0099863	0.0270971	0.00916667	0.0559244	0.000263648	0.00340256	0.00432058	0.00456395	0.0024	0.000837812	0.00214123	0.00170877	0.00321101	0.00437352
248	0.00236286	0	0.00453837	0.005224	0.0315209	0.00314525	0.0108493	0.0284768	0.0119196	0.0469328	0	0.000927972	0.00273747	0.00396512	0.00226667	0.00071135	0.000637813	0.00118871	0.00188583	0.00271868
249	0.0029544	0.00149318	0.00477818	0.004624	0.0279222	0.00256531	0.00513699	0.0326711	0.0175595	0.0462185	0.000350496	0	0	0.00480814	0.00302667	0.00108441	0	0	0	0.00319149
